# Supplementary material for: Psymberin, a marine-derived natural product, induces cancer cell growth arrest and protein translation inhibition
Source: Front Med (Lausanne). 2022 Dec 20;9:999004. doi: 10.3389/fmed.2022.999004 (PMC9894252; doi:10.3389/fmed.2022.999004)
Supplement: Supplementary file 1 [file Data_Sheet_1.xlsx]

## Sheet: Header Information
	Header Information:
	GeneID	ENSEMBL Gene ID
	GeneName	Gene name
	IsCoding	Is the gene a known protein coding gene?
	logFC	Log2(fold-change)
	lfcSE	Standard error of the log2(fold-change)
	stat	For pairwise analysis, it's the Wald test statistic.
	pvalue	P-value
	padj	FDR corrected p-value
	<SampleID>	Normalized expression value for specific <SampleID>
		T = psymberin Treatment; C = vehicle treated control
	Analysis:	~ Group

## Sheet: CRC119_T.vs.CRC119_C
GeneID	GeneName	IsCoding	logFC (CRC119_T / CRC119_C)	lfcSE	stat	pvalue	padj	CRC119.C1	CRC119.C2	CRC119.C3	CRC119.T1	CRC119.T2	CRC119.T3
ENSG00000258590	NBEAP1	FALSE	10.0061	1.18972	8.4104	4.08607e-17	1.43686e-16	0	0	0	248.222	223.91	233.148
ENSG00000260157	AC233702.1	FALSE	9.40418	1.188	7.91601	2.45256e-15	8.09202e-15	0	0	1.14796	339.807	281.17	284.665
ENSG00000238266	LINC00707	FALSE	9.34872	1.19704	7.80988	5.72442e-15	1.86366e-14	0	0	0	139.518	135.03	171.724
ENSG00000240871	KRTAP4-7	TRUE	9.02388	1.20129	7.51181	5.83136e-14	1.83624e-13	0	0	0	107.848	128.193	120.867
ENSG00000260302	AP005482.1	FALSE	9.00315	1.18935	7.56979	3.73839e-14	1.18599e-13	1.25676	0	0	240.518	223.91	221.259
ENSG00000139679	LPAR6	TRUE	8.26131	1.2081	6.83827	8.01579e-12	2.347e-11	0	0	0	65.0512	76.0611	69.3499
ENSG00000259848	AC097374.1	FALSE	8.25085	1.21737	6.7776	1.22192e-11	3.55272e-11	0	0	0	76.1784	70.9334	62.0847
ENSG00000278626	AC023310.4	FALSE	8.24043	1.21635	6.77471	1.2466e-11	3.62344e-11	0	0	0	72.7546	66.6603	68.029
ENSG00000223831	AC005006.1	FALSE	7.89567	1.22443	6.44846	1.12993e-10	3.15464e-10	0	0	0	56.4918	47.8587	58.7823
ENSG00000244468	AC093001.1	FALSE	7.88945	0.847318	9.31109	1.26524e-20	4.91424e-20	1.25676	2.66081	0	284.171	332.447	267.493
ENSG00000277075	HIST1H2AE	TRUE	7.83136	1.20122	6.51948	7.05502e-11	1.98355e-10	0	0	0	68.4749	51.2772	37.6471
ENSG00000188525	AC010969.1	FALSE	7.79794	1.23329	6.32289	2.56717e-10	7.0579e-10	0	0	0	57.3478	54.6956	40.9495
ENSG00000131738	KRT33B	TRUE	7.67155	1.20693	6.35627	2.06706e-10	5.70917e-10	1.25676	0	0	84.7377	92.2989	95.1085
ENSG00000225611	LINC02158	FALSE	7.63786	1.20607	6.33283	2.40699e-10	6.62916e-10	0	1.3304	0	89.0174	90.5897	86.5223
ENSG00000183813	CCR4	TRUE	7.60715	1.03941	7.31874	2.50316e-13	7.70587e-13	1.25676	1.3304	0	152.357	169.215	162.477
ENSG00000280639	LINC02204	FALSE	7.41381	1.24461	5.95671	2.57362e-09	6.77996e-09	0	0	0	34.2375	47.8587	35.0052
ENSG00000238133	MAP3K20-AS1	FALSE	7.24257	1.04616	6.923	4.42193e-12	1.30799e-11	1.25676	1.3304	0	144.653	116.228	115.583
ENSG00000124657	OR2B6	TRUE	7.1751	1.21441	5.90828	3.45695e-09	9.07181e-09	0	0	1.14796	65.0512	63.2418	64.7266
ENSG00000179869	ABCA13	TRUE	7.10712	1.23208	5.76838	8.00384e-09	2.06056e-08	0	0	0	36.8053	23.9293	33.6843
ENSG00000172349	IL16	TRUE	7.05136	1.21889	5.78505	7.24921e-09	1.87078e-08	0	0	1.14796	47.0765	65.8057	64.0661
ENSG00000006059	KRT33A	TRUE	7.00946	1.22624	5.71624	1.08907e-08	2.78826e-08	0	0	1.14796	52.2121	52.1318	67.3685
ENSG00000212722	KRTAP4-9	TRUE	6.98491	1.28209	5.44807	5.09204e-08	1.2621e-07	0	0	0	18.8306	37.6033	30.3819
ENSG00000266357	LINC02074	FALSE	6.92469	1.26824	5.46007	4.7596e-08	1.181e-07	0	0	0	31.6697	27.3478	24.4376
ENSG00000248144	ADH1C	TRUE	6.8894	1.28857	5.34656	8.96419e-08	2.20095e-07	0	0	0	29.9578	15.3832	35.6657
ENSG00000205212	CCDC144NL	TRUE	6.81225	1.04444	6.52242	6.91827e-11	1.94671e-10	0	0	2.29591	110.416	76.9158	91.1456
ENSG00000231056	LINC02522	FALSE	6.80627	1.27108	5.35473	8.5684e-08	2.1058e-07	0	0	0	24.8222	24.784	27.0795
ENSG00000266117	FBXO36P1	FALSE	6.79911	1.2267	5.5426	2.98013e-08	7.46831e-08	1.25676	0	0	52.2121	47.0041	49.5357
ENSG00000019549	SNAI2	TRUE	6.78113	0.457273	14.8295	9.44416e-50	6.97573e-49	21.3649	11.9736	10.3316	1459.37	1683.6	1648.55
ENSG00000223553	SMPD4P1	FALSE	6.73912	1.22586	5.49746	3.85298e-08	9.5978e-08	1.25676	0	0	48.7884	43.5856	50.1961
ENSG00000162944	RFTN2	TRUE	6.66871	1.25711	5.3048	1.12796e-07	2.75383e-07	0	0	0	26.534	22.2201	21.1352
ENSG00000284837	AC007846.1	FALSE	6.60071	1.23828	5.33052	9.79308e-08	2.39955e-07	0	0	1.14796	42.7968	45.2948	41.61
ENSG00000172478	C2orf54	TRUE	6.59957	0.376182	17.5436	6.6618e-69	6.78304e-68	8.79733	6.65202	4.59183	588.884	690.533	645.945
ENSG00000240225	ZNF542P	FALSE	6.56078	1.30454	5.02917	4.92605e-07	1.16171e-06	0	0	0	17.9747	22.2201	24.4376
ENSG00000130957	FBP2	TRUE	6.54571	1.30407	5.01946	5.18168e-07	1.22016e-06	0	0	0	28.2459	15.3832	20.4747
ENSG00000187229	AC100800.1	FALSE	6.51102	1.30726	4.98066	6.33669e-07	1.48459e-06	0	0	0	19.6865	19.6562	23.1166
ENSG00000206192	ANKRD20A9P	FALSE	6.43466	1.31969	4.8759	1.08314e-06	2.5008e-06	0	0	0	17.9747	25.6386	15.8514
ENSG00000176222	ZNF404	TRUE	6.42521	1.25213	5.13142	2.87564e-07	6.88045e-07	0	0	1.14796	38.5172	29.0571	46.8938
ENSG00000280587	LINC01348	FALSE	6.39618	1.22472	5.22257	1.76461e-07	4.2642e-07	0	0	0	26.534	12.8193	18.4933
ENSG00000258977	LINC01467	FALSE	6.38845	1.31603	4.85434	1.2079e-06	2.78128e-06	0	0	0	11.9831	29.0571	16.5119
ENSG00000282988	AL031777.3	TRUE	6.36626	0.671908	9.47489	2.67034e-21	1.05754e-20	1.25676	5.32161	0	156.636	180.325	175.686
ENSG00000005243	COPZ2	TRUE	6.36455	1.24149	5.12655	2.95093e-07	7.05563e-07	0	0	0	27.39	17.0924	12.549
ENSG00000138347	MYPN	TRUE	6.36143	0.279332	22.7738	8.34699e-115	1.66319e-113	16.3379	11.9736	9.18365	925.268	1046.05	1087.8
ENSG00000249378	LINC01060	FALSE	6.27414	1.20322	5.21448	1.84336e-07	4.44923e-07	0	0	0	17.1187	10.2554	24.4376
ENSG00000132464	ENAM	TRUE	6.22677	1.06461	5.8489	4.94846e-09	1.28764e-08	1.25676	1.3304	0	62.4834	58.1141	65.3871
ENSG00000131737	KRT34	TRUE	6.21531	1.21359	5.12143	3.03222e-07	7.24062e-07	12.5676	1.3304	1.14796	318.408	437.565	359.959
ENSG00000234479	AP1B1P1	FALSE	6.20229	1.2366	5.01561	5.28642e-07	1.24411e-06	1.25676	0	0	31.6697	35.0394	31.7028
ENSG00000250584	LINC01511	FALSE	6.05596	1.33893	4.52299	6.09719e-06	1.34799e-05	0	0	0	15.4069	17.0924	13.2095
ENSG00000173421	CCDC36	TRUE	6.01849	1.35876	4.42941	9.44908e-06	2.06615e-05	0	0	0	10.2712	16.2378	17.8328
ENSG00000185739	SRL	TRUE	6.01207	1.32911	4.52336	6.08651e-06	1.34592e-05	0	0	0	16.2628	16.2378	11.8886
ENSG00000181007	ZFP82	TRUE	5.97952	1.36637	4.37621	1.20763e-05	2.62373e-05	0	0	0	17.1187	13.6739	12.549
ENSG00000213416	KRTAP4-12	TRUE	5.96238	1.37617	4.33259	1.47367e-05	3.18138e-05	0	0	0	11.9831	19.6562	11.2281
ENSG00000170629	DPY19L2P2	FALSE	5.96058	0.679694	8.7695	1.79455e-18	6.57034e-18	2.51352	3.99121	0	153.213	94.8628	138.7
ENSG00000172073	TEX37	TRUE	5.95683	1.3626	4.37167	1.23303e-05	2.67719e-05	0	0	0	20.5425	10.2554	11.8886
ENSG00000255236	AP002992.1	FALSE	5.95075	1.33741	4.44947	8.60838e-06	1.88638e-05	0	0	0	18.8306	11.1101	12.549
ENSG00000119673	ACOT2	TRUE	5.9421	1.19728	4.96302	6.94044e-07	1.62007e-06	0	0	0	17.9747	15.3832	9.90713
ENSG00000003987	MTMR7	TRUE	5.94157	0.682577	8.70462	3.1864e-18	1.15768e-17	1.25676	1.3304	3.44387	128.391	128.193	124.169
ENSG00000120937	NPPB	TRUE	5.91064	1.35869	4.35025	1.35981e-05	2.94492e-05	0	0	0	8.55937	15.3832	17.1724
ENSG00000229672	AL450322.2	FALSE	5.89739	1.29546	4.55236	5.30476e-06	1.17676e-05	0	0	0	7.70343	13.6739	19.1538
ENSG00000227471	AKR1B15	TRUE	5.88676	1.29771	4.53626	5.72594e-06	1.26811e-05	0	0	0	11.9831	7.69158	20.4747
ENSG00000149633	KIAA1755	TRUE	5.8865	0.890162	6.61284	3.77011e-11	1.07272e-10	1.25676	0	2.29591	62.4834	94.0081	63.4057
ENSG00000187475	HIST1H1T	TRUE	5.8783	1.30894	4.49089	7.09247e-06	1.56192e-05	0	0	0	16.2628	13.6739	10.5676
ENSG00000060982	BCAT1	TRUE	5.87675	1.27063	4.62507	3.74464e-06	8.37845e-06	0	1.3304	0	26.534	17.947	33.6843
ENSG00000196593	ANKRD20A19P	FALSE	5.87543	1.35532	4.33508	1.45708e-05	3.14687e-05	0	0	0	13.695	8.5462	17.8328
ENSG00000018869	ZNF582	TRUE	5.83498	4.25198	1.3723	0.169971	0.224526	0	0	0	17.1187	6.83696	15.1909
ENSG00000144583	MARCH4	TRUE	5.80699	0.295189	19.6721	3.73847e-86	4.96933e-85	12.5676	9.31282	12.6275	576.901	685.405	680.29
ENSG00000163121	NEURL3	TRUE	5.79974	0.674948	8.59287	8.48253e-18	3.04117e-17	0	3.99121	2.29591	111.272	118.792	115.583
ENSG00000236078	LINC01447	FALSE	5.78009	1.40241	4.12155	3.76333e-05	7.89415e-05	0	0	0	5.99156	20.5109	11.2281
ENSG00000256039	LINC02446	FALSE	5.7545	1.38602	4.1518	3.29866e-05	6.94734e-05	0	0	0	11.9831	11.1101	13.87
ENSG00000172000	ZNF556	TRUE	5.75147	1.06604	5.3952	6.84487e-08	1.68793e-07	1.25676	0	1.14796	48.7884	41.8764	42.9309
ENSG00000233098	CCDC144NL-AS1	FALSE	5.74656	0.258751	22.2088	2.82369e-109	5.19436e-108	17.5947	19.9561	8.0357	805.436	772.576	822.292
ENSG00000158486	DNAH3	TRUE	5.72995	0.273273	20.9679	1.28849e-97	2.03717e-96	16.3379	14.6344	9.18365	672.766	745.228	690.857
ENSG00000272468	AL021807.1	FALSE	5.71625	0.621391	9.19912	3.60908e-20	1.38123e-19	2.51352	1.3304	3.44387	131.814	121.356	137.379
ENSG00000249849	AC138819.1	FALSE	5.69632	0.890463	6.39703	1.58431e-10	4.3955e-10	1.25676	1.3304	1.14796	77.8902	60.678	54.8195
ENSG00000249790	AC092490.1	FALSE	5.68098	1.07999	5.26022	1.43881e-07	3.4939e-07	2.51352	0	0	46.2206	44.4402	36.9866
ENSG00000183571	PGPEP1L	TRUE	5.67193	1.36074	4.16827	3.06921e-05	6.48019e-05	0	0	0	18.8306	7.69158	8.58618
ENSG00000187812	AC019294.1	FALSE	5.65898	1.4121	4.00748	6.13703e-05	0.000126916	0	0	0	12.8391	11.9647	9.90713
ENSG00000170454	KRT75	TRUE	5.64593	1.19913	4.70835	2.49736e-06	5.64003e-06	0	0	1.14796	19.6865	23.9293	23.1166
ENSG00000115602	IL1RL1	TRUE	5.63115	1.34946	4.17289	3.00756e-05	6.3533e-05	0	0	0	6.84749	14.5285	12.549
ENSG00000148848	ADAM12	TRUE	5.58676	1.42452	3.92185	8.78717e-05	0.000179336	0	0	0	10.2712	12.8193	9.90713
ENSG00000234424	AL353743.4	FALSE	5.58491	0.516288	10.8174	2.84611e-27	1.31454e-26	3.77028	5.32161	2.29591	191.73	190.58	155.212
ENSG00000234810	AL603840.1	FALSE	5.57304	1.2722	4.38063	1.18334e-05	2.57233e-05	0	0	0	15.4069	5.98234	11.2281
ENSG00000237877	LINC01473	FALSE	5.55331	1.05163	5.28065	1.28727e-07	3.13564e-07	1.25676	1.3304	0	44.5087	36.7486	35.6657
ENSG00000284823	AL356747.1	FALSE	5.54532	1.37118	4.04421	5.25e-05	0.000109149	0	0	0	8.55937	5.98234	17.1724
ENSG00000235523	AL135924.2	FALSE	5.51316	1.29171	4.26811	1.9714e-05	4.21608e-05	0	1.3304	0	14.5509	27.3478	19.1538
ENSG00000243236	GSTA9P	FALSE	5.50665	1.33673	4.11951	3.79679e-05	7.96188e-05	0	0	0	10.2712	14.5285	6.60476
ENSG00000176136	MC5R	TRUE	5.50061	0.78464	7.01037	2.37696e-12	7.09015e-12	2.51352	0	2.29591	56.4918	82.0435	85.2013
ENSG00000121898	CPXM2	TRUE	5.48069	1.09925	4.98583	6.16953e-07	1.44642e-06	1.25676	0	1.14796	45.3646	28.2024	36.9866
ENSG00000170486	KRT72	TRUE	5.46849	1.35969	4.02186	5.77408e-05	0.000119666	0	0	0	12.8391	11.1101	6.60476
ENSG00000171396	KRTAP4-4	TRUE	5.46326	1.44691	3.7758	0.000159494	0.000319081	0	0	0	8.55937	11.1101	10.5676
ENSG00000072840	EVC	TRUE	5.46265	0.901853	6.05714	1.38566e-09	3.68858e-09	3.77028	0	0	60.7715	48.7133	54.8195
ENSG00000276345	AC004556.1	TRUE	5.44629	1.07265	5.07743	3.82582e-07	9.08348e-07	1.25676	0	1.14796	31.6697	39.3125	36.9866
ENSG00000241104	CEACAMP10	FALSE	5.44425	1.29097	4.21719	2.4736e-05	5.25644e-05	0	0	1.14796	17.9747	19.6562	20.4747
ENSG00000188227	ZNF793	TRUE	5.4436	1.3021	4.18063	2.90697e-05	6.14656e-05	0	0	1.14796	19.6865	21.3655	17.1724
ENSG00000278965	AC122713.2	FALSE	5.42252	1.43461	3.77979	0.000156958	0.000314285	0	0	0	8.55937	10.2554	10.5676
ENSG00000223638	RFPL4A	TRUE	5.42224	1.44508	3.75221	0.00017528	0.000349427	0	0	0	10.2712	11.9647	7.26523
ENSG00000285448	AL136961.1	FALSE	5.42217	1.45361	3.73014	0.000191375	0.000380397	0	0	0	6.84749	15.3832	7.26523
ENSG00000215182	MUC5AC	TRUE	5.40168	1.20091	4.49798	6.86027e-06	1.5121e-05	0	0	1.14796	20.5425	22.2201	14.5305
ENSG00000123096	SSPN	TRUE	5.40024	0.655594	8.23718	1.76324e-16	6.06427e-16	1.25676	0	4.59183	103.568	64.0965	93.1271
ENSG00000169594	BNC1	TRUE	5.38897	1.46006	3.69092	0.000223445	0.000441212	0	0	0	10.2712	8.5462	9.90713
ENSG00000144218	AFF3	TRUE	5.38187	1.09998	4.8927	9.94637e-07	2.30246e-06	0	1.3304	1.14796	38.5172	33.3302	31.7028
ENSG00000198857	HSD3BP5	FALSE	5.37528	1.31724	4.0807	4.48993e-05	9.3739e-05	1.25676	0	0	20.5425	17.0924	17.8328
ENSG00000229373	LINC00452	FALSE	5.37288	0.45235	11.8777	1.54546e-32	8.00604e-32	2.51352	9.31282	3.44387	237.95	172.633	207.389
ENSG00000125414	MYH2	TRUE	5.35417	1.49128	3.59031	0.000330288	0.000641977	0	0	0	3.42375	15.3832	9.24666
ENSG00000270882	HIST2H4A	TRUE	5.33703	0.57087	9.34895	8.85244e-21	3.45347e-20	0	5.32161	3.44387	114.696	118.792	117.565
ENSG00000047617	ANO2	TRUE	5.32586	0.526015	10.1249	4.28284e-24	1.82079e-23	3.77028	3.99121	3.44387	126.679	162.378	158.514
ENSG00000283235	AC139493.2	FALSE	5.31835	1.10138	4.82881	1.37351e-06	3.15335e-06	0	1.3304	1.14796	31.6697	23.9293	42.9309
ENSG00000273443	AL645608.9	FALSE	5.31209	0.476671	11.1441	7.64797e-29	3.66024e-28	1.25676	10.6432	2.29591	180.603	180.325	182.952
ENSG00000251410	AC007106.1	FALSE	5.29246	1.48111	3.57332	0.000352485	0.000683619	0	0	0	10.2712	9.40081	7.26523
ENSG00000196437	ZNF569	TRUE	5.2924	1.48111	3.57328	0.000352537	0.000683656	0	0	0	9.4153	10.2554	7.26523
ENSG00000144834	TAGLN3	TRUE	5.29037	0.595522	8.88359	6.47377e-19	2.39694e-18	3.77028	1.3304	3.44387	127.535	108.537	103.695
ENSG00000261272	MUC22	TRUE	5.26321	1.41767	3.71257	0.000205167	0.00040658	0	0	0	8.55937	11.9647	5.94428
ENSG00000056487	PHF21B	TRUE	5.26185	1.31371	4.00533	6.19318e-05	0.000128051	0	0	1.14796	16.2628	13.6739	21.1352
ENSG00000100867	DHRS2	TRUE	5.25984	0.0556343	94.543	0	0	526.583	524.179	501.657	20006.7	19624.6	19800.4
ENSG00000005108	THSD7A	TRUE	5.2464	0.863555	6.07536	1.23712e-09	3.30137e-09	1.25676	1.3304	1.14796	46.2206	54.6956	40.9495
ENSG00000141753	IGFBP4	TRUE	5.24358	1.19203	4.39888	1.08812e-05	2.37091e-05	0	0	1.14796	15.4069	16.2378	18.4933
ENSG00000185247	MAGEA11	TRUE	5.23753	1.45292	3.60484	0.000312349	0.000608736	0	0	0	5.99156	8.5462	11.2281
ENSG00000232871	SEC1P	FALSE	5.23329	1.10747	4.72544	2.29614e-06	5.1983e-06	1.25676	1.3304	0	31.6697	31.6209	30.3819
ENSG00000244642	RN7SL396P	FALSE	5.21745	1.49742	3.4843	0.000493431	0.000942257	0	0	0	1.71187	11.1101	12.549
ENSG00000187105	HEATR4	TRUE	5.19628	1.32044	3.93528	8.31012e-05	0.000170043	0	0	0	16.2628	1.70924	7.26523
ENSG00000178217	SH2D4B	TRUE	5.19036	0.645409	8.04196	8.84142e-16	2.96862e-15	1.25676	1.3304	4.59183	96.7209	87.1712	87.1828
ENSG00000237693	IRGM	TRUE	5.18756	0.641188	8.09054	5.94003e-16	2.00502e-15	1.25676	5.32161	1.14796	89.8734	82.0435	99.7318
ENSG00000112562	SMOC2	TRUE	5.16941	1.48401	3.4834	0.000495088	0.000945244	0	0	0	6.84749	8.5462	9.24666
ENSG00000129244	ATP1B2	TRUE	5.15972	1.51618	3.40309	0.000666276	0.00125816	0	0	0	11.1272	6.83696	6.60476
ENSG00000149090	PAMR1	TRUE	5.15961	1.281	4.02778	5.63052e-05	0.000116762	0	0	0	7.70343	11.1101	5.94428
ENSG00000173769	TOPAZ1	TRUE	5.1417	1.34126	3.8335	0.000126335	0.000254469	1.25676	0	0	17.9747	15.3832	13.87
ENSG00000251191	LINC00589	FALSE	5.12666	1.19518	4.28943	1.79129e-05	3.84341e-05	1.25676	0	0	18.8306	9.40081	17.8328
ENSG00000113578	FGF1	TRUE	5.09862	0.443953	11.4846	1.5767e-30	7.83122e-30	3.77028	9.31282	3.44387	165.196	218.783	170.403
ENSG00000261678	SCRT1	TRUE	5.09833	1.4928	3.41529	0.000637145	0.00120472	0	0	0	7.70343	8.5462	7.26523
ENSG00000255451	AC010768.4	FALSE	5.0879	1.52966	3.32616	0.000880522	0.00164489	0	0	0	5.99156	9.40081	7.92571
ENSG00000154451	GBP5	TRUE	5.08286	1.11887	4.54285	5.54998e-06	1.22981e-05	1.25676	1.3304	0	23.9662	23.0747	36.9866
ENSG00000251226	AP001999.1	FALSE	5.07716	1.54705	3.28184	0.00103131	0.00191533	0	0	0	4.27968	10.2554	8.58618
ENSG00000189068	VSTM1	TRUE	5.06885	4.25544	1.19115	0.233596	0.297831	0	0	0	7.70343	3.41848	11.8886
ENSG00000254300	LINC01111	FALSE	5.06759	1.35022	3.75315	0.000174624	0.000348155	0	0	1.14796	20.5425	11.1101	13.2095
ENSG00000258435	AC048337.1	FALSE	5.05712	1.3564	3.72835	0.000192735	0.000383025	0	0	1.14796	11.9831	11.1101	21.1352
ENSG00000282849	AL359834.1	FALSE	5.05645	1.51234	3.34347	0.000827381	0.00154988	0	0	0	5.13562	7.69158	9.90713
ENSG00000239437	RN7SL752P	FALSE	5.05305	1.58438	3.18929	0.00142623	0.00261773	0	0	0	0.855937	5.12772	16.5119
ENSG00000255363	AP001189.5	FALSE	5.01477	0.645747	7.76583	8.11102e-15	2.62471e-14	2.51352	0	4.59183	77.0343	78.625	83.8804
ENSG00000244537	KRTAP4-2	TRUE	5.01272	1.51749	3.30329	0.000955582	0.00177923	0	0	0	7.70343	8.5462	5.94428
ENSG00000152086	TUBA3E	TRUE	5.00325	1.47955	3.38161	0.00072063	0.00135577	0	0	0	7.70343	4.2731	9.90713
ENSG00000172123	SLFN12	TRUE	4.9755	0.652035	7.63074	2.33416e-14	7.45029e-14	2.51352	2.66081	2.29591	80.4581	82.0435	71.9918
ENSG00000188850	AC114947.1	FALSE	4.96056	1.34986	3.67486	0.000237984	0.000468966	0	0	1.14796	10.2712	15.3832	15.8514
ENSG00000166704	ZNF606	TRUE	4.94508	1.49818	3.30074	0.000964314	0.00179483	0	0	0	6.84749	7.69158	6.60476
ENSG00000231324	AP000696.1	FALSE	4.94483	1.40613	3.51662	0.000437079	0.000839369	0	0	0	10.2712	4.2731	6.60476
ENSG00000251281	AC034223.2	FALSE	4.92501	1.36206	3.61585	0.000299362	0.000584544	0	1.3304	0	10.2712	13.6739	16.5119
ENSG00000267051	AP005229.1	FALSE	4.92167	1.58042	3.11415	0.00184476	0.00334104	0	0	0	4.27968	8.5462	7.92571
ENSG00000254396	AL355432.1	FALSE	4.92105	0.925776	5.3156	1.06307e-07	2.59852e-07	1.25676	1.3304	1.14796	34.2375	33.3302	44.9123
ENSG00000267462	AC090377.1	FALSE	4.91805	0.611023	8.04888	8.35533e-16	2.80633e-15	2.51352	2.66081	3.44387	73.6106	104.264	84.5409
ENSG00000225655	BX255923.1	FALSE	4.90036	1.38108	3.54821	0.000387855	0.000748866	0	0	1.14796	18.8306	11.9647	9.24666
ENSG00000231290	APCDD1L-DT	FALSE	4.90019	1.34457	3.64444	0.000267977	0.000525325	0	1.3304	0	15.4069	11.9647	12.549
ENSG00000091879	ANGPT2	TRUE	4.89008	0.117221	41.7166	0	0	89.23	74.5026	99.8722	2491.63	2674.96	2694.08
ENSG00000158516	CPA2	TRUE	4.8877	1.37818	3.54649	0.000390396	0.000753557	0	0	1.14796	17.1187	15.3832	7.26523
ENSG00000198443	KRTAP4-1	TRUE	4.88304	1.25954	3.87683	0.000105824	0.000214408	1.25676	0	0	15.4069	13.6739	10.5676
ENSG00000064205	WISP2	TRUE	4.86162	1.33324	3.64648	0.000265857	0.00052142	1.25676	0	0	13.695	15.3832	9.90713
ENSG00000094796	KRT31	TRUE	4.85635	0.484522	10.023	1.20809e-23	5.07039e-23	3.77028	2.66081	6.88774	121.543	142.721	130.114
ENSG00000148677	ANKRD1	TRUE	4.84529	0.52013	9.31554	1.21335e-20	4.71449e-20	6.2838	1.3304	3.44387	101.001	108.537	110.96
ENSG00000138829	FBN2	TRUE	4.8281	0.700218	6.89513	5.38156e-12	1.58596e-11	2.51352	2.66081	1.14796	66.7631	52.9864	56.8009
ENSG00000226011	OFD1P1Y	FALSE	4.82409	1.61735	2.98272	0.00285696	0.00506302	0	0	0	4.27968	5.12772	9.90713
ENSG00000272914	AL359532.1	FALSE	4.81169	1.30471	3.68795	0.000226066	0.000446173	1.25676	0	0	17.1187	8.5462	11.8886
ENSG00000278272	HIST1H3C	TRUE	4.80475	1.36611	3.5171	0.000436285	0.000838083	0	0	0	8.55937	6.83696	3.96285
ENSG00000142698	C1orf94	TRUE	4.78314	4.25728	1.12352	0.261217	0.328156	0	0	0	8.55937	7.69158	2.6419
ENSG00000267882	AL031666.2	FALSE	4.78103	1.1231	4.25701	2.0718e-05	4.4229e-05	0	0	2.29591	20.5425	24.784	22.4562
ENSG00000012504	NR1H4	TRUE	4.77617	1.50785	3.16753	0.00153741	0.0028114	0	0	0	5.13562	4.2731	9.24666
ENSG00000226312	CFLAR-AS1	FALSE	4.7759	0.490041	9.74593	1.92013e-22	7.83911e-22	7.54057	3.99121	2.29591	111.272	130.757	132.095
ENSG00000223443	USP17L2	TRUE	4.77407	1.58243	3.01692	0.00255356	0.00455387	0	0	0	4.27968	5.12772	9.24666
ENSG00000234840	LINC01239	FALSE	4.76266	1.33756	3.56071	0.000369857	0.000715539	0	0	0	5.99156	5.98234	6.60476
ENSG00000158406	HIST1H4H	TRUE	4.75972	0.219042	21.7297	1.0741e-104	1.85679e-103	18.8514	29.2689	17.2194	653.08	529.009	568.009
ENSG00000275591	XKR5	TRUE	4.75893	1.52617	3.11821	0.00181953	0.00329917	0	0	0	5.13562	10.2554	3.30238
ENSG00000163825	RTP3	TRUE	4.74682	1.54211	3.07813	0.00208301	0.00375052	0	0	0	8.55937	5.98234	3.96285
ENSG00000164400	CSF2	TRUE	4.74209	0.729436	6.50104	7.97688e-11	2.23933e-10	5.02704	0	1.14796	56.4918	64.9511	44.9123
ENSG00000282057	AC092807.3	FALSE	4.72443	1.12818	4.18767	2.81829e-05	5.96524e-05	0	1.3304	1.14796	19.6865	24.784	21.1352
ENSG00000226430	USP17L7	TRUE	4.72092	1.6358	2.886	0.00390166	0.00681711	0	0	0	4.27968	8.5462	5.2838
ENSG00000255811	AL121988.1	FALSE	4.71783	1.30865	3.60511	0.000312021	0.000608153	1.25676	0	0	17.1187	6.83696	11.2281
ENSG00000168126	OR2W6P	FALSE	4.71044	1.29452	3.63876	0.000273956	0.000536529	0	1.3304	0	8.55937	10.2554	15.8514
ENSG00000087495	PHACTR3	TRUE	4.70727	1.31766	3.57246	0.000353646	0.00068568	0	0	0	5.99156	5.98234	5.94428
ENSG00000280266	AC006372.4	FALSE	4.70551	0.746533	6.30315	2.91652e-10	8.00216e-10	2.51352	1.3304	2.29591	56.4918	66.6603	38.9681
ENSG00000116962	NID1	TRUE	4.70481	1.34239	3.5048	0.00045695	0.000876043	0	1.3304	0	10.2712	11.9647	12.549
ENSG00000142623	PADI1	TRUE	4.70263	0.418648	11.2329	2.8107e-29	1.35858e-28	3.77028	2.66081	11.4796	175.467	148.704	158.514
ENSG00000174145	NWD2	TRUE	4.69853	1.2416	3.78426	0.000154165	0.000308906	0	0	0	3.42375	6.83696	7.26523
ENSG00000248432	AC139718.1	FALSE	4.69361	1.63369	2.87302	0.00406573	0.00708857	0	0	0	5.13562	5.98234	6.60476
ENSG00000228799	LINC01939	FALSE	4.6923	4.25794	1.10201	0.270457	0.33847	0	0	0	9.4153	1.70924	6.60476
ENSG00000267316	AC090409.2	FALSE	4.66547	1.65314	2.82219	0.00476968	0.00824461	0	0	0	4.27968	5.12772	7.92571
ENSG00000235643	LINC01647	FALSE	4.6354	0.932332	4.97183	6.63222e-07	1.55097e-06	2.51352	0	1.14796	30.8137	40.1671	21.7957
ENSG00000176840	MIR7-3HG	FALSE	4.62745	1.36681	3.38558	0.000710268	0.00133715	0	0	0	4.27968	5.98234	6.60476
ENSG00000253130	AC114550.1	FALSE	4.62472	1.38463	3.34004	0.000837658	0.00156798	0	0	1.14796	11.9831	11.1101	9.90713
ENSG00000008118	CAMK1G	TRUE	4.62357	1.60383	2.88283	0.00394115	0.00688433	0	0	0	5.13562	5.12772	6.60476
ENSG00000235974	VN2R19P	FALSE	4.62357	1.60445	2.88172	0.00395517	0.00690764	0	0	0	5.13562	5.12772	6.60476
ENSG00000135100	HNF1A	TRUE	4.6142	1.19991	3.84547	0.000120322	0.000242742	1.25676	0	0	13.695	9.40081	9.90713
ENSG00000254038	AC092818.1	FALSE	4.60894	1.65584	2.78345	0.00537834	0.00923712	0	0	0	7.70343	1.70924	7.26523
ENSG00000277496	AL357033.4	FALSE	4.59949	0.915664	5.02312	5.0839e-07	1.19811e-06	2.51352	0	1.14796	23.9662	35.0394	31.0424
ENSG00000204936	CD177	TRUE	4.59532	1.5961	2.87909	0.0039883	0.0069631	0	0	0	6.84749	1.70924	7.92571
ENSG00000236311	TLX1NB	FALSE	4.59361	1.60523	2.86165	0.00421437	0.00733753	0	0	0	2.56781	9.40081	4.62333
ENSG00000233030	AC243772.2	FALSE	4.59078	1.31919	3.47999	0.000501436	0.000956826	0	0	0	3.42375	3.41848	9.24666
ENSG00000113302	IL12B	TRUE	4.5889	1.37991	3.3255	0.000882586	0.00164859	1.25676	0	0	13.695	5.12772	13.2095
ENSG00000228353	AL450322.1	FALSE	4.58353	1.07099	4.27972	1.87131e-05	4.01088e-05	0	2.66081	0	17.1187	25.6386	17.1724
ENSG00000100191	SLC5A4	TRUE	4.57733	0.950148	4.8175	1.4537e-06	3.32994e-06	1.25676	2.66081	0	35.0934	23.9293	30.3819
ENSG00000168685	IL7R	TRUE	4.57349	1.2936	3.53547	0.000407046	0.000783763	1.25676	0	0	9.4153	11.1101	11.2281
ENSG00000233452	STXBP5-AS1	FALSE	4.57227	1.24682	3.66716	0.000245259	0.00048251	0	0	0	6.84749	3.41848	5.94428
ENSG00000258667	HIF1A-AS2	FALSE	4.56138	1.1359	4.01565	5.92816e-05	0.000122759	0	0	2.29591	16.2628	21.3655	20.4747
ENSG00000179674	ARL14	TRUE	4.54879	0.384035	11.8447	2.29114e-32	1.18178e-31	3.77028	5.32161	9.18365	153.213	129.902	151.249
ENSG00000269984	AC078795.1	FALSE	4.5339	1.35144	3.35486	0.00079404	0.00148976	0	0	0	3.42375	4.2731	7.92571
ENSG00000233117	LINC00702	FALSE	4.52421	0.821872	5.50476	3.69667e-08	9.2231e-08	2.51352	1.3304	1.14796	35.0934	40.1671	38.9681
ENSG00000233014	TBC1D3P7	FALSE	4.52412	0.496212	9.11732	7.70063e-20	2.91967e-19	2.51352	2.66081	8.0357	102.712	100.845	108.978
ENSG00000065325	GLP2R	TRUE	4.51745	1.42327	3.17399	0.00150357	0.00275224	0	0	1.14796	11.1272	10.2554	9.24666
ENSG00000204618	RNF39	TRUE	4.51565	0.368297	12.2609	1.46863e-34	7.96462e-34	10.0541	2.66081	10.3316	183.17	186.307	169.082
ENSG00000196189	SEMA4A	TRUE	4.51106	1.27008	3.55178	0.000382629	0.000739266	0	0	0	1.71187	9.40081	4.62333
ENSG00000187045	TMPRSS6	TRUE	4.50853	0.965092	4.67161	2.98847e-06	6.72157e-06	1.25676	0	2.29591	21.3984	28.2024	34.3447
ENSG00000264269	AC016866.1	FALSE	4.50382	1.34956	3.33725	0.000846122	0.00158339	0	0	0	6.84749	3.41848	5.2838
ENSG00000256625	AC092747.2	FALSE	4.50375	0.698039	6.45201	1.10376e-10	3.08411e-10	0	2.66081	3.44387	52.2121	39.3125	48.8752
ENSG00000249815	AC004704.1	FALSE	4.50152	1.17224	3.8401	0.000122985	0.000248041	2.51352	0	0	16.2628	15.3832	24.4376
ENSG00000232133	IMPDH1P10	FALSE	4.49574	0.307895	14.6015	2.74657e-48	1.96664e-47	15.0811	7.98242	12.6275	266.196	278.606	266.172
ENSG00000263567	AC007923.1	FALSE	4.48908	0.744999	6.02562	1.68461e-09	4.46919e-09	3.77028	0	2.29591	46.2206	54.6956	38.3076
ENSG00000166448	TMEM130	TRUE	4.47723	1.44387	3.10085	0.00192969	0.00348555	0	0	1.14796	11.9831	8.5462	9.24666
ENSG00000140459	CYP11A1	TRUE	4.4738	0.722529	6.19187	5.94544e-10	1.60896e-09	0	5.32161	1.14796	59.9156	35.0394	43.5914
ENSG00000254686	AL138812.1	FALSE	4.47093	1.7132	2.6097	0.00906205	0.0151225	0	0	0	4.27968	4.2731	6.60476
ENSG00000262655	SPON1	TRUE	4.46387	0.655535	6.8095	9.79392e-12	2.85777e-11	3.77028	2.66081	0	39.3731	41.0217	54.159
ENSG00000163545	NUAK2	TRUE	4.45899	0.0945093	47.1804	0	0	173.433	202.221	220.408	3929.61	4745.7	4458.87
ENSG00000212724	KRTAP2-3	TRUE	4.44328	0.100597	44.1691	0	0	126.933	158.318	138.903	2870.81	3226.19	3110.18
ENSG00000273802	HIST1H2BG	TRUE	4.43842	0.743892	5.96648	2.42433e-09	6.39662e-09	0	5.32161	0	42.7968	31.6209	33.6843
ENSG00000196867	ZFP28	TRUE	4.41321	4.26027	1.0359	0.300249	0.371237	0	0	0	8.55937	3.41848	2.6419
ENSG00000221852	KRTAP1-5	TRUE	4.41321	4.26027	1.0359	0.300249	0.371237	0	0	0	8.55937	3.41848	2.6419
ENSG00000160716	CHRNB2	TRUE	4.41218	0.633633	6.9633	3.32397e-12	9.87445e-12	0	5.32161	3.44387	53.0681	69.2242	62.7452
ENSG00000205106	AC044839.1	FALSE	4.40813	1.63216	2.7008	0.00691729	0.011724	0	0	0	3.42375	1.70924	9.24666
ENSG00000196209	SIRPB2	TRUE	4.4039	1.58828	2.77275	0.00555842	0.00953032	0	0	0	8.55937	3.41848	2.6419
ENSG00000160963	COL26A1	TRUE	4.39629	0.434807	10.1109	4.942e-24	2.09971e-23	5.02704	5.32161	8.0357	127.535	130.757	132.756
ENSG00000139292	LGR5	TRUE	4.39087	1.20318	3.64939	0.000262863	0.000515797	0	0	1.14796	9.4153	6.83696	11.2281
ENSG00000231079	AC105402.3	FALSE	4.37075	1.76448	2.47707	0.0132466	0.0215527	0	0	0	3.42375	3.41848	7.26523
ENSG00000203785	SPRR2E	TRUE	4.36902	0.981145	4.45298	8.46858e-06	1.85726e-05	3.77028	0	0	23.9662	20.5109	32.3633
ENSG00000179256	SMCO3	TRUE	4.36638	4.2607	1.0248	0.305456	0.376714	0	0	0	11.1272	1.70924	1.32095
ENSG00000173237	C11orf86	TRUE	4.36626	0.745811	5.85438	4.78794e-09	1.2473e-08	2.51352	2.66081	1.14796	43.6528	47.8587	36.9866
ENSG00000156113	KCNMA1	TRUE	4.35669	1.34528	3.23851	0.00120157	0.00222081	0	0	1.14796	7.70343	11.1101	8.58618
ENSG00000183023	SLC8A1	TRUE	4.35344	1.23716	3.51889	0.000433357	0.000832615	0	0	0	5.99156	3.41848	4.62333
ENSG00000127129	EDN2	TRUE	4.34995	0.747584	5.81869	5.9312e-09	1.53746e-08	1.25676	1.3304	3.44387	36.8053	35.894	52.838
ENSG00000015592	STMN4	TRUE	4.34919	1.30357	3.33636	0.000848829	0.00158831	1.25676	0	0	11.1272	6.83696	9.24666
ENSG00000078579	FGF20	TRUE	4.34513	1.24972	3.47688	0.000507286	0.000967716	0	0	0	4.27968	3.41848	5.94428
ENSG00000229996	AC093585.1	FALSE	4.34508	4.2609	1.01975	0.307845	0.379407	0	0	0	0.855937	11.1101	1.98143
ENSG00000125966	MMP24	TRUE	4.34398	0.475205	9.14127	6.17233e-20	2.34721e-19	5.02704	7.98242	3.44387	78.7462	126.484	122.848
ENSG00000149256	TENM4	TRUE	4.34064	0.815266	5.3242	1.01399e-07	2.48215e-07	0	0	4.59183	31.6697	35.0394	33.0238
ENSG00000010610	CD4	TRUE	4.33405	1.60793	2.69542	0.00703001	0.0119041	0	0	0	3.42375	8.5462	1.98143
ENSG00000116544	DLGAP3	TRUE	4.3296	1.27975	3.38317	0.000716546	0.00134834	1.25676	0	0	5.99156	9.40081	11.2281
ENSG00000198090	KRTAP4-6	TRUE	4.32369	4.26111	1.01469	0.310256	0.382099	0	0	0	3.42375	1.70924	8.58618
ENSG00000267472	ARHGAP27P2	FALSE	4.31835	0.600368	7.19283	6.34622e-13	1.92859e-12	1.25676	5.32161	3.44387	81.314	63.2418	54.159
ENSG00000235781	LINC02569	FALSE	4.30632	0.676827	6.36251	1.98479e-10	5.48566e-10	2.51352	1.3304	3.44387	53.924	46.1495	46.8938
ENSG00000010030	ETV7	TRUE	4.30013	0.209998	20.477	3.45064e-93	5.09934e-92	27.6487	27.9385	24.1071	540.952	539.265	486.11
ENSG00000163739	CXCL1	TRUE	4.28987	0.23204	18.4877	2.59609e-76	2.98177e-75	15.0811	18.6256	17.2194	326.968	331.592	335.522
ENSG00000206538	VGLL3	TRUE	4.28222	0.247887	17.2749	7.26635e-67	7.11745e-66	21.3649	19.9561	19.5153	362.061	446.966	374.49
ENSG00000217258	AC007249.1	FALSE	4.27626	0.319686	13.3764	8.30498e-41	5.12803e-40	16.3379	7.98242	6.88774	191.73	182.034	225.883
ENSG00000147003	CLTRN	TRUE	4.22491	0.619112	6.82415	8.84496e-12	2.58494e-11	1.25676	2.66081	3.44387	47.9325	42.731	48.2147
ENSG00000198286	CARD11	TRUE	4.22092	1.20727	3.49625	0.00047184	0.00090272	0	0	1.14796	11.1272	4.2731	9.24666
ENSG00000198838	RYR3	TRUE	4.21747	1.43745	2.93399	0.00334639	0.00588785	0	0	1.14796	6.84749	9.40081	8.58618
ENSG00000161849	KRT84	TRUE	4.21098	1.34025	3.14195	0.00167829	0.00305586	0	0	0	5.13562	5.12772	2.6419
ENSG00000276180	HIST1H4I	TRUE	4.20982	1.22096	3.44795	0.000564858	0.00107272	0	0	1.14796	7.70343	5.12772	11.2281
ENSG00000225292	AL158212.1	FALSE	4.20466	0.963064	4.36592	1.26588e-05	2.74647e-05	0	2.66081	1.14796	22.2544	21.3655	25.0981
ENSG00000005381	MPO	TRUE	4.20222	0.69576	6.03976	1.54347e-09	4.10116e-09	1.25676	2.66081	3.44387	35.9493	50.4226	50.1961
ENSG00000243220	AC006159.2	FALSE	4.19663	1.42862	2.93754	0.00330823	0.00582573	0	1.3304	0	9.4153	8.5462	6.60476
ENSG00000249400	HMGB3P17	FALSE	4.19641	0.741274	5.66107	1.50428e-08	3.82627e-08	1.25676	0	4.59183	36.8053	38.4579	37.6471
ENSG00000236882	LINC01554	FALSE	4.19499	0.603586	6.95012	3.64987e-12	1.08299e-11	2.51352	2.66081	4.59183	64.1953	70.0788	47.5542
ENSG00000231210	LINC01510	FALSE	4.1947	0.747426	5.61219	1.99781e-08	5.05196e-08	1.25676	1.3304	3.44387	37.6612	31.6209	43.5914
ENSG00000285159	AL627422.2	FALSE	4.1811	0.444669	9.40272	5.31722e-21	2.08552e-20	2.51352	6.65202	6.88774	95.8649	88.8804	106.997
ENSG00000267280	TBX2-AS1	FALSE	4.17741	4.26261	0.980013	0.32708	0.400232	0	0	0	2.56781	2.56386	7.26523
ENSG00000236908	AC005865.1	FALSE	4.16772	0.985113	4.2307	2.3296e-05	4.95924e-05	1.25676	0	2.29591	24.8222	20.5109	21.1352
ENSG00000089199	CHGB	TRUE	4.16438	1.2021	3.46424	0.000531727	0.00101244	1.25676	1.3304	0	16.2628	15.3832	13.2095
ENSG00000164825	DEFB1	TRUE	4.14055	1.33197	3.1086	0.00187976	0.0034005	0	0	0	0.855937	4.2731	6.60476
ENSG00000259868	AL163952.1	FALSE	4.1157	1.35994	3.02639	0.00247493	0.00441674	0	0	0	5.99156	3.41848	2.6419
ENSG00000254656	RTL1	TRUE	4.11372	0.763075	5.39098	7.00728e-08	1.72693e-07	3.77028	2.66081	0	36.8053	34.1848	36.9866
ENSG00000231307	RPS3P2	FALSE	4.11022	1.34666	3.05215	0.00227208	0.00407294	0	0	1.14796	11.1272	6.83696	5.2838
ENSG00000276403	AC105105.4	FALSE	4.10969	1.76079	2.33401	0.0195954	0.0311022	0	0	0	4.27968	0.85462	6.60476
ENSG00000212900	KRTAP3-2	TRUE	4.10269	1.2096	3.39179	0.00069438	0.00130869	0	2.66081	0	14.5509	11.9647	16.5119
ENSG00000188937	NYX	TRUE	4.09853	4.26348	0.961309	0.336397	0.409761	0	0	0	3.42375	1.70924	6.60476
ENSG00000182795	C1orf116	TRUE	4.09791	0.127428	32.1586	6.69488e-227	4.30077e-225	221.19	196.9	146.938	2889.64	3481.72	3271.34
ENSG00000271717	AC022146.2	FALSE	4.09779	1.23883	3.30778	0.000940394	0.00175208	2.51352	0	0	15.4069	8.5462	18.4933
ENSG00000118322	ATP10B	TRUE	4.09128	1.24088	3.29709	0.000976922	0.00181774	0	0	0	5.13562	3.41848	3.30238
ENSG00000115828	QPCT	TRUE	4.09045	1.23602	3.30938	0.000935043	0.00174242	0	0	0	4.27968	5.12772	2.6419
ENSG00000227128	LBX1-AS1	FALSE	4.07472	4.26376	0.955665	0.339242	0.412782	0	0	0	2.56781	1.70924	7.26523
ENSG00000130226	DPP6	TRUE	4.07315	1.52467	2.6715	0.00755123	0.0127359	0	1.3304	0	11.9831	5.98234	4.62333
ENSG00000106018	VIPR2	TRUE	4.0726	1.51526	2.68773	0.00719397	0.0121635	0	1.3304	0	7.70343	10.2554	4.62333
ENSG00000198732	SMOC1	TRUE	4.06863	1.2786	3.1821	0.00146211	0.00267972	0	0	0	3.42375	1.70924	5.94428
ENSG00000162645	GBP2	TRUE	4.06251	0.683435	5.94425	2.7773e-09	7.30994e-09	1.25676	1.3304	3.44387	33.3815	41.0217	29.7214
ENSG00000078814	MYH7B	TRUE	4.06014	0.645008	6.2947	3.07987e-10	8.44352e-10	2.51352	2.66081	2.29591	36.8053	39.3125	47.5542
ENSG00000214415	GNAT3	TRUE	4.05563	1.01756	3.98563	6.73007e-05	0.000138688	1.25676	0	2.29591	20.5425	12.8193	27.74
ENSG00000169085	VXN	TRUE	4.04808	0.549731	7.36374	1.78826e-13	5.5352e-13	3.77028	2.66081	5.73978	58.2037	73.4973	72.6523
ENSG00000280721	LINC01943	FALSE	4.04461	1.78791	2.26219	0.0236854	0.0370921	0	0	0	0.855937	8.5462	1.98143
ENSG00000102539	MLNR	TRUE	4.04039	1.51108	2.67385	0.00749867	0.0126535	0	1.3304	0	3.42375	8.5462	9.90713
ENSG00000262823	AC127521.1	FALSE	4.04024	0.442457	9.13137	6.76376e-20	2.56973e-19	7.54057	5.32161	5.73978	98.4327	102.554	105.016
ENSG00000268912	AC012313.5	FALSE	4.02907	1.5158	2.65804	0.00785961	0.0132155	0	0	1.14796	8.55937	5.98234	7.26523
ENSG00000159387	IRX6	TRUE	4.02577	1.22283	3.29216	0.00099421	0.00184811	1.25676	0	1.14796	11.1272	17.947	11.2281
ENSG00000140450	ARRDC4	TRUE	4.02444	0.0624509	64.4418	0	0	463.745	464.311	453.443	7676.9	7131.8	7660.86
ENSG00000251381	LINC00958	FALSE	4.01803	1.54118	2.60712	0.00913076	0.0152259	1.25676	0	0	10.2712	3.41848	7.92571
ENSG00000246548	LINC02288	FALSE	4.01788	1.51491	2.65222	0.00799652	0.0134302	1.25676	0	0	6.84749	6.83696	7.92571
ENSG00000253880	AC009435.1	FALSE	4.00737	1.47485	2.71715	0.00658472	0.0111942	1.25676	0	0	7.70343	5.12772	8.58618
ENSG00000164845	FAM86FP	FALSE	4.00459	0.219179	18.2709	1.41233e-74	1.58287e-73	23.8785	31.9297	16.0714	374.044	358.94	402.89
ENSG00000159167	STC1	TRUE	3.99822	1.17817	3.39357	0.00068987	0.00130055	1.25676	0	1.14796	7.70343	21.3655	10.5676
ENSG00000271538	LINC02427	FALSE	3.99762	0.947763	4.21796	2.46526e-05	5.23981e-05	1.25676	1.3304	1.14796	23.9662	17.0924	18.4933
ENSG00000183535	COL18A1-AS1	FALSE	3.99561	1.56195	2.55808	0.0105252	0.0173959	0	0	1.14796	11.1272	7.69158	2.6419
ENSG00000204291	COL15A1	TRUE	3.99558	1.52967	2.61205	0.00900011	0.0150216	1.25676	0	0	9.4153	2.56386	9.24666
ENSG00000132185	FCRLA	TRUE	3.99154	1.34493	2.96785	0.0029989	0.00530486	0	1.3304	0	6.84749	8.5462	5.94428
ENSG00000157766	ACAN	TRUE	3.98346	1.52281	2.61586	0.00890022	0.0148634	0	0	1.14796	7.70343	6.83696	6.60476
ENSG00000163661	PTX3	TRUE	3.97824	0.829845	4.79396	1.63523e-06	3.73443e-06	1.25676	0	3.44387	32.5256	22.2201	23.1166
ENSG00000176754	LINC00303	FALSE	3.97817	1.88901	2.10595	0.0352085	0.0536243	0	0	0	2.56781	0.85462	7.26523
ENSG00000243116	AC092943.1	FALSE	3.9758	1.22021	3.25829	0.00112084	0.00207687	0	1.3304	1.14796	16.2628	13.6739	9.24666
ENSG00000007129	CEACAM21	TRUE	3.97264	1.36067	2.91961	0.00350467	0.00615303	0	0	1.14796	6.84749	6.83696	7.26523
ENSG00000115009	CCL20	TRUE	3.96542	0.864076	4.5892	4.44944e-06	9.91122e-06	1.25676	1.3304	1.14796	26.534	18.8016	13.87
ENSG00000261553	AL137782.1	FALSE	3.96131	1.06045	3.7355	0.000187339	0.000372556	0	1.3304	1.14796	13.695	8.5462	15.8514
ENSG00000077616	NAALAD2	TRUE	3.95929	1.49313	2.65168	0.00800924	0.0134482	1.25676	0	0	11.1272	5.12772	4.62333
ENSG00000180573	HIST1H2AC	TRUE	3.95846	0.0811168	48.7995	0	0	241.298	242.133	265.178	3895.37	3762.89	3997.2
ENSG00000180332	KCTD4	TRUE	3.94813	1.57026	2.51431	0.0119266	0.0195471	0	1.3304	0	5.13562	3.41848	11.8886
ENSG00000105679	GAPDHS	TRUE	3.94767	1.48032	2.66676	0.00765853	0.0129008	0	0	1.14796	11.1272	4.2731	5.2838
ENSG00000232415	ELN-AS1	FALSE	3.94591	1.41856	2.78164	0.00540849	0.00928538	1.25676	0	0	5.99156	9.40081	5.2838
ENSG00000197632	SERPINB2	TRUE	3.94308	0.743099	5.30626	1.11897e-07	2.7332e-07	1.25676	2.66081	1.14796	20.5425	30.7663	25.0981
ENSG00000053108	FSTL4	TRUE	3.94284	0.247473	15.9324	3.77632e-57	3.16596e-56	21.3649	14.6344	24.1071	319.264	306.808	307.121
ENSG00000151490	PTPRO	TRUE	3.94181	1.1119	3.54512	0.000392435	0.000757349	0	2.66081	0	11.1272	15.3832	11.8886
ENSG00000125780	TGM3	TRUE	3.93654	1.51569	2.59719	0.00939906	0.0156438	1.25676	0	0	10.2712	4.2731	5.94428
ENSG00000196358	NTNG2	TRUE	3.93155	0.178015	22.0856	4.3505e-108	7.91721e-107	46.5002	31.9297	45.9183	678.758	594.815	635.377
ENSG00000268460	AC006262.1	FALSE	3.92901	0.857948	4.57954	4.66006e-06	1.03679e-05	0	0	3.44387	17.1187	16.2378	22.4562
ENSG00000205847	OR7E91P	FALSE	3.92411	0.771534	5.08611	3.65481e-07	8.69022e-07	3.77028	1.3304	1.14796	32.5256	34.1848	27.74
ENSG00000078401	EDN1	TRUE	3.91631	0.339822	11.5246	9.91995e-31	4.94395e-30	8.79733	10.6432	6.88774	134.382	129.902	129.453
ENSG00000110448	CD5	TRUE	3.91604	1.28237	3.05376	0.00225996	0.00405192	1.25676	0	0	5.13562	7.69158	7.26523
ENSG00000114757	PEX5L	TRUE	3.91352	1.41609	2.76361	0.00571661	0.00979002	1.25676	0	0	6.84749	5.98234	7.26523
ENSG00000166317	SYNPO2L	TRUE	3.91108	0.725453	5.39122	6.99804e-08	1.72486e-07	2.51352	1.3304	3.44387	35.9493	49.5679	26.419
ENSG00000230583	GTF2IRD1P1	FALSE	3.88578	0.57824	6.72001	1.81711e-11	5.24652e-11	2.51352	5.32161	2.29591	45.3646	47.8587	53.4985
ENSG00000223617	LINC00370	FALSE	3.88548	1.37436	2.82712	0.00469682	0.00812903	0	0	0	4.27968	2.56386	3.30238
ENSG00000080709	KCNN2	TRUE	3.88395	1.25124	3.10408	0.00190869	0.00344917	0	0	0	5.13562	1.70924	3.30238
ENSG00000069667	RORA	TRUE	3.88289	1.24857	3.10986	0.00187174	0.00338659	0	0	0	4.27968	1.70924	3.96285
ENSG00000235337	AC093083.1	FALSE	3.87577	1.55293	2.49578	0.0125679	0.020519	0	0	1.14796	8.55937	5.12772	5.94428
ENSG00000234698	AL161937.1	FALSE	3.87527	1.5181	2.55272	0.0106886	0.0176473	0	1.3304	0	5.13562	8.5462	5.94428
ENSG00000135423	GLS2	TRUE	3.86337	1.21505	3.17961	0.00147474	0.00270142	1.25676	0	0	4.27968	5.12772	9.24666
ENSG00000248884	AC010280.2	FALSE	3.86327	1.49345	2.58681	0.009687	0.0160915	0	0	1.14796	5.99156	6.83696	6.60476
ENSG00000103740	ACSBG1	TRUE	3.84547	0.32314	11.9004	1.1785e-32	6.11908e-32	12.5676	14.6344	9.18365	178.891	160.668	178.328
ENSG00000132164	SLC6A11	TRUE	3.83932	1.32417	2.89942	0.00373857	0.00654451	0	0	1.14796	10.2712	5.12772	3.96285
ENSG00000280143	AP000892.3	FALSE	3.83119	0.570728	6.71281	1.90916e-11	5.50449e-11	2.51352	6.65202	1.14796	34.2375	52.1318	54.8195
ENSG00000283959	AP002851.1	FALSE	3.8268	0.216123	17.7066	3.73094e-70	3.86848e-69	22.6217	30.5993	25.255	387.739	370.05	352.694
ENSG00000178568	ERBB4	TRUE	3.82489	1.25756	3.04153	0.0023538	0.00421423	0	2.66081	0	12.8391	13.6739	9.24666
ENSG00000087074	PPP1R15A	TRUE	3.82086	0.0635956	60.0805	0	0	1920.33	1780.08	1750.63	23746.3	27830.7	25444.8
ENSG00000186056	MATN1-AS1	FALSE	3.815	0.208093	18.3332	4.50034e-75	5.08009e-74	43.9866	18.6256	21.8112	404.002	383.724	399.588
ENSG00000175003	SLC22A1	TRUE	3.80528	0.829421	4.58788	4.47778e-06	9.97108e-06	1.25676	2.66081	1.14796	23.1103	20.5109	25.7585
ENSG00000277778	PGM5P2	FALSE	3.80107	0.837374	4.53927	5.64494e-06	1.25045e-05	5.02704	0	8.0357	75.3224	55.5503	54.8195
ENSG00000230392	AC004835.1	FALSE	3.79948	0.973339	3.90355	9.47917e-05	0.000192957	1.25676	1.3304	1.14796	12.8391	23.9293	15.1909
ENSG00000272508	AL136982.6	FALSE	3.76412	1.82539	2.06209	0.0391992	0.0592044	0	0	0	0.855937	1.70924	6.60476
ENSG00000238120	LINC01589	FALSE	3.75691	0.316605	11.8663	1.77227e-32	9.16001e-32	16.3379	17.2952	6.88774	189.162	163.232	186.254
ENSG00000058335	RASGRF1	TRUE	3.7561	0.155532	24.15	7.46974e-129	1.75854e-127	72.8921	55.8769	61.9897	776.335	852.91	948.443
ENSG00000272024	AC064807.4	FALSE	3.74859	1.37784	2.72062	0.00651598	0.0110835	0	0	0	1.71187	3.41848	3.96285
ENSG00000140465	CYP1A1	TRUE	3.74524	0.0873835	42.8597	0	0	237.528	222.177	227.295	3131.87	2995.44	3087.06
ENSG00000120279	MYCT1	TRUE	3.73501	1.24674	2.99582	0.00273707	0.0048641	1.25676	1.3304	0	9.4153	11.9647	11.8886
ENSG00000111859	NEDD9	TRUE	3.73319	0.412163	9.05757	1.33387e-19	5.0255e-19	8.79733	3.99121	3.44387	58.2037	70.0788	83.2199
ENSG00000215160	OR7E122P	FALSE	3.72723	1.22789	3.03547	0.00240163	0.00429496	2.51352	0	0	10.2712	12.8193	9.90713
ENSG00000223774	AL513217.1	FALSE	3.72702	1.51666	2.45739	0.0139951	0.0226909	0	0	1.14796	11.9831	5.98234	0
ENSG00000253695	AC011008.1	FALSE	3.72461	1.35185	2.75518	0.0058659	0.0100305	0	1.3304	0	8.55937	1.70924	7.26523
ENSG00000237595	AL161937.2	FALSE	3.72426	0.533461	6.98132	2.92411e-12	8.69802e-12	3.77028	7.98242	2.29591	57.3478	66.6603	57.4614
ENSG00000268669	AC008687.5	FALSE	3.71938	1.02187	3.63977	0.000272883	0.000534531	1.25676	2.66081	0	18.8306	16.2378	14.5305
ENSG00000258620	AL135838.1	FALSE	3.71925	1.54636	2.40517	0.0161649	0.0259915	0	0	1.14796	7.70343	2.56386	7.26523
ENSG00000254317	AC022973.4	FALSE	3.71681	1.52642	2.43499	0.014892	0.0240741	0	0	1.14796	8.55937	5.12772	3.96285
ENSG00000224462	C4BPAP1	FALSE	3.71149	0.22428	16.5485	1.64155e-61	1.47522e-60	25.1352	21.2865	32.1428	347.51	346.976	343.447
ENSG00000198788	MUC2	TRUE	3.7066	0.616291	6.01436	1.80598e-09	4.78617e-09	1.25676	5.32161	2.29591	40.229	39.3125	34.3447
ENSG00000172006	ZNF554	TRUE	3.69657	0.0979956	37.7218	0	0	138.244	145.014	140.051	1841.98	1813.5	1829.52
ENSG00000228408	AL031056.1	FALSE	3.6889	1.04123	3.54284	0.000395839	0.000763485	2.51352	1.3304	0	11.9831	20.5109	15.8514
ENSG00000115896	PLCL1	TRUE	3.68781	0.978474	3.76894	0.000163941	0.000327561	1.25676	0	2.29591	19.6865	12.8193	15.1909
ENSG00000184012	TMPRSS2	TRUE	3.68055	1.22309	3.00922	0.00261918	0.00466314	0	1.3304	0	5.99156	5.12772	5.94428
ENSG00000249898	MCPH1-AS1	FALSE	3.6649	0.275807	13.2879	2.7212e-40	1.6651e-39	15.0811	15.9648	18.3673	224.255	189.726	214.655
ENSG00000264424	MYH4	TRUE	3.66122	1.35492	2.70216	0.00688903	0.01168	0	0	0	3.42375	3.41848	1.98143
ENSG00000229431	AL139289.1	FALSE	3.64831	1.39859	2.60856	0.00909234	0.0151718	0	0	0	3.42375	2.56386	2.6419
ENSG00000279286	AL133373.2	FALSE	3.6463	0.975146	3.73924	0.00018458	0.000367285	0	2.66081	1.14796	11.9831	15.3832	19.1538
ENSG00000256340	ABCC6P1	FALSE	3.64623	0.784373	4.6486	3.342e-06	7.50016e-06	0	1.3304	3.44387	23.1103	21.3655	17.8328
ENSG00000253775	AC100802.1	FALSE	3.64375	1.26994	2.86924	0.00411454	0.00717184	0	0	0	3.42375	2.56386	2.6419
ENSG00000175946	KLHL38	TRUE	3.64314	1.30049	2.80136	0.00508883	0.00876503	2.51352	0	0	7.70343	9.40081	13.87
ENSG00000230666	CEACAM22P	FALSE	3.63699	1.46767	2.47806	0.0132098	0.021498	0	1.3304	0	3.42375	5.12772	7.92571
ENSG00000267535	LINC00868	FALSE	3.63289	1.29622	2.80268	0.00506803	0.00873068	0	2.66081	0	11.1272	6.83696	13.2095
ENSG00000272170	AL355385.1	FALSE	3.62813	1.49724	2.42322	0.0153836	0.0248215	0	0	0	1.71187	3.41848	3.30238
ENSG00000171804	WDR87	TRUE	3.61494	0.779537	4.63729	3.53e-06	7.91424e-06	2.51352	0	3.44387	21.3984	32.4755	21.7957
ENSG00000169908	TM4SF1	TRUE	3.61418	1.21997	2.96251	0.00305146	0.00539316	1.25676	0	0	5.99156	6.83696	3.96285
ENSG00000008517	IL32	TRUE	3.61205	0.896581	4.02869	5.60889e-05	0.000116325	0	2.66081	1.14796	11.9831	21.3655	12.549
ENSG00000260910	LINC00565	FALSE	3.61145	0.723597	4.99097	6.00768e-07	1.40978e-06	2.51352	1.3304	3.44387	23.1103	35.0394	32.3633
ENSG00000267102	AC060766.1	FALSE	3.60242	1.65225	2.18031	0.0292345	0.0451249	0	1.3304	0	2.56781	4.2731	9.24666
ENSG00000102195	GPR50	TRUE	3.59608	1.26386	2.84531	0.00443676	0.0077038	1.25676	1.3304	0	11.1272	8.5462	10.5676
ENSG00000153404	PLEKHG4B	TRUE	3.58457	1.29931	2.75882	0.00580104	0.00992626	0	2.66081	0	12.8391	10.2554	7.26523
ENSG00000228409	CCT6P1	FALSE	3.57703	0.103806	34.4588	3.3273e-260	2.89561e-258	124.419	113.084	128.571	1520.14	1387.9	1470.88
ENSG00000224063	AC007319.1	FALSE	3.56477	0.387269	9.2049	3.41979e-20	1.31002e-19	7.54057	13.304	5.73978	105.28	91.4443	112.281
ENSG00000204889	KRT40	TRUE	3.55694	1.28893	2.75961	0.00578709	0.00990406	0	0	2.29591	11.9831	6.83696	9.90713
ENSG00000223722	AC023157.1	FALSE	3.55631	0.255736	13.9062	5.80913e-44	3.81112e-43	20.1082	9.31282	22.9591	209.705	203.399	212.673
ENSG00000232973	CYP1B1-AS1	FALSE	3.54843	0.613649	5.78252	7.35915e-09	1.89771e-08	1.25676	1.3304	4.59183	23.9662	30.7663	31.7028
ENSG00000241749	RPSAP52	FALSE	3.54275	0.292617	12.1071	9.6808e-34	5.15533e-33	17.5947	21.2865	10.3316	170.331	199.126	196.161
ENSG00000279631	AL158211.5	FALSE	3.53657	0.308253	11.473	1.80361e-30	8.9408e-30	11.3108	15.9648	16.0714	173.755	153.832	175.686
ENSG00000173295	FAM86B3P	FALSE	3.52824	0.108356	32.5615	1.44157e-232	9.56224e-231	123.163	118.406	110.204	1270.21	1411.83	1369.17
ENSG00000245954	LINC02273	FALSE	3.52811	0.327594	10.7697	4.78356e-27	2.19892e-26	15.0811	13.304	10.3316	145.509	138.448	159.835
ENSG00000273760	AC245041.1	FALSE	3.52357	1.4298	2.46437	0.0137253	0.0222781	0	0	0	5.13562	0.85462	1.98143
ENSG00000250271	AC068647.2	FALSE	3.52319	0.491659	7.16592	7.72663e-13	2.34214e-12	8.79733	2.66081	5.73978	77.8902	61.5326	60.1033
ENSG00000169429	CXCL8	TRUE	3.52213	0.133853	26.3134	1.34882e-152	4.11189e-151	61.5813	55.8769	49.3621	603.435	655.493	649.247
ENSG00000152936	LMNTD1	TRUE	3.51752	1.30003	2.70572	0.00681573	0.0115624	1.25676	0	1.14796	11.1272	8.5462	8.58618
ENSG00000168065	SLC22A11	TRUE	3.5162	1.33661	2.63068	0.00852145	0.0142753	0	0	0	0.855937	5.12772	1.98143
ENSG00000225778	PROSER2-AS1	FALSE	3.5144	0.494312	7.10969	1.16306e-12	3.50414e-12	7.54057	7.98242	2.29591	66.7631	57.2595	75.2942
ENSG00000276972	AC078880.5	FALSE	3.51394	1.31551	2.67116	0.00755902	0.0127469	0	0	0	2.56781	3.41848	1.98143
ENSG00000280194	AD000864.1	FALSE	3.50482	0.745465	4.70152	2.58235e-06	5.82552e-06	0	2.66081	4.59183	22.2544	33.3302	28.4004
ENSG00000253463	HMGB1P19	FALSE	3.50158	1.4262	2.45518	0.0140814	0.0228198	0	1.3304	0	4.27968	3.41848	7.26523
ENSG00000151474	FRMD4A	TRUE	3.50126	0.218032	16.0585	4.98586e-58	4.23933e-57	26.392	25.2777	25.255	275.612	287.152	307.121
ENSG00000023445	BIRC3	TRUE	3.49719	0.0862951	40.5259	0	0	187.257	200.891	189.413	2192.91	2068.18	2250.9
ENSG00000131435	PDLIM4	TRUE	3.49187	1.30488	2.67602	0.00745023	0.012578	0	1.3304	1.14796	11.1272	6.83696	9.90713
ENSG00000167767	KRT80	TRUE	3.48807	0.0628184	55.5262	0	0	738.975	677.175	640.56	7080.31	8152.22	7823.33
ENSG00000231969	AC007364.1	FALSE	3.48425	0.887198	3.92725	8.59236e-05	0.000175572	1.25676	2.66081	0	11.9831	12.8193	16.5119
ENSG00000072858	SIDT1	TRUE	3.47334	1.23102	2.82152	0.00477964	0.00825972	0	0	1.14796	5.13562	6.83696	3.30238
ENSG00000145536	ADAMTS16	TRUE	3.47106	0.176605	19.6543	5.30719e-86	7.01789e-85	50.2704	37.2513	52.806	487.884	545.247	531.683
ENSG00000188177	ZC3H6	TRUE	3.46791	0.0886762	39.1075	0	0	174.69	142.353	168.75	1859.09	1729.75	1801.78
ENSG00000211892	IGHG4	TRUE	3.46009	1.29991	2.6618	0.00777251	0.0130788	0	0	2.29591	9.4153	10.2554	7.26523
ENSG00000145794	MEGF10	TRUE	3.45808	1.37599	2.51316	0.0119655	0.0196077	0	0	0	1.71187	0.85462	4.62333
ENSG00000188760	TMEM198	TRUE	3.45478	0.124322	27.7891	5.88029e-170	2.18515e-168	100.541	86.4762	102.168	945.81	1144.34	1088.46
ENSG00000169248	CXCL11	TRUE	3.45448	1.39082	2.48377	0.0130001	0.0211669	0	0	0	1.71187	0.85462	4.62333
ENSG00000196859	KRT39	TRUE	3.4368	0.579033	5.93542	2.931e-09	7.70749e-09	2.51352	2.66081	6.88774	43.6528	47.0041	42.9309
ENSG00000257900	AL162632.1	FALSE	3.43327	1.45883	2.35343	0.0186009	0.0296461	1.25676	0	0	6.84749	0.85462	6.60476
ENSG00000263551	AP005328.1	FALSE	3.42754	1.67213	2.0498	0.0403836	0.0608812	1.25676	0	0	4.27968	3.41848	6.60476
ENSG00000196860	TOMM20L	TRUE	3.42525	1.43921	2.37995	0.017315	0.0277073	0	0	0	0.855937	0.85462	5.2838
ENSG00000234585	CCT6P3	FALSE	3.42423	0.190834	17.9435	5.39391e-72	5.8148e-71	37.7028	22.6169	28.6989	327.824	315.355	315.707
ENSG00000267729	AC010761.6	FALSE	3.41001	1.19591	2.85139	0.00435289	0.00756398	1.25676	0	1.14796	7.70343	12.8193	5.94428
ENSG00000173077	DEC1	TRUE	3.40495	0.823218	4.13614	3.53191e-05	7.42631e-05	3.77028	0	1.14796	19.6865	12.8193	19.8143
ENSG00000269706	AC008687.6	FALSE	3.40378	0.652642	5.2154	1.83425e-07	4.4283e-07	2.51352	2.66081	4.59183	36.8053	30.7663	36.9866
ENSG00000118407	FILIP1	TRUE	3.39921	0.836831	4.062	4.8654e-05	0.000101349	1.25676	2.66081	1.14796	17.9747	10.2554	23.7771
ENSG00000235927	NEXN-AS1	FALSE	3.39268	1.7184	1.97432	0.048345	0.0717772	0	1.3304	0	4.27968	1.70924	7.92571
ENSG00000121797	CCRL2	TRUE	3.3918	1.25107	2.71113	0.00670541	0.0113857	0	1.3304	0	5.13562	4.2731	4.62333
ENSG00000100453	GZMB	TRUE	3.38197	0.911251	3.71135	0.000206153	0.000408296	5.02704	0	0	14.5509	18.8016	18.4933
ENSG00000125046	SSUH2	TRUE	3.38021	0.436721	7.73998	9.94347e-15	3.20749e-14	7.54057	10.6432	3.44387	75.3224	62.3872	82.5594
ENSG00000104760	FGL1	TRUE	3.37574	1.71847	1.96439	0.0494845	0.073292	0	1.3304	0	8.55937	3.41848	1.98143
ENSG00000166143	PPP1R14D	TRUE	3.37342	1.31222	2.57078	0.010147	0.0168118	0	0	0	4.27968	2.56386	0.660476
ENSG00000196092	PAX5	TRUE	3.36605	0.77227	4.35865	1.30866e-05	2.83686e-05	2.51352	2.66081	0	18.8306	21.3655	11.8886
ENSG00000235652	AL356599.1	FALSE	3.36537	0.526565	6.39117	1.6462e-10	4.56594e-10	7.54057	3.99121	1.14796	41.9409	37.6033	48.2147
ENSG00000257830	AC021066.1	FALSE	3.36507	0.630092	5.3406	9.26374e-08	2.27258e-07	2.51352	1.3304	4.59183	35.0934	26.4932	27.74
ENSG00000229656	ITGB1-DT	FALSE	3.36501	0.330812	10.172	2.64542e-24	1.1308e-23	8.79733	10.6432	14.9234	120.687	116.228	120.207
ENSG00000257219	LINC02407	FALSE	3.35978	2.40775	1.3954	0.162894	0.21606	0	0	2.29591	3.42375	12.8193	7.92571
ENSG00000240405	SAMMSON	FALSE	3.35554	1.27874	2.62411	0.00868767	0.0145335	0	0	0	3.42375	2.56386	1.32095
ENSG00000105499	PLA2G4C	TRUE	3.35462	0.232532	14.4265	3.52543e-47	2.47473e-46	33.9325	21.2865	19.5153	232.815	270.06	258.906
ENSG00000197506	SLC28A3	TRUE	3.3524	1.27488	2.62959	0.00854878	0.0143176	0	0	0	2.56781	0.85462	3.30238
ENSG00000232040	ZBED9	TRUE	3.35204	1.27452	2.63004	0.00853748	0.0142998	0	0	0	1.71187	0.85462	3.96285
ENSG00000248810	LINC02432	FALSE	3.34942	1.28444	2.60769	0.00911543	0.0152028	0	0	0	1.71187	1.70924	3.30238
ENSG00000012223	LTF	TRUE	3.34427	1.4256	2.34587	0.0189827	0.0302021	0	0	0	2.56781	1.70924	2.6419
ENSG00000234896	OR7E62P	FALSE	3.34125	1.64116	2.0359	0.0417604	0.0627423	0	1.3304	0	3.42375	3.41848	6.60476
ENSG00000236202	GRM7-AS1	FALSE	3.33978	1.3224	2.52554	0.0115522	0.0189732	1.25676	1.3304	0	5.99156	5.98234	13.2095
ENSG00000255101	AC103843.1	FALSE	3.33959	1.70769	1.95561	0.0505106	0.0746931	1.25676	0	0	0.855937	5.98234	6.60476
ENSG00000230069	LRRC37A15P	FALSE	3.33838	0.955968	3.49215	0.000479155	0.000916025	1.25676	1.3304	1.14796	11.9831	10.2554	15.1909
ENSG00000179148	ALOXE3	TRUE	3.33491	0.0848559	39.3008	0	0	245.068	216.856	221.556	2287.92	2352.77	2257.51
ENSG00000185974	GRK1	TRUE	3.33073	1.30086	2.56041	0.010455	0.0172883	0	2.66081	0	7.70343	7.69158	9.90713
ENSG00000118503	TNFAIP3	TRUE	3.32794	0.0999677	33.2901	5.36156e-243	3.94162e-241	183.487	218.186	181.377	1811.16	1998.1	2027.66
ENSG00000259349	AC011921.1	FALSE	3.32348	0.277606	11.9719	4.98561e-33	2.61398e-32	12.5676	18.6256	21.8112	154.925	203.399	175.026
ENSG00000225438	KRT41P	FALSE	3.32237	0.771256	4.30775	1.64926e-05	3.55102e-05	5.02704	0	2.29591	28.2459	25.6386	20.4747
ENSG00000075223	SEMA3C	TRUE	3.30905	0.0499062	66.3054	0	0	1012.95	987.159	1001.02	10027.3	9911.88	9811.36
ENSG00000163565	IFI16	TRUE	3.30756	1.23035	2.68831	0.00718139	0.0121443	1.25676	0	0	3.42375	1.70924	7.26523
ENSG00000261115	TMEM178B	TRUE	3.3053	1.0626	3.11059	0.00186716	0.0033791	2.51352	1.3304	0	11.9831	7.69158	17.1724
ENSG00000213030	CGB8	TRUE	3.30461	0.965678	3.42206	0.00062149	0.00117599	1.25676	0	3.44387	21.3984	11.1101	15.8514
ENSG00000162892	IL24	TRUE	3.30163	1.37315	2.40443	0.0161978	0.0260392	0	0	0	0.855937	0.85462	4.62333
ENSG00000260828	HMGB3P32	FALSE	3.2984	0.923884	3.57014	0.000356785	0.000691497	2.51352	1.3304	1.14796	11.1272	17.0924	20.4747
ENSG00000077935	SMC1B	TRUE	3.29629	0.400472	8.23102	1.85633e-16	6.3769e-16	10.0541	13.304	5.73978	101.856	92.2989	87.8432
ENSG00000123342	MMP19	TRUE	3.29618	0.268018	12.2984	9.24047e-35	5.03406e-34	21.3649	14.6344	24.1071	174.611	196.562	223.241
ENSG00000276410	HIST1H2BB	TRUE	3.29514	1.03297	3.18997	0.0014229	0.00261185	0	0	3.44387	26.534	5.98234	3.96285
ENSG00000169474	SPRR1A	TRUE	3.29056	1.53857	2.13872	0.0324586	0.0497319	0	0	0	0.855937	1.70924	3.96285
ENSG00000152689	RASGRP3	TRUE	3.27849	0.410145	7.9935	1.31165e-15	4.37302e-15	8.79733	7.98242	4.59183	69.3309	76.9158	59.4428
ENSG00000229160	AC009229.2	FALSE	3.26839	1.36463	2.39507	0.0166172	0.0266597	2.51352	0	0	9.4153	5.98234	8.58618
ENSG00000163810	TGM4	TRUE	3.26656	0.490245	6.66311	2.6809e-11	7.68063e-11	8.79733	3.99121	4.59183	50.5003	59.8234	56.8009
ENSG00000237505	PKN2-AS1	FALSE	3.26588	0.27864	11.7208	9.97535e-32	5.09373e-31	12.5676	18.6256	13.7755	153.213	151.268	126.811
ENSG00000138356	AOX1	TRUE	3.26333	0.462798	7.05132	1.77234e-12	5.30607e-12	11.3108	5.32161	4.59183	65.0512	64.9511	72.6523
ENSG00000185339	TCN2	TRUE	3.25777	0.183552	17.7485	1.7711e-70	1.85147e-69	36.4461	41.2425	39.0305	383.46	373.469	359.299
ENSG00000155918	RAET1L	TRUE	3.25473	0.177152	18.3725	2.18101e-75	2.46882e-74	49.0137	34.5905	24.1071	316.697	339.284	361.28
ENSG00000135409	AMHR2	TRUE	3.24945	1.62997	1.99356	0.0462001	0.0688236	0	0	1.14796	2.56781	3.41848	6.60476
ENSG00000276600	RAB7B	TRUE	3.24885	0.48092	6.75549	1.42352e-11	4.12706e-11	5.02704	7.98242	6.88774	47.9325	79.4796	61.4242
ENSG00000257829	AC121757.1	FALSE	3.248	0.483606	6.7162	1.86522e-11	5.38237e-11	2.51352	6.65202	4.59183	44.5087	50.4226	35.6657
ENSG00000231421	AC011840.1	FALSE	3.24644	1.75064	1.85443	0.063678	0.0924297	0	1.3304	0	1.71187	4.2731	6.60476
ENSG00000128422	KRT17	TRUE	3.24495	0.400392	8.10442	5.29969e-16	1.79304e-15	6.2838	3.99121	6.88774	36.8053	50.4226	72.6523
ENSG00000229848	AC139149.1	FALSE	3.24083	0.552936	5.86113	4.59714e-09	1.19882e-08	5.02704	3.99121	2.29591	41.085	41.8764	23.7771
ENSG00000236091	LINC02243	FALSE	3.24039	0.7674	4.22256	2.41546e-05	5.13878e-05	1.25676	5.32161	1.14796	20.5425	27.3478	23.1166
ENSG00000154556	SORBS2	TRUE	3.23803	0.569861	5.68215	1.33015e-08	3.39269e-08	1.25676	2.66081	4.59183	28.2459	29.9117	24.4376
ENSG00000130234	ACE2	TRUE	3.2315	1.28157	2.52152	0.0116848	0.0191694	0	0	1.14796	5.99156	3.41848	3.30238
ENSG00000174844	DNAH12	TRUE	3.22967	0.567595	5.6901	1.26961e-08	3.24234e-08	0	3.99121	8.0357	37.6612	37.6033	40.289
ENSG00000110031	LPXN	TRUE	3.22782	0.149965	21.5238	9.31138e-103	1.58014e-101	50.2704	67.8506	51.6581	547.8	537.556	498.659
ENSG00000253364	AL928742.1	FALSE	3.22732	1.34413	2.40105	0.0163482	0.0262572	2.51352	0	0	7.70343	7.69158	7.92571
ENSG00000261332	AC116348.2	FALSE	3.22614	0.943357	3.41985	0.00062655	0.00118512	1.25676	0	3.44387	14.5509	11.9647	19.1538
ENSG00000260476	AC104794.3	FALSE	3.22557	1.36849	2.35703	0.0184218	0.0293837	1.25676	0	0	5.99156	2.56386	3.96285
ENSG00000120913	PDLIM2	TRUE	3.22457	0.0780349	41.3222	0	0	574.34	550.787	537.244	4604.94	5762.7	5166.24
ENSG00000241241	KRTAP4-16	TRUE	3.22084	0.971586	3.31503	0.000916319	0.00170941	2.51352	2.66081	0	8.55937	19.6562	18.4933
ENSG00000141527	CARD14	TRUE	3.21967	0.678099	4.74808	2.05356e-06	4.66362e-06	0	2.66081	3.44387	21.3984	19.6562	17.1724
ENSG00000272138	LINC01607	FALSE	3.2182	1.17429	2.74054	0.00613379	0.0104596	0	0	2.29591	11.9831	5.12772	5.94428
ENSG00000164669	INTS4P1	FALSE	3.21078	0.863981	3.71626	0.00020219	0.000401032	1.25676	2.66081	1.14796	19.6865	7.69158	18.4933
ENSG00000133878	DUSP26	TRUE	3.2106	0.864838	3.71237	0.00020533	0.000406863	2.51352	1.3304	2.29591	26.534	20.5109	10.5676
ENSG00000137491	SLCO2B1	TRUE	3.20042	1.3224	2.42016	0.0155135	0.0250192	0	0	0	3.42375	2.56386	0.660476
ENSG00000120708	TGFBI	TRUE	3.19794	0.325733	9.81768	9.44938e-23	3.89292e-22	10.0541	11.9736	14.9234	115.551	115.374	110.299
ENSG00000253190	AC084082.1	FALSE	3.19788	1.09722	2.91454	0.00356217	0.00625129	1.25676	1.3304	1.14796	14.5509	4.2731	15.1909
ENSG00000163734	CXCL3	TRUE	3.19546	0.213325	14.9793	1.00267e-50	7.53442e-50	18.8514	23.9473	20.6632	210.56	191.435	180.31
ENSG00000235042	AC098820.2	FALSE	3.19107	1.28519	2.48295	0.0130298	0.0212119	0	1.3304	1.14796	9.4153	5.98234	7.26523
ENSG00000234477	AC004231.1	FALSE	3.18921	0.482972	6.60331	4.0209e-11	1.14248e-10	6.2838	6.65202	5.73978	52.2121	61.5326	56.1404
ENSG00000226145	KRT16P6	FALSE	3.18601	1.39851	2.27815	0.0227177	0.0356824	0	0	0	3.42375	0.85462	1.98143
ENSG00000271579	AC078880.3	FALSE	3.1844	1.31798	2.41612	0.0156868	0.0252806	0	0	0	3.42375	0.85462	1.98143
ENSG00000187987	ZSCAN23	TRUE	3.18424	1.31215	2.42672	0.0152358	0.0245947	0	0	0	3.42375	0.85462	1.98143
ENSG00000163827	LRRC2	TRUE	3.18351	1.2894	2.469	0.0135493	0.022017	0	0	0	1.71187	2.56386	1.98143
ENSG00000137573	SULF1	TRUE	3.18342	1.28641	2.47465	0.0133366	0.0216887	0	0	0	3.42375	0.85462	1.98143
ENSG00000186472	PCLO	TRUE	3.18266	0.0952027	33.4304	4.96779e-245	3.74682e-243	289.055	246.125	282.397	2780.94	2358.75	2298.45
ENSG00000225676	AC002378.1	FALSE	3.18151	1.08216	2.93996	0.0032825	0.00578392	1.25676	1.3304	1.14796	12.8391	11.1101	9.90713
ENSG00000166532	RIMKLB	TRUE	3.18116	0.566056	5.61987	1.91096e-08	4.83715e-08	5.02704	2.66081	4.59183	41.9409	37.6033	33.0238
ENSG00000251555	AC096711.2	FALSE	3.17358	1.34763	2.35494	0.0185259	0.0295358	0	0	0	2.56781	0.85462	2.6419
ENSG00000253282	AP001330.1	FALSE	3.16736	1.83001	1.73079	0.0834889	0.118207	0	1.3304	0	0.855937	8.5462	2.6419
ENSG00000214894	LINC00243	FALSE	3.16694	0.242345	13.0679	5.02253e-39	2.99411e-38	20.1082	27.9385	32.1428	241.374	263.223	219.278
ENSG00000070190	DAPP1	TRUE	3.16311	0.402172	7.86506	3.68907e-15	1.20914e-14	7.54057	6.65202	11.4796	70.1868	83.7527	78.5966
ENSG00000267858	MZF1-AS1	FALSE	3.14855	0.104759	30.0551	1.87109e-198	9.36189e-197	142.014	139.692	134.311	1182.05	1220.4	1281.32
ENSG00000240869	RN7SL128P	FALSE	3.14768	1.40197	2.24518	0.0247564	0.0386432	0	1.3304	1.14796	0.855937	11.1101	9.90713
ENSG00000258623	AL121820.1	FALSE	3.147	0.396081	7.94536	1.93627e-15	6.41767e-15	7.54057	10.6432	10.3316	79.6021	90.5897	82.5594
ENSG00000257038	AP002761.3	FALSE	3.14089	0.454005	6.91818	4.57469e-12	1.35229e-11	2.51352	6.65202	11.4796	49.6443	61.5326	73.3128
ENSG00000243016	AC112482.1	FALSE	3.14005	0.852863	3.68178	0.000231612	0.00045672	1.25676	3.99121	1.14796	17.1187	18.8016	19.1538
ENSG00000284728	AF228730.6	FALSE	3.1395	0.961392	3.26558	0.00109241	0.00202566	0	3.99121	1.14796	15.4069	12.8193	15.8514
ENSG00000248971	KRT8P46	FALSE	3.13851	0.344489	9.11063	8.19048e-20	3.10424e-19	10.0541	9.31282	10.3316	88.1615	84.6073	89.1642
ENSG00000229915	AC016999.1	FALSE	3.1354	0.618802	5.06689	4.04366e-07	9.57612e-07	2.51352	2.66081	3.44387	26.534	18.8016	30.3819
ENSG00000248964	AC131254.1	FALSE	3.13421	0.789653	3.9691	7.21437e-05	0.000148338	0	5.32161	2.29591	18.8306	26.4932	20.4747
ENSG00000251369	ZNF550	TRUE	3.1321	0.133465	23.4675	8.75644e-122	1.88894e-120	66.6083	67.8506	81.5049	641.097	609.344	649.908
ENSG00000134627	PIWIL4	TRUE	3.1286	0.454308	6.88651	5.71782e-12	1.68311e-11	2.51352	5.32161	6.88774	41.9409	38.4579	48.8752
ENSG00000121053	EPX	TRUE	3.12838	1.86424	1.6781	0.0933269	0.130835	0	0	1.14796	8.55937	2.56386	0.660476
ENSG00000275476	AC009318.4	FALSE	3.11748	1.30571	2.38757	0.01696	0.0271648	0	0	1.14796	0.855937	5.98234	4.62333
ENSG00000184347	SLIT3	TRUE	3.11658	0.892307	3.49273	0.000478118	0.00091413	1.25676	0	4.59183	12.8391	22.2201	17.8328
ENSG00000117226	GBP3	TRUE	3.10215	0.328857	9.43312	3.98083e-21	1.56679e-20	10.0541	7.98242	10.3316	80.4581	79.4796	84.5409
ENSG00000274879	AC009804.1	FALSE	3.10195	0.77835	3.9853	6.73959e-05	0.000138842	2.51352	1.3304	3.44387	21.3984	19.6562	22.4562
ENSG00000285509	AP000646.1	TRUE	3.09986	0.892183	3.47446	0.000511881	0.000976116	0	1.3304	3.44387	16.2628	12.8193	13.2095
ENSG00000240875	LINC00886	FALSE	3.09535	0.162904	19.0011	1.67161e-80	2.03958e-79	72.8921	62.529	42.4744	508.426	471.75	528.38
ENSG00000131849	ZNF132	TRUE	3.09466	0.683511	4.52759	5.96589e-06	1.31982e-05	1.25676	7.98242	1.14796	24.8222	36.7486	24.4376
ENSG00000178977	LINC00324	FALSE	3.09416	0.238179	12.9909	1.37773e-38	8.12983e-38	27.6487	21.2865	19.5153	200.289	182.889	199.464
ENSG00000273199	AP000692.2	FALSE	3.09142	0.329487	9.38253	6.44065e-21	2.52177e-20	12.5676	11.9736	14.9234	95.8649	140.158	102.374
ENSG00000163520	FBLN2	TRUE	3.0909	1.34909	2.2911	0.0219577	0.0345501	0	1.3304	1.14796	8.55937	5.98234	6.60476
ENSG00000170523	KRT83	TRUE	3.09089	0.51456	6.00685	1.89164e-09	5.00929e-09	10.0541	2.66081	3.44387	36.8053	49.5679	50.8566
ENSG00000253182	AC084026.1	FALSE	3.08583	1.14795	2.68813	0.00718537	0.01215	2.51352	0	0	6.84749	7.69158	6.60476
ENSG00000164187	LMBRD2	TRUE	3.08381	0.118398	26.0461	1.48889e-149	4.43271e-148	103.054	110.423	144.643	1079.34	946.918	1026.38
ENSG00000263740	RN7SL4P	FALSE	3.07899	1.15582	2.66391	0.00772372	0.0130042	1.25676	2.66081	4.59183	2.56781	36.7486	33.0238
ENSG00000248596	AC139491.2	FALSE	3.07069	0.72936	4.21012	2.55233e-05	5.42066e-05	0	3.99121	4.59183	29.1018	17.0924	26.419
ENSG00000241544	LINC02029	FALSE	3.06297	0.634492	4.82744	1.38301e-06	3.17301e-06	1.25676	3.99121	3.44387	23.9662	29.9117	19.1538
ENSG00000257135	AC007249.2	FALSE	3.06237	0.137868	22.2123	2.60992e-109	4.80982e-108	67.8651	77.1634	84.9488	637.673	631.564	655.852
ENSG00000259321	AL136295.2	FALSE	3.0615	1.34828	2.27067	0.0231669	0.0363432	1.25676	0	0	4.27968	5.12772	1.98143
ENSG00000197084	LCE1C	TRUE	3.05943	1.40213	2.182	0.0291098	0.0449391	0	2.66081	0	5.13562	9.40081	6.60476
ENSG00000198756	COLGALT2	TRUE	3.05417	0.324832	9.40233	5.33695e-21	2.09285e-20	11.3108	3.99121	13.7755	81.314	83.7527	81.899
ENSG00000106366	SERPINE1	TRUE	3.05412	0.0572278	53.3679	0	0	764.111	824.85	798.978	6348.48	6759.19	6718.36
ENSG00000229951	AC104695.2	FALSE	3.05027	1.37237	2.22263	0.0262405	0.0407734	0	1.3304	0	2.56781	5.98234	2.6419
ENSG00000263574	AC125421.1	FALSE	3.04944	1.65835	1.83884	0.0659387	0.095388	0	0	0	0.855937	4.2731	0.660476
ENSG00000158296	SLC13A3	TRUE	3.04785	1.08099	2.81949	0.00480994	0.00830714	0	3.99121	0	7.70343	10.2554	13.2095
ENSG00000188277	C15orf62	TRUE	3.04735	0.590133	5.16384	2.4194e-07	5.80245e-07	2.51352	5.32161	2.29591	27.39	35.0394	20.4747
ENSG00000140795	MYLK3	TRUE	3.04505	0.555039	5.4862	4.10679e-08	1.02213e-07	3.77028	3.99121	6.88774	51.3562	34.1848	36.9866
ENSG00000268758	ADGRE4P	FALSE	3.04392	1.39975	2.17461	0.029659	0.0457315	1.25676	0	1.14796	9.4153	4.2731	6.60476
ENSG00000104112	SCG3	TRUE	3.04324	0.462169	6.58469	4.55837e-11	1.29231e-10	6.2838	3.99121	11.4796	53.924	63.2418	65.3871
ENSG00000229912	AC128709.1	FALSE	3.04211	0.398218	7.63932	2.18378e-14	6.97686e-14	11.3108	11.9736	5.73978	86.4496	78.625	71.3314
ENSG00000169994	MYO7B	TRUE	3.03977	0.985571	3.08427	0.00204053	0.00367696	1.25676	0	2.29591	10.2712	10.2554	9.90713
ENSG00000151303	AL136982.1	FALSE	3.03708	1.33451	2.2758	0.0228579	0.0358944	2.51352	0	0	8.55937	5.98234	5.94428
ENSG00000272583	AL592494.3	FALSE	3.03701	1.38855	2.18718	0.0287297	0.0443792	1.25676	1.3304	0	10.2712	5.12772	5.2838
ENSG00000151164	RAD9B	TRUE	3.03365	0.337591	8.98616	2.5601e-19	9.58344e-19	12.5676	11.9736	10.3316	98.4327	73.4973	111.62
ENSG00000124635	HIST1H2BJ	TRUE	3.03344	0.109035	27.8208	2.43252e-170	9.08913e-169	147.041	119.736	112.5	1036.54	1006.74	1055.44
ENSG00000281571	AC241585.3	FALSE	3.03231	0.609979	4.97117	6.65494e-07	1.55593e-06	5.02704	0	4.59183	29.9578	27.3478	23.7771
ENSG00000232104	RFX3-AS1	FALSE	3.03217	0.524473	5.78137	7.40944e-09	1.91019e-08	5.02704	2.66081	4.59183	34.2375	34.1848	33.0238
ENSG00000152932	RAB3C	TRUE	3.03134	0.506746	5.98197	2.20458e-09	5.82812e-09	3.77028	6.65202	6.88774	44.5087	47.0041	50.1961
ENSG00000250934	AC016924.1	FALSE	3.03092	0.43166	7.02155	2.1942e-12	6.55268e-12	5.02704	6.65202	12.6275	54.78	76.0611	70.6709
ENSG00000165140	FBP1	TRUE	3.03022	1.06058	2.85715	0.0042747	0.00743571	1.25676	1.3304	0	12.8391	4.2731	3.96285
ENSG00000105610	KLF1	TRUE	3.02997	1.3748	2.20395	0.0275282	0.0426235	0	0	0	0.855937	5.12772	0
ENSG00000243635	AC091804.1	FALSE	3.02055	0.193604	15.6017	7.08559e-55	5.75782e-54	31.419	38.5817	51.6581	333.815	363.213	298.535
ENSG00000123095	BHLHE41	TRUE	3.01746	0.0857338	35.1957	2.33001e-271	2.24874e-269	218.676	188.917	172.194	1645.97	1461.4	1575.89
ENSG00000150551	LYPD1	TRUE	3.01635	2.30246	1.31005	0.190177	0.2482	3.77028	0	0	11.1272	9.40081	9.90713
ENSG00000281186	AL590637.1	FALSE	3.01229	1.42707	2.11082	0.0347878	0.0530293	2.51352	0	0	4.27968	8.5462	7.26523
ENSG00000162078	ZG16B	TRUE	3.01056	0.19151	15.7201	1.10122e-55	9.06804e-55	22.6217	35.9209	27.551	212.272	241.857	235.129
ENSG00000172748	ZNF596	TRUE	3.00957	0.105006	28.6608	1.17576e-180	4.82724e-179	138.244	134.371	136.607	1094.74	1081.09	1119.51
ENSG00000225328	LINC01594	FALSE	3.00905	1.35012	2.22872	0.0258322	0.0401992	0	0	0	2.56781	2.56386	0.660476
ENSG00000255568	BRWD1-AS2	FALSE	3.00825	1.29224	2.32792	0.0199162	0.0315596	0	0	1.14796	1.71187	3.41848	5.2838
ENSG00000119681	LTBP2	TRUE	3.0079	0.101083	29.7568	1.41728e-194	6.69639e-193	202.339	191.578	154.974	1455.09	1435.76	1507.21
ENSG00000049249	TNFRSF9	TRUE	3.00784	0.229265	13.1195	2.54542e-39	1.52815e-38	27.6487	31.9297	26.403	208.849	240.148	239.753
ENSG00000239774	AC125618.1	FALSE	3.00258	0.721945	4.15902	3.19612e-05	6.73906e-05	3.77028	1.3304	2.29591	15.4069	26.4932	17.8328
ENSG00000143367	TUFT1	TRUE	3.0013	0.0613527	48.9188	0	0	679.908	605.334	594.642	4739.32	5216.6	5087.64
ENSG00000125998	FAM83C	TRUE	3.0004	1.18513	2.5317	0.0113511	0.0186746	0	0	3.44387	8.55937	8.5462	11.8886
ENSG00000223390	AL445685.1	FALSE	3.0001	1.20482	2.49009	0.0127711	0.0208256	0	1.3304	1.14796	5.99156	9.40081	4.62333
ENSG00000213417	KRTAP2-4	TRUE	2.99973	1.18103	2.53992	0.0110879	0.0182607	0	0	3.44387	11.1272	9.40081	8.58618
ENSG00000197410	DCHS2	TRUE	2.99916	1.31103	2.28764	0.0221584	0.0348578	0	0	0	0	5.98234	0
ENSG00000106089	STX1A	TRUE	2.99887	0.0766416	39.1285	0	0	353.15	324.618	368.494	2529.29	2998.01	2849.95
ENSG00000177599	ZNF491	TRUE	2.99746	1.34282	2.23221	0.0256012	0.0398699	0	0	0	0.855937	3.41848	1.32095
ENSG00000107807	TLX1	TRUE	2.99633	1.33385	2.24638	0.0246796	0.0385381	0	0	0	1.71187	2.56386	1.32095
ENSG00000124253	PCK1	TRUE	2.99484	1.30417	2.29635	0.0216557	0.0341065	0	0	0	3.42375	2.56386	0
ENSG00000278740	AC005332.8	FALSE	2.99371	0.399891	7.48632	7.08315e-14	2.22354e-13	5.02704	11.9736	12.6275	77.0343	84.6073	75.2942
ENSG00000144278	GALNT13	TRUE	2.99189	0.575917	5.19501	2.04712e-07	4.92994e-07	3.77028	6.65202	3.44387	44.5087	31.6209	33.0238
ENSG00000116771	AGMAT	TRUE	2.99124	1.29887	2.30296	0.0212808	0.0335472	0	0	0	1.71187	4.2731	0
ENSG00000177409	SAMD9L	TRUE	2.9904	1.30275	2.29545	0.0217073	0.0341799	0	0	0	0.855937	2.56386	1.98143
ENSG00000234928	LINC01659	FALSE	2.98972	1.31587	2.27206	0.0230831	0.0362229	0	0	0	2.56781	0.85462	1.98143
ENSG00000162772	ATF3	TRUE	2.98917	0.0519273	57.5646	0	0	1239.17	1205.35	1301.78	9747.41	10133.2	9889.96
ENSG00000197332	AC008543.1	FALSE	2.98899	0.406817	7.34727	2.02301e-13	6.25043e-13	10.0541	6.65202	8.0357	68.4749	58.1141	70.0104
ENSG00000260236	AC099778.1	FALSE	2.98552	0.308803	9.66805	4.12136e-22	1.66589e-21	8.79733	22.6169	11.4796	117.263	115.374	103.034
ENSG00000231105	AL031728.1	FALSE	2.98487	1.46557	2.03667	0.041683	0.0626538	0	0	0	1.71187	1.70924	1.98143
ENSG00000269392	AC008655.2	FALSE	2.9823	0.786634	3.79122	0.00014991	0.000300676	0	5.32161	2.29591	19.6865	19.6562	19.8143
ENSG00000088726	TMEM40	TRUE	2.975	0.101152	29.4111	3.9645e-190	1.79407e-188	191.028	180.935	157.27	1344.68	1388.76	1416.06
ENSG00000123500	COL10A1	TRUE	2.97364	1.37542	2.16199	0.0306191	0.0471227	0	0	0	2.56781	0	2.6419
ENSG00000251059	AC139722.1	FALSE	2.97083	0.979595	3.03272	0.00242362	0.00433163	0	2.66081	2.29591	10.2712	15.3832	13.2095
ENSG00000129467	ADCY4	TRUE	2.96798	1.41179	2.10228	0.0355292	0.0540785	0	0	0	0.855937	1.70924	2.6419
ENSG00000131885	KRT17P1	FALSE	2.96387	1.44593	2.0498	0.0403841	0.0608812	0	0	0	1.71187	0.85462	2.6419
ENSG00000272537	AC005014.3	FALSE	2.9632	1.45187	2.04096	0.0412548	0.0621155	0	0	0	1.71187	0.85462	2.6419
ENSG00000203635	AC144450.1	FALSE	2.96309	1.4529	2.03944	0.0414064	0.0623024	0	0	0	1.71187	0.85462	2.6419
ENSG00000146592	CREB5	TRUE	2.96211	0.182582	16.2234	3.44498e-59	2.98019e-58	26.392	45.2337	30.9948	278.179	285.443	233.148
ENSG00000187800	PEAR1	TRUE	2.96101	0.0922838	32.0859	6.93027e-226	4.39651e-224	184.744	172.952	228.443	1570.64	1501.57	1515.79
ENSG00000268756	AC104534.1	FALSE	2.96052	0.127331	23.2506	1.40417e-119	2.95398e-118	120.649	90.4674	107.908	869.632	803.342	816.348
ENSG00000205334	LINC01460	FALSE	2.96042	0.663388	4.46257	8.09806e-06	1.77838e-05	3.77028	1.3304	5.73978	34.2375	29.0571	23.1166
ENSG00000223601	EBLN1	TRUE	2.95973	2.45152	1.2073	0.227316	0.290916	0	0	2.29591	2.56781	5.12772	10.5676
ENSG00000171951	SCG2	TRUE	2.9572	0.0642932	45.9955	0	0	601.988	568.082	607.269	4765	4356.85	4690.7
ENSG00000171502	COL24A1	TRUE	2.95548	1.25169	2.36119	0.0182162	0.0290695	2.51352	0	0	5.99156	5.98234	7.26523
ENSG00000106258	CYP3A5	TRUE	2.95331	0.868566	3.40021	0.000673336	0.00127114	0	0	3.44387	8.55937	11.1101	9.24666
ENSG00000157601	MX1	TRUE	2.95331	0.273426	10.8011	3.39962e-27	1.56735e-26	13.8244	6.65202	17.2194	95.8649	109.391	93.7875
ENSG00000121577	POPDC2	TRUE	2.95131	0.412217	7.15961	8.09089e-13	2.45037e-12	12.5676	10.6432	3.44387	66.7631	69.2242	66.708
ENSG00000256436	TAS2R31	TRUE	2.94762	0.765345	3.85136	0.000117462	0.000237113	2.51352	0	3.44387	19.6865	17.0924	11.2281
ENSG00000253585	AP003351.1	FALSE	2.94747	0.77746	3.79115	0.000149953	0.000300732	1.25676	5.32161	1.14796	22.2544	17.947	17.8328
ENSG00000235151	AC131097.4	FALSE	2.94747	0.841847	3.50119	0.00046319	0.000887421	3.77028	2.66081	0	17.9747	17.947	12.549
ENSG00000108417	KRT37	TRUE	2.94605	0.732631	4.0212	5.79027e-05	0.000119989	2.51352	1.3304	4.59183	18.8306	26.4932	21.1352
ENSG00000257137	C12orf80	FALSE	2.94481	0.831501	3.54156	0.000397771	0.000767065	2.51352	0	3.44387	13.695	17.0924	16.5119
ENSG00000261040	WFDC21P	FALSE	2.94453	0.265107	11.1069	1.16062e-28	5.53638e-28	22.6217	35.9209	14.9234	165.196	199.126	192.859
ENSG00000213626	LBH	TRUE	2.92958	0.564588	5.18888	2.11567e-07	5.0884e-07	5.02704	2.66081	2.29591	27.39	23.9293	24.4376
ENSG00000175489	LRRC25	TRUE	2.92406	1.39757	2.09224	0.0364167	0.0553012	0	0	2.29591	6.84749	4.2731	7.26523
ENSG00000279255	Z97653.2	FALSE	2.92278	2.22606	1.31298	0.189189	0.247107	0	2.66081	0	10.2712	6.83696	2.6419
ENSG00000235172	LINC01366	FALSE	2.92243	0.475808	6.14203	8.14739e-10	2.19172e-09	11.3108	6.65202	3.44387	61.6274	46.1495	52.838
ENSG00000168427	KLHL30	TRUE	2.92204	0.220505	13.2516	4.41825e-40	2.6922e-39	27.6487	33.2601	41.3264	264.484	268.351	246.357
ENSG00000100628	ASB2	TRUE	2.91999	0.767795	3.80308	0.000142907	0.000286942	1.25676	2.66081	3.44387	17.1187	17.0924	21.7957
ENSG00000199036	MIR219A1	FALSE	2.91686	1.13337	2.57362	0.010064	0.0166865	0	1.3304	1.14796	9.4153	3.41848	5.94428
ENSG00000039139	DNAH5	TRUE	2.91421	0.180884	16.111	2.13698e-58	1.82923e-57	47.7569	42.5729	43.6224	329.536	320.482	358.638
ENSG00000270177	AC104109.2	FALSE	2.91352	0.442986	6.577	4.8004e-11	1.3596e-10	3.77028	9.31282	6.88774	36.8053	59.8234	52.838
ENSG00000080573	COL5A3	TRUE	2.90838	0.302712	9.60775	7.41537e-22	2.97961e-21	13.8244	15.9648	21.8112	130.958	132.466	126.811
ENSG00000126368	NR1D1	TRUE	2.90474	0.0568832	51.0651	0	0	3481.23	3153.06	3229.2	22787.6	26447.1	24634.4
ENSG00000225383	SFTA1P	FALSE	2.89999	1.02292	2.83502	0.00458227	0.00793953	0	1.3304	2.29591	12.8391	7.69158	7.26523
ENSG00000263105	AC009171.2	FALSE	2.89879	0.589663	4.91601	8.83242e-07	2.04926e-06	2.51352	3.99121	4.59183	19.6865	30.7663	32.3633
ENSG00000233673	ANAPC1P1	FALSE	2.89462	0.805981	3.59142	0.000328875	0.000639597	1.25676	3.99121	0	13.695	8.5462	14.5305
ENSG00000254929	AL591684.2	FALSE	2.894	0.921343	3.14107	0.00168331	0.00306427	1.25676	1.3304	2.29591	11.1272	10.2554	15.1909
ENSG00000135362	PRR5L	TRUE	2.88992	0.440072	6.56693	5.13647e-11	1.45176e-10	6.2838	2.66081	5.73978	35.0934	31.6209	42.2704
ENSG00000233845	AC093732.1	FALSE	2.88837	1.20459	2.39781	0.0164934	0.0264778	1.25676	2.66081	0	3.42375	8.5462	15.8514
ENSG00000083817	ZNF416	TRUE	2.88821	0.0894206	32.2991	7.197e-229	4.65269e-227	217.42	219.517	216.964	1499.6	1712.66	1627.41
ENSG00000144481	TRPM8	TRUE	2.88719	0.701163	4.11772	3.82643e-05	8.02239e-05	1.25676	6.65202	2.29591	28.2459	24.784	21.1352
ENSG00000207110	RNU1-106P	FALSE	2.88661	0.405331	7.12161	1.06671e-12	3.21816e-12	1.25676	11.9736	14.9234	75.3224	71.788	63.4057
ENSG00000119508	NR4A3	TRUE	2.88555	0.13929	20.7162	2.47502e-95	3.79814e-94	96.7706	79.8242	98.7243	656.503	687.114	696.802
ENSG00000232528	AL109809.1	FALSE	2.88554	0.678112	4.25526	2.0881e-05	4.45677e-05	5.02704	2.66081	1.14796	16.2628	21.3655	26.419
ENSG00000272824	AC245100.7	FALSE	2.88117	0.848524	3.39551	0.000685002	0.00129197	0	0	4.59183	16.2628	10.2554	9.90713
ENSG00000189325	C6orf222	TRUE	2.87721	1.01147	2.84459	0.00444686	0.00772069	1.25676	1.3304	1.14796	8.55937	10.2554	8.58618
ENSG00000278811	LINC00624	FALSE	2.87614	0.443198	6.48951	8.61138e-11	2.41479e-10	6.2838	10.6432	6.88774	58.2037	64.0965	51.5171
ENSG00000162241	SLC25A45	TRUE	2.8754	0.139972	20.5427	8.95187e-94	1.33286e-92	74.1489	55.8769	70.0254	467.341	499.098	505.924
ENSG00000223669	AL357033.2	FALSE	2.87034	0.308689	9.29848	1.42468e-20	5.52296e-20	17.5947	13.304	18.3673	109.56	124.774	127.472
ENSG00000260075	NSFP1	FALSE	2.86954	0.493911	5.80984	6.25339e-09	1.61954e-08	8.79733	5.32161	3.44387	38.5172	40.1671	48.2147
ENSG00000256087	ZNF432	TRUE	2.8668	0.675292	4.24528	2.1832e-05	4.6544e-05	3.77028	2.66081	0	18.8306	17.947	9.90713
ENSG00000254991	AC124276.1	FALSE	2.86643	0.491084	5.83695	5.31636e-09	1.38143e-08	7.54057	3.99121	8.0357	52.2121	44.4402	47.5542
ENSG00000237429	BX293535.1	FALSE	2.86591	1.34619	2.1289	0.0332623	0.0508753	0	1.3304	1.14796	8.55937	4.2731	5.2838
ENSG00000134954	ETS1	TRUE	2.86474	0.0663331	43.1873	0	0	760.34	699.792	683.034	4889.97	5461.02	5252.76
ENSG00000231638	LUARIS	FALSE	2.86453	0.89388	3.20461	0.00135247	0.00248795	1.25676	1.3304	3.44387	10.2712	17.947	16.5119
ENSG00000158683	PKD1L1	TRUE	2.86439	0.571759	5.00978	5.44925e-07	1.2811e-06	2.51352	2.66081	8.0357	30.8137	41.0217	27.0795
ENSG00000226673	LINC01108	FALSE	2.86391	1.20209	2.38245	0.0171981	0.0275266	1.25676	0	2.29591	7.70343	14.5285	4.62333
ENSG00000113318	MSH3	TRUE	2.86036	0.087749	32.5971	4.50737e-233	3.01935e-231	179.717	168.961	182.525	1267.64	1331.5	1265.47
ENSG00000187595	ZNF385C	TRUE	2.85893	0.29972	9.53867	1.44676e-21	5.7689e-21	15.0811	17.2952	16.0714	113.84	111.955	124.83
ENSG00000168062	BATF2	TRUE	2.85885	0.231012	12.3754	3.5533e-35	1.95144e-34	38.9596	29.2689	33.2907	202.001	272.624	262.209
ENSG00000050165	DKK3	TRUE	2.85602	0.752972	3.793	0.00014884	0.00029856	7.54057	0	1.14796	17.9747	19.6562	25.0981
ENSG00000163216	SPRR2D	TRUE	2.85174	0.347175	8.21413	2.137e-16	7.31516e-16	12.5676	14.6344	12.6275	80.4581	111.955	94.448
ENSG00000260727	SLC7A5P1	FALSE	2.84921	0.147724	19.2874	6.85853e-83	8.70743e-82	76.6624	67.8506	78.0611	536.672	561.485	510.548
ENSG00000224819	AC093843.1	FALSE	2.84854	2.70672	1.0524	0.292618	0.362815	3.77028	0	0	10.2712	4.2731	12.549
ENSG00000073282	TP63	TRUE	2.8433	1.00323	2.83415	0.00459482	0.00796061	0	2.66081	1.14796	13.695	5.98234	7.26523
ENSG00000122877	EGR2	TRUE	2.84191	0.217225	13.0828	4.13185e-39	2.46748e-38	23.8785	37.2513	37.8826	234.527	246.985	229.845
ENSG00000236451	AC067956.1	FALSE	2.84154	0.586772	4.84266	1.28113e-06	2.94592e-06	6.2838	1.3304	5.73978	33.3815	38.4579	25.7585
ENSG00000134533	RERG	TRUE	2.84007	1.01596	2.79545	0.0051827	0.00891842	0	5.32161	0	9.4153	13.6739	13.2095
ENSG00000176933	TOB2P1	FALSE	2.83771	0.340431	8.33563	7.70891e-17	2.68533e-16	11.3108	11.9736	8.0357	60.7715	82.8981	77.9361
ENSG00000262003	AC087392.1	FALSE	2.83734	0.133532	21.2484	3.40826e-100	5.58373e-99	90.4868	102.441	110.204	685.605	770.867	713.974
ENSG00000161180	CCDC116	TRUE	2.8368	0.732838	3.87098	0.000108399	0.000219384	1.25676	2.66081	3.44387	19.6865	16.2378	17.1724
ENSG00000102452	NALCN	TRUE	2.83513	0.994752	2.85009	0.00437071	0.00759235	2.51352	1.3304	1.14796	11.9831	13.6739	9.90713
ENSG00000134668	SPOCD1	TRUE	2.83275	0.159481	17.7624	1.38298e-70	1.45021e-69	84.203	73.1722	59.6937	448.511	560.63	531.022
ENSG00000175920	DOK7	TRUE	2.83201	0.207139	13.6721	1.49097e-42	9.5448e-42	60.3245	33.2601	36.7346	283.315	333.302	311.084
ENSG00000272256	AC044849.1	FALSE	2.83133	0.721883	3.92214	8.77654e-05	0.000179155	3.77028	1.3304	2.29591	26.534	17.0924	9.90713
ENSG00000104826	LHB	TRUE	2.82673	0.878465	3.2178	0.00129177	0.00238103	0	1.3304	4.59183	12.8391	15.3832	15.1909
ENSG00000108551	RASD1	TRUE	2.82554	0.551909	5.11957	3.06226e-07	7.30979e-07	2.51352	2.66081	4.59183	28.2459	21.3655	21.1352
ENSG00000185022	MAFF	TRUE	2.82363	0.0738286	38.2457	0	0	505.218	456.328	514.285	3267.11	3785.96	3410.7
ENSG00000225555	AP000320.1	FALSE	2.82135	0.376248	7.49865	6.44785e-14	2.02755e-13	8.79733	7.98242	12.6275	65.9071	76.0611	68.029
ENSG00000215154	AC141586.1	FALSE	2.81615	0.100956	27.8946	3.09852e-171	1.16633e-169	162.122	151.666	140.051	986.039	1124.68	1079.22
ENSG00000181218	HIST3H2A	TRUE	2.81563	0.0686284	41.0272	0	0	521.556	525.509	493.621	3701.93	3626.15	3511.75
ENSG00000267308	LINC01764	FALSE	2.8156	0.410842	6.85323	7.22017e-12	2.118e-11	13.8244	6.65202	9.18365	82.1699	64.0965	63.4057
ENSG00000260669	AL096870.2	FALSE	2.81329	0.566162	4.96906	6.72792e-07	1.57227e-06	3.77028	5.32161	3.44387	27.39	31.6209	28.4004
ENSG00000162711	NLRP3	TRUE	2.81121	1.55995	1.80211	0.0715275	0.102649	0	0	0	3.42375	0.85462	0.660476
ENSG00000207340	RNVU1-1	FALSE	2.80921	1.0056	2.79357	0.00521292	0.00896663	1.25676	1.3304	1.14796	12.8391	6.83696	6.60476
ENSG00000231327	LINC01816	FALSE	2.80866	1.26383	2.22234	0.0262607	0.0407943	0	0	1.14796	2.56781	4.2731	2.6419
ENSG00000008300	CELSR3	TRUE	2.80832	0.0753253	37.2826	3.14255e-304	4.15552e-302	366.974	341.914	343.239	2540.42	2260.47	2564.63
ENSG00000196628	TCF4	TRUE	2.8053	1.25361	2.23778	0.0252357	0.039328	0	1.3304	0	3.42375	1.70924	3.96285
ENSG00000103723	AP3B2	TRUE	2.80457	0.308281	9.09744	9.24858e-20	3.50006e-19	12.5676	13.304	21.8112	118.119	115.374	103.695
ENSG00000197181	PIWIL2	TRUE	2.80454	0.265486	10.5638	4.38578e-26	1.96118e-25	23.8785	23.9473	18.3673	149.789	164.087	146.626
ENSG00000197471	SPN	TRUE	2.80354	1.31806	2.12702	0.0334181	0.0510867	0	1.3304	0	3.42375	2.56386	3.30238
ENSG00000283839	AC096667.1	FALSE	2.80349	1.45591	1.92559	0.0541562	0.0796387	1.25676	1.3304	0	3.42375	10.2554	3.96285
ENSG00000127329	PTPRB	TRUE	2.80314	1.25628	2.2313	0.0256613	0.0399547	1.25676	0	0	4.27968	0	4.62333
ENSG00000276317	AL357033.3	FALSE	2.79827	1.13244	2.47102	0.013473	0.0219001	0	3.99121	0	7.70343	5.98234	12.549
ENSG00000152117	AC073869.1	FALSE	2.79365	0.0562295	49.6831	0	0	809.354	699.792	828.825	5275.99	5477.26	5489.21
ENSG00000271503	CCL5	TRUE	2.79334	1.31486	2.12444	0.0336331	0.0513922	0	0	1.14796	0.855937	4.2731	3.96285
ENSG00000234465	PINLYP	TRUE	2.79272	0.98225	2.84318	0.00446653	0.00775021	2.51352	0	1.14796	14.5509	7.69158	3.96285
ENSG00000110944	IL23A	TRUE	2.78872	0.285051	9.78322	1.32909e-22	5.44691e-22	13.8244	23.9473	14.9234	105.28	109.391	144.644
ENSG00000166813	KIF7	TRUE	2.78586	1.07136	2.60029	0.00931451	0.0155107	1.25676	1.3304	0	6.84749	3.41848	6.60476
ENSG00000006062	MAP3K14	TRUE	2.78533	0.0806712	34.527	3.15893e-261	2.78478e-259	712.583	537.483	680.738	4087.1	4884.15	4363.1
ENSG00000236256	DIAPH2-AS1	FALSE	2.78519	0.38705	7.19594	6.20333e-13	1.88572e-12	13.8244	6.65202	10.3316	78.7462	67.5149	67.3685
ENSG00000243831	AL109933.2	FALSE	2.78232	1.73429	1.6043	0.108648	0.150184	0	0	0	0.855937	2.56386	1.32095
ENSG00000275880	AL139385.1	FALSE	2.77974	0.317615	8.7519	2.09788e-18	7.66438e-18	11.3108	9.31282	16.0714	80.4581	87.1712	87.1828
ENSG00000248905	FMN1	TRUE	2.77898	0.255713	10.8676	1.64512e-27	7.6452e-27	26.392	15.9648	18.3673	178.035	119.647	120.867
ENSG00000136040	PLXNC1	TRUE	2.77815	0.262558	10.5811	3.64757e-26	1.63682e-25	16.3379	5.32161	22.9591	107.848	91.4443	113.602
ENSG00000223552	AC098613.1	FALSE	2.77623	1.44653	1.91923	0.0549553	0.0807089	0	0	0	3.42375	0	1.32095
ENSG00000107014	RLN2	TRUE	2.77501	1.33817	2.07373	0.038104	0.0576743	0	0	0	3.42375	0.85462	0.660476
ENSG00000092200	RPGRIP1	TRUE	2.77331	1.3866	2.00007	0.0454924	0.067829	0	0	0	3.42375	0	1.32095
ENSG00000204947	ZNF425	TRUE	2.77266	0.104558	26.5178	6.03816e-155	1.90342e-153	140.757	150.336	144.643	962.929	1016.14	996.658
ENSG00000260101	AC008074.3	FALSE	2.77211	0.551117	5.02999	4.90507e-07	1.1569e-06	3.77028	1.3304	5.73978	26.534	22.2201	27.0795
ENSG00000233930	KRTAP5-AS1	FALSE	2.76985	0.519758	5.32911	9.86966e-08	2.41715e-07	5.02704	2.66081	3.44387	26.534	32.4755	18.4933
ENSG00000107242	PIP5K1B	TRUE	2.76933	1.3201	2.09782	0.0359215	0.0546103	0	0	0	2.56781	1.70924	0.660476
ENSG00000164742	ADCY1	TRUE	2.76865	1.3181	2.10049	0.0356856	0.0542923	0	0	0	2.56781	1.70924	0.660476
ENSG00000117228	GBP1	TRUE	2.76859	1.3206	2.09646	0.0360411	0.0547799	0	0	0	0.855937	2.56386	1.32095
ENSG00000254004	ZNF260	TRUE	2.76837	1.31806	2.10035	0.0356984	0.0542997	0	0	0	2.56781	0.85462	1.32095
ENSG00000223547	ZNF844	TRUE	2.76736	1.32311	2.09155	0.0364785	0.055377	0	0	0	0.855937	1.70924	1.98143
ENSG00000229056	AC020571.1	FALSE	2.7618	1.33488	2.06895	0.0385505	0.0582937	0	0	0	0.855937	0.85462	2.6419
ENSG00000128564	VGF	TRUE	2.76093	0.0559468	49.3491	0	0	1623.74	1597.81	1542.85	10087.2	11632.2	10567.6
ENSG00000189052	CGB5	TRUE	2.75927	0.819292	3.36788	0.000757497	0.00142303	1.25676	1.3304	4.59183	15.4069	17.947	16.5119
ENSG00000267246	AC091132.6	FALSE	2.75707	0.644343	4.27888	1.87837e-05	4.02474e-05	6.2838	1.3304	2.29591	21.3984	23.9293	21.7957
ENSG00000212901	KRTAP3-1	TRUE	2.75671	0.394687	6.98455	2.85777e-12	8.50563e-12	17.5947	9.31282	6.88774	71.0427	71.788	83.8804
ENSG00000211891	IGHE	TRUE	2.75637	0.295889	9.31555	1.21317e-20	4.71449e-20	20.1082	15.9648	19.5153	131.814	122.211	122.848
ENSG00000180479	ZNF571	TRUE	2.75624	0.760615	3.6237	0.000290421	0.000567631	0	0	4.59183	7.70343	15.3832	10.5676
ENSG00000230648	AL138831.1	FALSE	2.75403	1.16272	2.36862	0.0178548	0.0285307	1.25676	1.3304	0	5.99156	8.5462	2.6419
ENSG00000067082	KLF6	TRUE	2.75319	0.0515578	53.3999	0	0	3252.5	3155.72	3286.6	20444	23214.9	21715.8
ENSG00000226912	ISCA2P1	FALSE	2.7528	1.3964	1.97136	0.0486823	0.0722412	0	0	1.14796	0	3.41848	5.2838
ENSG00000064195	DLX3	TRUE	2.75112	1.09769	2.50628	0.012201	0.0199648	1.25676	1.3304	1.14796	4.27968	9.40081	11.2281
ENSG00000136542	GALNT5	TRUE	2.75061	0.0585886	46.9479	0	0	1002.9	925.961	879.335	5837.49	6742.09	6306.22
ENSG00000251379	AC099550.1	FALSE	2.75056	1.48461	1.85272	0.0639228	0.092755	0	1.3304	0	4.27968	4.2731	0.660476
ENSG00000081041	CXCL2	TRUE	2.7499	0.265948	10.34	4.64672e-25	2.02495e-24	18.8514	11.9736	13.7755	95.009	95.7174	108.318
ENSG00000185710	SMG1P4	FALSE	2.74905	1.53848	1.78686	0.0739594	0.105804	0	0	0	0	2.56386	1.98143
ENSG00000230360	DDX10P2	FALSE	2.74844	1.34997	2.03592	0.0417582	0.0627423	1.25676	0	1.14796	9.4153	2.56386	4.62333
ENSG00000178852	EFCAB13	TRUE	2.74406	1.39748	1.96358	0.0495786	0.0734197	0	0	0	0.855937	0.85462	2.6419
ENSG00000230162	CT45A11P	FALSE	2.73925	1.38912	1.97193	0.0486177	0.0721507	0	1.3304	1.14796	9.4153	2.56386	4.62333
ENSG00000172086	KRCC1	TRUE	2.73456	0.059652	45.8418	0	0	458.718	493.58	483.29	3232.87	3157.82	3163.02
ENSG00000165188	RNF183	TRUE	2.73366	0.804764	3.39685	0.000681669	0.0012858	2.51352	1.3304	1.14796	10.2712	14.5285	8.58618
ENSG00000257671	KRT7-AS	FALSE	2.73286	0.863869	3.16351	0.00155881	0.00284772	1.25676	2.66081	1.14796	8.55937	11.1101	13.2095
ENSG00000253141	AC008632.1	FALSE	2.73187	1.50293	1.8177	0.06911	0.0995155	2.51352	0	0	5.13562	3.41848	7.92571
ENSG00000262884	AC015921.1	FALSE	2.72779	0.989609	2.75643	0.00584357	0.00999315	0	0	3.44387	5.13562	12.8193	6.60476
ENSG00000177340	AC024940.1	FALSE	2.72494	0.887015	3.07204	0.00212605	0.00382294	2.51352	2.66081	0	9.4153	10.2554	13.2095
ENSG00000158482	SNX29P1	FALSE	2.72237	1.01938	2.67061	0.00757129	0.0127645	1.25676	1.3304	1.14796	13.695	5.12772	5.94428
ENSG00000232352	SEMA3B-AS1	FALSE	2.72192	0.905727	3.00523	0.00265381	0.00472232	3.77028	2.66081	0	9.4153	18.8016	13.2095
ENSG00000228791	THRB-AS1	FALSE	2.71955	1.39193	1.95379	0.0507259	0.0749896	0	0	1.14796	2.56781	5.12772	1.32095
ENSG00000215483	LINC00598	FALSE	2.71843	0.771308	3.52444	0.000424375	0.000815896	5.02704	1.3304	1.14796	10.2712	18.8016	19.8143
ENSG00000240057	AC078785.1	FALSE	2.71611	0.444476	6.1108	9.91316e-10	2.65865e-09	7.54057	3.99121	10.3316	37.6612	53.841	54.159
ENSG00000285278	AL138885.3	FALSE	2.71583	0.180596	15.0381	4.13114e-51	3.12622e-50	41.4731	29.2689	59.6937	293.586	287.152	287.967
ENSG00000108924	HLF	TRUE	2.71077	0.122741	22.0853	4.37961e-108	7.96307e-107	143.271	129.049	137.755	899.59	821.289	963.634
ENSG00000267305	AL592148.2	FALSE	2.71041	1.30331	2.07963	0.0375592	0.0569089	0	2.66081	0	6.84749	0.85462	8.58618
ENSG00000236366	AL359313.1	FALSE	2.70892	1.43721	1.88484	0.0594515	0.0868362	1.25676	0	1.14796	5.99156	3.41848	6.60476
ENSG00000238290	AL034417.2	FALSE	2.70473	0.268056	10.0902	6.10704e-24	2.58552e-23	33.9325	31.9297	13.7755	158.348	186.307	168.421
ENSG00000056558	TRAF1	TRUE	2.7043	0.160771	16.8209	1.71603e-63	1.59276e-62	67.8651	66.5202	60.8417	380.892	434.147	453.747
ENSG00000068028	RASSF1	TRUE	2.70043	0.0606799	44.5028	0	0	950.111	933.943	1010.2	5988.99	6597.66	6241.49
ENSG00000255320	AP000759.1	FALSE	2.69991	1.35857	1.98732	0.0468869	0.0697855	0	0	1.14796	4.27968	2.56386	1.98143
ENSG00000254387	MYL12AP1	FALSE	2.69936	1.01655	2.65542	0.00792088	0.0133097	1.25676	2.66081	1.14796	13.695	10.2554	8.58618
ENSG00000163885	CFAP100	TRUE	2.69906	0.918457	2.93868	0.00329609	0.00580586	2.51352	3.99121	0	15.4069	10.2554	15.1909
ENSG00000162407	PLPP3	TRUE	2.69859	0.0866327	31.1498	5.10895e-213	2.93067e-211	209.879	206.213	218.112	1346.39	1376.79	1396.91
ENSG00000245888	AC106739.1	FALSE	2.69672	0.421801	6.39334	1.62303e-10	4.50229e-10	3.77028	7.98242	10.3316	46.2206	39.3125	58.1218
ENSG00000251239	AC004590.1	FALSE	2.69613	0.763581	3.53091	0.00041414	0.000796821	1.25676	5.32161	2.29591	22.2544	14.5285	19.8143
ENSG00000028137	TNFRSF1B	TRUE	2.69299	0.170659	15.78	4.27513e-56	3.54473e-55	36.4461	30.5993	44.7703	238.806	245.276	245.036
ENSG00000214837	LINC01347	FALSE	2.68874	0.385593	6.973	3.10251e-12	9.22328e-12	11.3108	6.65202	14.9234	77.0343	69.2242	68.6895
ENSG00000214814	FER1L6	TRUE	2.68872	1.15326	2.33141	0.0197317	0.0312892	0	1.3304	1.14796	6.84749	0.85462	7.92571
ENSG00000162398	LEXM	TRUE	2.68636	1.14918	2.33764	0.0194062	0.0308162	1.25676	2.66081	0	6.84749	10.2554	7.26523
ENSG00000269680	AC008760.1	FALSE	2.6842	0.80921	3.31706	0.000909703	0.00169769	1.25676	2.66081	2.29591	17.1187	14.5285	8.58618
ENSG00000169896	ITGAM	TRUE	2.67904	0.442089	6.05996	1.36158e-09	3.62684e-09	10.0541	10.6432	4.59183	47.0765	45.2948	66.708
ENSG00000224715	Z82186.1	FALSE	2.67766	0.697323	3.83991	0.000123077	0.000248202	5.02704	3.99121	1.14796	20.5425	18.8016	24.4376
ENSG00000162896	PIGR	TRUE	2.67382	1.32149	2.02334	0.043038	0.0644953	0	0	1.14796	2.56781	2.56386	3.30238
ENSG00000236675	MTX1P1	FALSE	2.66832	1.21329	2.19924	0.0278612	0.0431063	2.51352	0	0	8.55937	3.41848	3.96285
ENSG00000160886	LY6K	TRUE	2.66589	0.19647	13.569	6.11886e-42	3.87332e-41	51.5272	63.8594	36.7346	311.561	296.553	348.071
ENSG00000227449	FGF7P6	FALSE	2.66551	0.355853	7.49049	6.86174e-14	2.15537e-13	10.0541	17.2952	13.7755	77.8902	84.6073	97.0899
ENSG00000183154	AC138356.1	FALSE	2.66467	0.988999	2.69431	0.00705345	0.0119413	1.25676	0	2.29591	6.84749	9.40081	7.26523
ENSG00000106804	C5	TRUE	2.66161	0.301101	8.83958	9.60756e-19	3.54564e-18	6.2838	14.6344	14.9234	73.6106	72.6427	80.578
ENSG00000204669	C9orf57	TRUE	2.65656	1.53877	1.72642	0.0842721	0.119233	0	0	2.29591	5.13562	3.41848	6.60476
ENSG00000250326	AC104596.1	FALSE	2.65558	0.295427	8.98895	2.49614e-19	9.34571e-19	13.8244	18.6256	13.7755	102.712	94.0081	93.1271
ENSG00000242808	SOX2-OT	FALSE	2.65325	0.710862	3.73244	0.000189631	0.000377041	6.2838	0	2.29591	23.1103	17.0924	14.5305
ENSG00000231407	AL354732.1	FALSE	2.6515	0.936477	2.83136	0.00463508	0.00802557	1.25676	0	3.44387	5.99156	12.8193	11.8886
ENSG00000165275	TRMT10B	TRUE	2.65134	0.104338	25.411	1.90582e-142	5.2446e-141	142.014	141.023	140.051	795.165	949.482	911.456
ENSG00000108309	RUNDC3A	TRUE	2.6462	0.354451	7.46564	8.28935e-14	2.59779e-13	18.8514	10.6432	12.6275	86.4496	78.625	98.4109
ENSG00000232956	SNHG15	FALSE	2.64495	0.0547042	48.3501	0	0	1281.9	1149.47	1292.6	7729.96	7956.51	7631.79
ENSG00000233672	RNASEH2B-AS1	FALSE	2.64286	1.3621	1.94028	0.0523452	0.0771818	0	1.3304	0	2.56781	0.85462	4.62333
ENSG00000235497	AC012506.4	FALSE	2.63993	1.17072	2.25496	0.024136	0.0377327	0	1.3304	2.29591	6.84749	6.83696	9.24666
ENSG00000225945	AL121574.1	FALSE	2.63717	1.23613	2.1334	0.032892	0.0503467	0	1.3304	1.14796	5.13562	4.2731	5.94428
ENSG00000283696	AL592295.4	FALSE	2.63585	0.421135	6.25893	3.87636e-10	1.05744e-09	7.54057	10.6432	9.18365	53.0681	67.5149	49.5357
ENSG00000233266	HMGB1P31	FALSE	2.63579	0.448804	5.87293	4.28171e-09	1.11743e-08	6.2838	3.99121	10.3316	45.3646	43.5856	41.61
ENSG00000168405	CMAHP	FALSE	2.63423	1.21051	2.17613	0.0295459	0.0455717	2.51352	0	0	4.27968	5.12772	5.94428
ENSG00000102010	BMX	TRUE	2.63375	1.04906	2.51058	0.0120535	0.0197408	3.77028	1.3304	0	11.9831	8.5462	10.5676
ENSG00000157087	ATP2B2	TRUE	2.62371	1.22058	2.14957	0.0315894	0.0484977	1.25676	1.3304	1.14796	15.4069	5.12772	2.6419
ENSG00000250697	AC010343.3	FALSE	2.62349	0.528351	4.96543	6.85503e-07	1.60105e-06	8.79733	5.32161	4.59183	40.229	41.8764	33.0238
ENSG00000196878	LAMB3	TRUE	2.62336	0.0601127	43.6407	0	0	2932.02	2652.82	2716.07	15524.1	18594	17033
ENSG00000076242	MLH1	TRUE	2.6214	0.080819	32.4355	8.68228e-231	5.70342e-229	346.866	353.887	358.162	2241.7	2031.43	2242.31
ENSG00000257298	AC008147.2	FALSE	2.6177	0.693536	3.77443	0.000160376	0.000320752	7.54057	1.3304	1.14796	28.2459	17.947	15.1909
ENSG00000100373	UPK3A	TRUE	2.61402	1.36136	1.92016	0.0548374	0.0805526	2.51352	0	0	5.13562	3.41848	6.60476
ENSG00000169129	AFAP1L2	TRUE	2.61358	0.197186	13.2544	4.25728e-40	2.59489e-39	36.4461	19.9561	27.551	183.17	165.796	167.761
ENSG00000122641	INHBA	TRUE	2.61354	0.620776	4.21011	2.55248e-05	5.42066e-05	1.25676	5.32161	4.59183	20.5425	23.9293	23.7771
ENSG00000270002	AC022028.2	FALSE	2.61198	1.4187	1.84111	0.0656054	0.0949799	2.51352	0	0	5.99156	2.56386	6.60476
ENSG00000141391	PRELID3A	TRUE	2.60964	0.0831364	31.3898	2.78507e-216	1.6632e-214	310.42	270.072	258.29	1705.03	1743.42	1667.04
ENSG00000264343	NOTCH2NL	TRUE	2.60642	0.470792	5.53625	3.09009e-08	7.73718e-08	7.54057	5.32161	5.73978	35.9493	29.0571	47.5542
ENSG00000217275	AL031777.1	FALSE	2.60581	0.866418	3.00757	0.00263346	0.00468651	1.25676	0	4.59183	11.9831	11.9647	13.2095
ENSG00000231305	AC112484.1	FALSE	2.60521	0.230389	11.3079	1.19979e-29	5.84089e-29	25.1352	18.6256	27.551	149.789	134.175	152.57
ENSG00000174567	GOLT1A	TRUE	2.60518	0.140425	18.5522	7.82947e-77	9.03851e-76	99.2841	78.4938	83.8008	528.969	564.903	499.98
ENSG00000155090	KLF10	TRUE	2.60436	0.0486584	53.5232	0	0	5802.47	6077.28	5903.94	34020.9	37471.6	36643.8
ENSG00000060558	GNA15	TRUE	2.60431	0.249228	10.4495	1.47274e-25	6.49996e-25	22.6217	17.2952	13.7755	97.5768	123.92	103.695
ENSG00000238021	ARMC4P1	FALSE	2.60284	0.833078	3.12436	0.00178189	0.00323323	5.02704	0	0	11.1272	7.69158	11.2281
ENSG00000243004	AC005062.1	FALSE	2.60137	0.560463	4.64147	3.45939e-06	7.75847e-06	5.02704	2.66081	4.59183	22.2544	25.6386	27.0795
ENSG00000167769	ACER1	TRUE	2.59569	1.33328	1.94683	0.0515546	0.0761262	0	2.66081	0	3.42375	5.12772	6.60476
ENSG00000197776	KLHDC1	TRUE	2.58981	0.429822	6.02531	1.68786e-09	4.47722e-09	6.2838	13.304	2.29591	47.0765	38.4579	42.2704
ENSG00000228293	AL049712.1	FALSE	2.58955	1.25892	2.05696	0.0396896	0.0598914	1.25676	0	1.14796	4.27968	5.98234	4.62333
ENSG00000205488	CALML3-AS1	FALSE	2.58826	0.860429	3.00811	0.00262881	0.00467865	2.51352	0	2.29591	14.5509	11.1101	4.62333
ENSG00000165046	LETM2	TRUE	2.58654	0.0785062	32.9469	4.68334e-238	3.28867e-236	566.799	497.571	466.07	2897.35	3206.53	3079.8
ENSG00000236546	AL033527.2	FALSE	2.58474	1.10148	2.3466	0.0189457	0.0301556	1.25676	1.3304	1.14796	8.55937	5.12772	8.58618
ENSG00000141027	NCOR1	TRUE	2.58364	0.0458614	56.3358	0	0	1640.07	1556.57	1560.07	9357.96	9316.21	9832.5
ENSG00000257176	AC009318.1	FALSE	2.58213	0.341025	7.57167	3.68446e-14	1.16961e-13	11.3108	7.98242	11.4796	77.0343	47.8587	60.7637
ENSG00000215630	GUSBP9	FALSE	2.58178	1.07078	2.41112	0.0159037	0.0256078	3.77028	0	0	10.2712	3.41848	8.58618
ENSG00000211448	DIO2	TRUE	2.57988	0.657547	3.92349	8.72751e-05	0.00017819	3.77028	0	4.59183	22.2544	13.6739	15.8514
ENSG00000230454	U73166.1	FALSE	2.57959	0.511579	5.04241	4.59706e-07	1.08576e-06	5.02704	1.3304	8.0357	35.0934	22.2201	31.0424
ENSG00000249375	CASC11	FALSE	2.57893	0.3981	6.47811	9.2879e-11	2.60056e-10	6.2838	5.32161	14.9234	47.0765	57.2595	57.4614
ENSG00000262533	AC090617.3	FALSE	2.57662	1.06374	2.42224	0.0154253	0.0248868	1.25676	1.3304	1.14796	9.4153	3.41848	9.24666
ENSG00000170075	GPR37L1	TRUE	2.57522	0.453882	5.67377	1.39688e-08	3.56021e-08	7.54057	9.31282	6.88774	45.3646	51.2772	44.2519
ENSG00000260005	AC027601.1	FALSE	2.57259	0.714356	3.60128	0.00031666	0.000616723	6.2838	0	2.29591	13.695	21.3655	16.5119
ENSG00000118004	COLEC11	TRUE	2.56974	0.540648	4.75307	2.00349e-06	4.55246e-06	3.77028	5.32161	8.0357	35.0934	29.0571	38.3076
ENSG00000104856	RELB	TRUE	2.56416	0.0735956	34.8412	5.77826e-266	5.30039e-264	472.542	474.954	456.887	2632.86	2955.27	2714.55
ENSG00000234707	AC074351.1	FALSE	2.5599	1.02689	2.49286	0.0126719	0.0206788	0	3.99121	1.14796	11.9831	7.69158	9.90713
ENSG00000204177	BMS1P1	FALSE	2.55644	0.184326	13.8691	9.74496e-44	6.37271e-43	33.9325	45.2337	57.3978	258.493	256.386	291.93
ENSG00000226002	GTF2IP14	FALSE	2.55571	0.483527	5.28555	1.25324e-07	3.05513e-07	3.77028	3.99121	9.18365	36.8053	37.6033	27.74
ENSG00000166592	RRAD	TRUE	2.55539	0.239696	10.6609	1.55016e-26	7.03218e-26	27.6487	30.5993	40.1785	200.289	218.783	163.798
ENSG00000162650	ATXN7L2	TRUE	2.55398	0.0739809	34.5222	3.72449e-261	3.25517e-259	439.866	403.112	401.785	2237.42	2615.14	2454.99
ENSG00000188158	NHS	TRUE	2.55067	0.0637976	39.9807	0	0	700.016	638.594	609.565	3809.77	3724.43	3869.73
ENSG00000253540	FAM86HP	FALSE	2.54959	0.169902	15.0062	6.68374e-51	5.04102e-50	54.0407	47.8945	32.1428	255.069	276.042	248.339
ENSG00000205683	DPF3	TRUE	2.5444	0.233771	10.8842	1.37122e-27	6.38542e-27	38.9596	30.5993	29.8469	202.001	183.743	193.519
ENSG00000276334	AL133243.2	FALSE	2.54369	0.616813	4.12393	3.72468e-05	7.81468e-05	1.25676	3.99121	5.73978	26.534	17.947	20.4747
ENSG00000260604	AL590004.4	FALSE	2.54341	1.2674	2.0068	0.0447712	0.0668466	1.25676	0	0	4.27968	0.85462	2.6419
ENSG00000226611	OFD1P2Y	FALSE	2.54247	1.2552	2.02555	0.0428111	0.0641883	0	1.3304	2.29591	3.42375	9.40081	8.58618
ENSG00000183506	PI4KAP2	FALSE	2.54193	0.103895	24.4664	3.36612e-132	8.27871e-131	143.271	142.353	133.163	778.046	800.778	853.995
ENSG00000249699	LINC02261	FALSE	2.54191	1.49591	1.69924	0.0892735	0.12568	0	1.3304	0	2.56781	2.56386	2.6419
ENSG00000272800	AC021851.1	FALSE	2.54108	0.30724	8.27069	1.33187e-16	4.59543e-16	15.0811	9.31282	20.6632	95.009	72.6427	97.7504
ENSG00000158270	COLEC12	TRUE	2.53977	1.01802	2.49481	0.0126023	0.0205718	3.77028	0	1.14796	7.70343	7.69158	13.2095
ENSG00000171812	COL8A2	TRUE	2.53757	1.15673	2.19375	0.0282537	0.0436771	0	2.66081	0	10.2712	3.41848	1.32095
ENSG00000284669	AC092053.3	FALSE	2.53756	1.05311	2.40958	0.0159707	0.0257001	2.51352	1.3304	1.14796	12.8391	10.2554	5.94428
ENSG00000183034	OTOP2	TRUE	2.53577	0.695144	3.64783	0.000264464	0.000518789	6.2838	0	3.44387	17.9747	22.2201	17.1724
ENSG00000223511	AL683807.1	FALSE	2.53433	1.01683	2.49239	0.0126886	0.020701	1.25676	3.99121	0	10.2712	7.69158	11.2281
ENSG00000082482	KCNK2	TRUE	2.5338	1.2173	2.08149	0.0373893	0.0566726	2.51352	1.3304	0	6.84749	7.69158	7.26523
ENSG00000236780	LINC01829	FALSE	2.53357	1.52384	1.66263	0.0963874	0.134722	0	0	0	2.56781	0.85462	0.660476
ENSG00000214514	KRT42P	FALSE	2.53308	1.52057	1.66588	0.0957381	0.133911	0	0	0	1.71187	1.70924	0.660476
ENSG00000274750	HIST1H3E	TRUE	2.53275	0.218396	11.597	4.26684e-31	2.14649e-30	31.419	30.5993	36.7346	189.162	171.779	211.352
ENSG00000239498	AC019211.1	FALSE	2.53203	0.694818	3.64416	0.000268266	0.000525842	6.2838	2.66081	2.29591	22.2544	21.3655	21.1352
ENSG00000169508	GPR183	TRUE	2.5299	0.365417	6.92334	4.4111e-12	1.30507e-11	13.8244	21.2865	10.3316	110.416	74.3519	75.2942
ENSG00000136449	MYCBPAP	TRUE	2.52743	1.46858	1.72099	0.0852519	0.120493	0	0	0	2.56781	0.85462	0.660476
ENSG00000281655	AP000851.2	FALSE	2.52679	1.04843	2.41007	0.0159493	0.0256752	0	2.66081	2.29591	6.84749	11.1101	10.5676
ENSG00000119283	TRIM67	TRUE	2.52565	0.738258	3.4211	0.000623689	0.00117993	0	6.65202	0	7.70343	11.1101	16.5119
ENSG00000238062	SPATA3-AS1	FALSE	2.52446	0.158053	15.9722	1.99549e-57	1.67988e-56	50.2704	61.1986	55.1019	307.281	337.575	312.405
ENSG00000238083	LRRC37A2	TRUE	2.52344	0.153827	16.4044	1.77921e-60	1.56916e-59	61.5813	73.1722	66.5815	373.188	391.416	391.002
ENSG00000140968	IRF8	TRUE	2.52216	1.37983	1.82788	0.0675675	0.0975501	0	0	0	2.56781	1.70924	0
ENSG00000166670	MMP10	TRUE	2.52209	1.37964	1.82807	0.0675387	0.0975154	0	0	0	2.56781	1.70924	0
ENSG00000196862	RGPD4	TRUE	2.52202	1.12092	2.24996	0.0244516	0.0381938	0	0	3.44387	7.70343	5.98234	7.26523
ENSG00000178297	TMPRSS9	TRUE	2.52093	0.766282	3.28982	0.00100251	0.00186337	0	2.66081	5.73978	17.9747	16.2378	15.1909
ENSG00000165495	PKNOX2	TRUE	2.51878	0.720227	3.4972	0.000470169	0.000899692	3.77028	3.99121	2.29591	17.9747	21.3655	17.8328
ENSG00000213185	FAM24B	TRUE	2.51696	0.343054	7.33693	2.18541e-13	6.73788e-13	32.6758	13.304	10.3316	101.001	95.7174	123.509
ENSG00000099251	HSD17B7P2	FALSE	2.51492	0.236202	10.6473	1.79422e-26	8.12485e-26	21.3649	14.6344	36.7346	135.238	137.594	149.928
ENSG00000260922	AC009139.1	FALSE	2.51248	1.44546	1.73818	0.082179	0.116457	1.25676	1.3304	0	8.55937	2.56386	3.30238
ENSG00000164796	CSMD3	TRUE	2.51113	0.689875	3.63998	0.000272663	0.000534152	3.77028	0	5.73978	17.9747	18.8016	19.1538
ENSG00000236393	AC091806.1	FALSE	2.51032	0.489901	5.12413	2.9891e-07	7.14186e-07	5.02704	7.98242	10.3316	36.8053	58.9687	38.3076
ENSG00000246863	AC012377.1	FALSE	2.51023	0.916269	2.73962	0.006151	0.0104863	3.77028	0	2.29591	17.1187	10.2554	7.92571
ENSG00000225766	DHRS4L1	FALSE	2.50893	0.972867	2.5789	0.00991155	0.0164471	5.02704	0	0	11.1272	9.40081	7.92571
ENSG00000197647	ZNF433	TRUE	2.50669	1.34903	1.85814	0.0631493	0.0917371	0	0	0	1.71187	1.70924	0.660476
ENSG00000197016	ZNF470	TRUE	2.50599	1.34614	1.86161	0.0626578	0.0910817	0	0	0	0.855937	2.56386	0.660476
ENSG00000224316	GTF2IP5	FALSE	2.50566	0.412394	6.07589	1.23303e-09	3.29088e-09	7.54057	9.31282	12.6275	44.5087	54.6956	68.6895
ENSG00000151715	TMEM45B	TRUE	2.5054	1.34373	1.86451	0.06225	0.0905535	0	0	0	0.855937	2.56386	0.660476
ENSG00000268879	IGFL1P1	FALSE	2.50489	1.38872	1.80373	0.0712731	0.10232	0	0	0	0.855937	1.70924	1.32095
ENSG00000215458	AATBC	FALSE	2.50488	1.3982	1.79151	0.0732123	0.104838	0	0	0	1.71187	0.85462	1.32095
ENSG00000183638	RP1L1	TRUE	2.50484	0.27086	9.2477	2.29368e-20	8.83628e-20	26.392	22.6169	24.1071	123.255	140.158	151.249
ENSG00000139194	RBP5	TRUE	2.50468	1.46577	1.70879	0.0874907	0.123392	0	0	0	2.56781	0	1.32095
ENSG00000179799	OR7E22P	FALSE	2.50462	1.48315	1.68872	0.0912734	0.128248	0	0	0	2.56781	0	1.32095
ENSG00000170396	ZNF804A	TRUE	2.50436	0.115142	21.7502	6.88086e-105	1.19558e-103	167.149	187.587	134.311	898.734	928.971	933.252
ENSG00000108622	ICAM2	TRUE	2.5042	1.34527	1.86148	0.0626759	0.0911015	0	0	0	0	0.85462	2.6419
ENSG00000101096	NFATC2	TRUE	2.5012	0.081283	30.7715	6.29754e-208	3.41072e-206	275.231	267.411	283.545	1528.7	1598.14	1555.42
ENSG00000226321	CROCC2	TRUE	2.50076	1.3621	1.83595	0.0663647	0.0959428	0	0	0	0.855937	0.85462	1.98143
ENSG00000164855	TMEM184A	TRUE	2.49922	0.0511577	48.8534	0	0	1259.27	1205.35	1234.05	6697.7	7212.99	7004.34
ENSG00000184613	NELL2	TRUE	2.49867	0.191713	13.0334	7.89904e-39	4.68968e-38	42.7299	31.9297	40.1785	231.959	212.8	207.389
ENSG00000161955	TNFSF13	TRUE	2.49834	1.35816	1.8395	0.065842	0.0952819	0	0	0	0.855937	0	2.6419
ENSG00000284543	LINC01226	FALSE	2.49825	0.938239	2.66271	0.00775153	0.0130456	0	3.99121	2.29591	13.695	6.83696	14.5305
ENSG00000123843	C4BPB	TRUE	2.49762	1.37652	1.81445	0.0696086	0.100191	0	0	0	0	1.70924	1.98143
ENSG00000006327	TNFRSF12A	TRUE	2.49714	0.0504665	49.4812	0	0	5837.65	5807.21	5574.48	30945.5	34328.4	31930.7
ENSG00000145002	FAM86B2	TRUE	2.49665	0.541584	4.6099	4.02854e-06	8.99235e-06	3.77028	7.98242	3.44387	30.8137	18.8016	34.3447
ENSG00000188293	IGFL1	TRUE	2.49656	0.426683	5.85109	4.88366e-09	1.27126e-08	7.54057	9.31282	4.59183	34.2375	51.2772	34.3447
ENSG00000078549	ADCYAP1R1	TRUE	2.49646	0.957823	2.60639	0.00915015	0.015257	3.77028	2.66081	0	6.84749	18.8016	9.90713
ENSG00000266714	MYO15B	TRUE	2.48993	0.105188	23.6712	7.14108e-124	1.57895e-122	197.311	156.988	173.341	972.344	970.848	1022.42
ENSG00000278872	AC148477.5	FALSE	2.48842	0.60716	4.09847	4.15896e-05	8.69986e-05	3.77028	1.3304	10.3316	33.3815	30.7663	25.0981
ENSG00000196632	WNK3	TRUE	2.48536	0.986503	2.51936	0.0117567	0.019278	1.25676	0	4.59183	17.9747	3.41848	12.549
ENSG00000220563	PKMP3	FALSE	2.48349	1.27717	1.94452	0.0518324	0.0764976	1.25676	0	1.14796	2.56781	0.85462	9.90713
ENSG00000263718	AC068594.1	FALSE	2.48332	0.81588	3.04373	0.00233666	0.00418393	1.25676	0	4.59183	10.2712	12.8193	11.2281
ENSG00000231858	AC067945.3	FALSE	2.48314	1.44307	1.72073	0.085299	0.120552	0	0	2.29591	1.71187	5.12772	6.60476
ENSG00000004948	CALCR	TRUE	2.48279	0.33996	7.30319	2.81016e-13	8.62747e-13	17.5947	17.2952	8.0357	80.4581	78.625	77.9361
ENSG00000255867	DENND5B-AS1	FALSE	2.47941	0.935021	2.65171	0.00800851	0.0134481	1.25676	0	4.59183	11.9831	12.8193	9.24666
ENSG00000181126	HLA-V	FALSE	2.4765	0.447242	5.53728	3.07212e-08	7.69314e-08	10.0541	3.99121	10.3316	52.2121	41.0217	44.2519
ENSG00000171346	KRT15	TRUE	2.47557	0.0752121	32.9146	1.36095e-237	9.52388e-236	421.015	368.522	401.785	2169.8	2245.94	2216.56
ENSG00000227220	AL133346.1	FALSE	2.47424	1.06572	2.32166	0.0202513	0.0320555	2.51352	1.3304	0	4.27968	8.5462	7.92571
ENSG00000163803	PLB1	TRUE	2.47364	0.509012	4.85968	1.17576e-06	2.70973e-06	1.25676	6.65202	10.3316	31.6697	36.7486	34.3447
ENSG00000103742	IGDCC4	TRUE	2.47296	0.167034	14.8052	1.3563e-49	9.96021e-49	84.203	77.1634	55.1019	430.536	363.213	401.569
ENSG00000091513	TF	TRUE	2.4725	1.25756	1.96611	0.0492861	0.0730574	0	0	3.44387	10.2712	5.98234	3.96285
ENSG00000222009	BTBD19	TRUE	2.46862	0.253487	9.73866	2.06262e-22	8.40904e-22	31.419	27.9385	28.6989	166.052	141.012	179.649
ENSG00000233791	LINC01136	FALSE	2.46792	1.07248	2.30113	0.0213845	0.033695	0	2.66081	1.14796	4.27968	7.69158	8.58618
ENSG00000224413	AP001476.1	FALSE	2.46737	0.660017	3.73835	0.000185234	0.00036855	1.25676	5.32161	6.88774	17.1187	27.3478	30.3819
ENSG00000135749	PCNX2	TRUE	2.46625	0.0611379	40.3391	0	0	833.233	726.4	848.34	4188.1	4632.04	4506.42
ENSG00000164509	IL31RA	TRUE	2.46583	0.367554	6.70877	1.96278e-11	5.65508e-11	13.8244	13.304	12.6275	67.619	77.7704	73.9733
ENSG00000158373	HIST1H2BD	TRUE	2.46566	0.0816732	30.1893	3.26963e-200	1.66457e-198	280.258	305.993	284.693	1665.65	1600.7	1542.21
ENSG00000275552	AC243965.2	FALSE	2.4643	1.0521	2.34227	0.0191671	0.0304745	1.25676	1.3304	1.14796	12.8391	2.56386	5.2838
ENSG00000272341	AL137003.2	FALSE	2.46388	0.236411	10.4221	1.96655e-25	8.66438e-25	22.6217	17.2952	28.6989	134.382	121.356	126.811
ENSG00000159337	PLA2G4D	TRUE	2.4634	0.735383	3.34981	0.000808665	0.00151608	5.02704	2.66081	1.14796	13.695	13.6739	20.4747
ENSG00000229931	AL137003.1	FALSE	2.46227	0.365097	6.74416	1.5391e-11	4.45708e-11	16.3379	3.99121	13.7755	41.085	76.9158	71.9918
ENSG00000068323	TFE3	TRUE	2.46142	0.0556599	44.2225	0	0	898.584	875.406	831.121	4505.65	5007.22	4823.45
ENSG00000211893	IGHG2	TRUE	2.46078	1.03631	2.37457	0.0175695	0.028099	2.51352	1.3304	1.14796	8.55937	10.2554	8.58618
ENSG00000177606	JUN	TRUE	2.45992	0.0549233	44.7882	0	0	875.962	931.282	882.779	5127.06	4867.91	4799.68
ENSG00000187833	C2orf78	TRUE	2.45854	0.301183	8.16295	3.26934e-16	1.11333e-15	20.1082	17.2952	25.255	127.535	121.356	98.4109
ENSG00000214212	C19orf38	TRUE	2.45496	0.309527	7.93133	2.16819e-15	7.17353e-15	11.3108	19.9561	12.6275	77.8902	91.4443	70.0104
ENSG00000186765	FSCN2	TRUE	2.45495	0.214542	11.4427	2.55668e-30	1.26186e-29	42.7299	31.9297	32.1428	196.01	195.708	193.519
ENSG00000135480	KRT7	TRUE	2.45458	0.0757826	32.3898	3.82576e-230	2.48907e-228	350.636	439.033	383.418	2018.3	2268.16	2133.34
ENSG00000152377	SPOCK1	TRUE	2.45337	0.165697	14.8063	1.33288e-49	9.79533e-49	79.1759	61.1986	70.0254	360.349	391.416	401.569
ENSG00000211896	IGHG1	TRUE	2.45277	0.740311	3.31316	0.000922496	0.00172046	3.77028	5.32161	1.14796	20.5425	17.947	16.5119
ENSG00000107249	GLIS3	TRUE	2.45032	0.138366	17.7089	3.58008e-70	3.71584e-69	100.541	106.432	95.2804	516.986	577.723	554.139
ENSG00000248124	RRN3P1	FALSE	2.44866	0.13565	18.0513	7.70244e-73	8.42387e-72	80.4327	65.1898	86.0968	438.24	420.473	413.458
ENSG00000243636	AL445493.2	FALSE	2.44777	1.26909	1.92876	0.0537607	0.0791028	0	1.3304	2.29591	10.2712	5.98234	3.96285
ENSG00000140538	NTRK3	TRUE	2.44682	0.589713	4.14918	3.33674e-05	7.02464e-05	6.2838	6.65202	3.44387	22.2544	35.0394	31.0424
ENSG00000258010	AC016705.1	FALSE	2.44651	1.56894	1.55935	0.118915	0.162938	1.25676	0	1.14796	4.27968	1.70924	7.26523
ENSG00000135374	ELF5	TRUE	2.44522	0.304698	8.02506	1.01474e-15	3.40096e-15	20.1082	19.9561	19.5153	107.848	95.7174	120.207
ENSG00000105675	ATP4A	TRUE	2.44437	1.1992	2.03833	0.0415171	0.0624365	1.25676	1.3304	1.14796	5.13562	8.5462	6.60476
ENSG00000261513	AC009097.4	FALSE	2.44367	0.676792	3.61067	0.000305413	0.000595616	0	1.3304	6.88774	13.695	17.947	15.1909
ENSG00000250645	AC010442.2	FALSE	2.44274	0.703867	3.47046	0.000519569	0.000990219	3.77028	3.99121	3.44387	24.8222	23.0747	13.2095
ENSG00000198670	LPA	TRUE	2.44149	1.24708	1.95777	0.0502569	0.0743508	0	0	2.29591	2.56781	6.83696	3.96285
ENSG00000125731	SH2D3A	TRUE	2.4387	0.0637671	38.2438	0	0	1596.09	1487.39	1522.19	7540.8	9174.34	8257.27
ENSG00000189350	TOGARAM2	TRUE	2.43795	0.43258	5.63584	1.74204e-08	4.41559e-08	7.54057	7.98242	14.9234	74.4665	48.7133	44.2519
ENSG00000285077	ARHGAP11B	TRUE	2.42392	1.19255	2.03256	0.0420972	0.0631923	0	0	2.29591	3.42375	5.12772	4.62333
ENSG00000164061	BSN	TRUE	2.42292	0.0848044	28.5707	1.55242e-179	6.29752e-178	271.46	280.715	346.683	1616.86	1610.1	1610.24
ENSG00000255202	AL049629.1	FALSE	2.42118	1.51535	1.59777	0.110094	0.152049	1.25676	0	1.14796	2.56781	9.40081	1.32095
ENSG00000258976	AC013451.2	FALSE	2.41989	0.514631	4.70217	2.57406e-06	5.80746e-06	3.77028	7.98242	9.18365	35.0934	41.8764	35.6657
ENSG00000271743	AF287957.1	FALSE	2.41873	0.887786	2.72445	0.00644091	0.0109613	3.77028	1.3304	1.14796	7.70343	9.40081	15.8514
ENSG00000188396	TCTEX1D4	TRUE	2.41668	0.67745	3.56731	0.000360662	0.000698813	1.25676	2.66081	8.0357	23.1103	23.9293	18.4933
ENSG00000111846	GCNT2	TRUE	2.41382	0.248829	9.70073	2.99341e-22	1.21502e-21	16.3379	34.5905	44.7703	152.357	180.325	180.31
ENSG00000146221	TCTE1	TRUE	2.41246	0.533523	4.52175	6.13311e-06	1.35549e-05	3.77028	5.32161	6.88774	23.1103	29.9117	32.3633
ENSG00000259347	AC087482.1	FALSE	2.41227	0.600948	4.01411	5.96697e-05	0.000123525	7.54057	2.66081	3.44387	19.6865	29.9117	23.1166
ENSG00000261118	AC092123.1	FALSE	2.41084	0.600391	4.01545	5.93314e-05	0.00012285	6.2838	5.32161	2.29591	24.8222	26.4932	21.7957
ENSG00000026751	SLAMF7	TRUE	2.40972	0.437968	5.50205	3.7541e-08	9.35607e-08	7.54057	11.9736	8.0357	58.2037	45.2948	42.2704
ENSG00000188100	FAM25A	TRUE	2.40944	0.89657	2.6874	0.00720116	0.0121737	1.25676	1.3304	4.59183	11.9831	17.947	9.24666
ENSG00000260777	AC061975.1	FALSE	2.4089	0.718122	3.35445	0.000795232	0.00149172	3.77028	2.66081	3.44387	20.5425	20.5109	11.8886
ENSG00000154096	THY1	TRUE	2.40647	1.21161	1.98618	0.0470133	0.0699379	1.25676	0	2.29591	4.27968	8.5462	6.60476
ENSG00000126561	STAT5A	TRUE	2.40197	1.09685	2.18988	0.0285327	0.0440983	0	0	2.29591	0	4.2731	7.92571
ENSG00000274602	PI4KAP1	FALSE	2.40037	0.173467	13.8376	1.51069e-43	9.85071e-43	46.5002	33.2601	50.5101	216.552	241.003	235.129
ENSG00000127325	BEST3	TRUE	2.40036	0.32686	7.34371	2.07761e-13	6.41328e-13	16.3379	19.9561	14.9234	85.5937	103.409	80.578
ENSG00000260300	AC009119.2	TRUE	2.39996	0.469871	5.1077	3.26112e-07	7.77355e-07	11.3108	5.32161	5.73978	38.5172	49.5679	30.3819
ENSG00000066056	TIE1	TRUE	2.39807	1.06498	2.25175	0.024338	0.038028	2.51352	1.3304	1.14796	9.4153	6.83696	9.90713
ENSG00000167094	TTC16	TRUE	2.39653	1.06994	2.23988	0.0250988	0.0391387	1.25676	0	3.44387	8.55937	11.9647	5.2838
ENSG00000272682	AC004471.2	FALSE	2.39234	0.936405	2.55482	0.0106244	0.017546	0	3.99121	1.14796	6.84749	13.6739	5.94428
ENSG00000138795	LEF1	TRUE	2.39028	1.27446	1.87552	0.0607211	0.0885349	0	0	1.14796	1.71187	0.85462	3.96285
ENSG00000187775	DNAH17	TRUE	2.38916	0.174802	13.6678	1.58166e-42	1.01159e-41	50.2704	49.2249	51.6581	266.196	269.205	257.585
ENSG00000153531	ADPRHL1	TRUE	2.38822	0.0690914	34.5662	8.15092e-262	7.24827e-260	542.921	593.36	533.8	2801.48	2968.95	2960.25
ENSG00000128510	CPA4	TRUE	2.38744	0.0680152	35.1016	6.38066e-270	6.07177e-268	649.745	546.796	579.718	3109.62	3068.08	3119.43
ENSG00000266865	AC138207.8	FALSE	2.38685	1.32836	1.79684	0.0723611	0.103713	0	0	1.14796	2.56781	1.70924	2.6419
ENSG00000181409	AATK	TRUE	2.38652	0.134676	17.7205	2.91295e-70	3.03423e-69	87.9733	119.736	95.2804	501.579	530.719	545.553
ENSG00000197238	HIST1H4J	TRUE	2.38524	0.84846	2.81126	0.00493475	0.00851044	3.77028	0	1.14796	5.99156	12.8193	7.26523
ENSG00000230992	FAM201B	FALSE	2.38244	1.06252	2.24225	0.0249451	0.0389109	0	1.3304	3.44387	5.99156	10.2554	9.24666
ENSG00000227695	DNMBP-AS1	FALSE	2.38054	0.767211	3.10285	0.00191664	0.00346259	2.51352	2.66081	1.14796	8.55937	16.2378	7.92571
ENSG00000238123	MID1IP1-AS1	FALSE	2.37683	0.483116	4.91979	8.6636e-07	2.01078e-06	6.2838	6.65202	4.59183	32.5256	32.4755	25.7585
ENSG00000267277	AC024575.1	FALSE	2.37608	0.468754	5.06893	4.00065e-07	9.47977e-07	6.2838	6.65202	5.73978	35.9493	29.0571	31.7028
ENSG00000198691	ABCA4	TRUE	2.37593	0.363586	6.53472	6.37294e-11	1.79475e-10	12.5676	21.2865	9.18365	78.7462	64.9511	76.6152
ENSG00000050405	LIMA1	TRUE	2.37527	0.0423729	56.0564	0	0	8228.01	8052.93	7917.46	40434.5	42766	42339.8
ENSG00000143816	WNT9A	TRUE	2.375	0.0826672	28.7296	1.62743e-181	6.7223e-180	311.677	397.791	342.091	1740.98	1883.58	1820.27
ENSG00000133083	DCLK1	TRUE	2.37479	0.215026	11.0442	2.33917e-28	1.10985e-27	26.392	47.8945	45.9183	197.721	225.62	200.785
ENSG00000272645	GTF2IP20	FALSE	2.37159	0.125189	18.9441	4.93783e-80	5.98893e-79	130.703	90.4674	158.418	697.588	619.599	663.117
ENSG00000204152	TIMM23B	TRUE	2.37025	0.0754694	31.4067	1.63785e-216	9.80973e-215	364.461	351.227	370.79	1791.48	1891.27	1936.51
ENSG00000283585	AC002384.1	FALSE	2.3676	1.28669	1.84008	0.065757	0.0951657	2.51352	0	1.14796	10.2712	4.2731	4.62333
ENSG00000151062	CACNA2D4	TRUE	2.36598	0.235979	10.0262	1.16886e-23	4.90981e-23	27.6487	18.6256	19.5153	121.543	94.8628	121.527
ENSG00000128268	MGAT3	TRUE	2.36185	1.228	1.92333	0.0544382	0.080013	0	2.66081	1.14796	5.13562	6.83696	7.26523
ENSG00000284906	AC091057.6	TRUE	2.36065	0.243684	9.68735	3.41258e-22	1.38214e-21	35.1893	21.2865	29.8469	168.62	138.448	138.7
ENSG00000222041	CYTOR	FALSE	2.36065	0.0852738	27.6832	1.11134e-168	4.0704e-167	304.136	282.046	312.244	1462.8	1624.63	1533.62
ENSG00000235358	AC093151.3	FALSE	2.36002	1.31484	1.79491	0.0726686	0.104118	2.51352	0	0	0	5.98234	6.60476
ENSG00000169469	SPRR1B	TRUE	2.35469	0.762397	3.08853	0.00201149	0.00362688	5.02704	3.99121	1.14796	11.9831	21.3655	17.8328
ENSG00000274215	AC106028.4	FALSE	2.35396	1.5469	1.52172	0.128079	0.174227	0	0	1.14796	2.56781	0.85462	3.30238
ENSG00000134594	RAB33A	TRUE	2.35169	1.15855	2.02985	0.0423719	0.0635719	1.25676	0	2.29591	3.42375	9.40081	5.94428
ENSG00000100068	LRP5L	TRUE	2.35078	0.130101	18.0689	5.60082e-73	6.1419e-72	114.365	70.5114	101.02	486.172	486.279	492.715
ENSG00000165887	ANKRD2	TRUE	2.35051	0.251846	9.33314	1.02782e-20	4.00126e-20	38.9596	26.6081	27.551	157.492	171.779	145.965
ENSG00000140798	ABCC12	TRUE	2.34957	1.18181	1.98811	0.0467999	0.0696713	1.25676	2.66081	0	5.13562	6.83696	7.26523
ENSG00000224032	EPB41L4A-AS1	FALSE	2.34912	0.0617851	38.0208	0	0	682.421	670.523	743.876	3451.14	3691.96	3555.34
ENSG00000116717	GADD45A	TRUE	2.34489	0.0523249	44.814	0	0	1704.17	1604.47	1733.41	8285.47	8676.95	8665.44
ENSG00000232139	LINC00867	FALSE	2.343	0.973781	2.40609	0.0161243	0.0259303	0	0	3.44387	5.99156	6.83696	5.94428
ENSG00000251359	WWC2-AS2	FALSE	2.34134	0.306984	7.6269	2.40458e-14	7.67265e-14	15.0811	17.2952	32.1428	110.416	119.647	101.053
ENSG00000225339	AL354740.1	FALSE	2.34038	0.333805	7.0112	2.36287e-12	7.04915e-12	17.5947	7.98242	14.9234	74.4665	61.5326	70.6709
ENSG00000275630	AC004816.2	FALSE	2.33832	0.949816	2.46186	0.0138218	0.0224258	1.25676	1.3304	2.29591	6.84749	10.2554	7.92571
ENSG00000267259	ERVE-1	FALSE	2.33768	0.957583	2.44123	0.0146375	0.0236926	1.25676	1.3304	1.14796	6.84749	6.83696	5.2838
ENSG00000187013	C17orf82	FALSE	2.33765	0.291744	8.01267	1.12242e-15	3.75444e-15	21.3649	23.9473	16.0714	108.704	103.409	96.4294
ENSG00000234719	NPIPB2	TRUE	2.33699	0.27531	8.48859	2.09157e-17	7.41517e-17	18.8514	25.2777	20.6632	112.984	108.537	105.016
ENSG00000110799	VWF	TRUE	2.33612	0.342907	6.81269	9.57927e-12	2.79593e-11	22.6217	14.6344	13.7755	78.7462	82.8981	95.1085
ENSG00000128052	KDR	TRUE	2.33604	0.437505	5.33945	9.32313e-08	2.28687e-07	10.0541	10.6432	9.18365	52.2121	41.8764	56.1404
ENSG00000172382	PRSS27	TRUE	2.33549	0.241654	9.66461	4.26228e-22	1.72251e-21	16.3379	29.2689	29.8469	107.848	129.902	142.663
ENSG00000138061	CYP1B1	TRUE	2.33348	0.0835963	27.9137	1.82044e-171	6.87781e-170	232.501	230.16	251.403	1181.19	1258.85	1167.06
ENSG00000238005	AL391832.2	FALSE	2.33332	1.09143	2.13785	0.0325286	0.0498167	0	2.66081	0	6.84749	4.2731	1.98143
ENSG00000243709	LEFTY1	TRUE	2.33311	1.01377	2.30143	0.0213676	0.0336736	1.25676	0	2.29591	9.4153	2.56386	6.60476
ENSG00000152439	ZNF773	TRUE	2.33181	1.09486	2.12979	0.033189	0.0507784	1.25676	0	1.14796	4.27968	5.12772	3.30238
ENSG00000163072	NOSTRIN	TRUE	2.32956	0.120459	19.339	2.52381e-83	3.22832e-82	109.338	94.4587	88.3927	443.375	492.261	527.059
ENSG00000250673	REELD1	TRUE	2.32877	1.40959	1.65208	0.0985176	0.137449	0	0	1.14796	0.855937	0.85462	4.62333
ENSG00000175294	CATSPER1	TRUE	2.32773	0.241144	9.65286	4.78058e-22	1.9289e-21	27.6487	34.5905	36.7346	178.035	164.942	155.212
ENSG00000187583	PLEKHN1	TRUE	2.32715	0.0934177	24.9112	5.62664e-137	1.46336e-135	287.798	288.698	250.255	1241.11	1526.35	1373.13
ENSG00000168497	CAVIN2	TRUE	2.32652	0.771568	3.01532	0.00256711	0.00457643	0	0	4.59183	8.55937	5.12772	10.5676
ENSG00000228812	LAMA5-AS1	FALSE	2.32537	0.783552	2.96773	0.00300009	0.00530652	0	5.32161	4.59183	14.5509	17.947	17.1724
ENSG00000267016	AC111170.1	FALSE	2.3195	1.21407	1.91052	0.0560667	0.0822166	1.25676	1.3304	1.14796	5.13562	6.83696	6.60476
ENSG00000177374	HIC1	TRUE	2.31597	0.36764	6.29958	2.98452e-10	8.18762e-10	12.5676	5.32161	11.4796	59.0596	48.7133	40.9495
ENSG00000271153	RPL23AP88	FALSE	2.3134	0.815424	2.83705	0.00455323	0.0078919	1.25676	1.3304	3.44387	5.99156	16.2378	8.58618
ENSG00000124225	PMEPA1	TRUE	2.31236	0.138054	16.7497	5.69203e-63	5.24966e-62	79.1759	66.5202	68.8774	380.892	342.702	343.447
ENSG00000131914	LIN28A	TRUE	2.31222	0.519223	4.45323	8.45863e-06	1.85536e-05	7.54057	3.99121	11.4796	51.3562	29.0571	35.6657
ENSG00000260681	AC130456.4	FALSE	2.30995	1.05791	2.1835	0.0289992	0.0447785	1.25676	2.66081	0	3.42375	4.2731	10.5676
ENSG00000258457	AL132780.2	FALSE	2.3095	0.293458	7.86994	3.54818e-15	1.16446e-14	13.8244	14.6344	20.6632	89.8734	70.0788	85.2013
ENSG00000134107	BHLHE40	TRUE	2.30842	0.0649716	35.5297	1.70949e-276	1.72337e-274	1235.4	1306.46	1205.35	5877.72	6269.49	6401.33
ENSG00000230613	HM13-AS1	FALSE	2.30809	0.333042	6.93032	4.19902e-12	1.24304e-11	11.3108	17.2952	16.0714	77.0343	74.3519	70.0104
ENSG00000126337	KRT36	TRUE	2.29988	0.752158	3.05771	0.00223034	0.00400234	1.25676	5.32161	3.44387	17.1187	15.3832	16.5119
ENSG00000276850	AC245041.2	FALSE	2.29737	0.778968	2.94925	0.00318549	0.00562028	6.2838	1.3304	0	11.1272	14.5285	11.2281
ENSG00000225163	LINC00618	FALSE	2.29669	0.41586	5.52274	3.33757e-08	8.3425e-08	8.79733	7.98242	11.4796	52.2121	47.0041	40.9495
ENSG00000118523	CTGF	TRUE	2.29259	0.125604	18.2525	1.97534e-74	2.20779e-73	114.365	110.423	96.4284	495.587	538.41	534.985
ENSG00000111305	GSG1	TRUE	2.29244	0.921974	2.48645	0.0129026	0.0210283	2.51352	2.66081	1.14796	8.55937	12.8193	9.24666
ENSG00000283064	AL353759.1	FALSE	2.29159	0.504845	4.5392	5.64686e-06	1.25073e-05	2.51352	6.65202	4.59183	17.9747	25.6386	23.1166
ENSG00000272323	AC026801.2	FALSE	2.29115	0.503658	4.54902	5.38969e-06	1.19534e-05	8.79733	2.66081	4.59183	32.5256	21.3655	25.0981
ENSG00000212993	POU5F1B	TRUE	2.29005	0.412096	5.55708	2.74329e-08	6.88069e-08	7.54057	9.31282	16.0714	48.7884	56.4049	57.4614
ENSG00000166111	SVOP	TRUE	2.28912	0.799897	2.86177	0.0042128	0.00733557	2.51352	1.3304	4.59183	17.1187	14.5285	10.5676
ENSG00000140961	OSGIN1	TRUE	2.28909	0.0655842	34.903	6.69021e-267	6.1927e-265	1033.06	1074.97	945.916	4877.13	5134.55	4899.41
ENSG00000160323	ADAMTS13	TRUE	2.28767	0.165149	13.8522	1.23443e-43	8.05964e-43	65.3516	47.8945	65.4335	311.561	271.769	293.251
ENSG00000254602	AP000662.1	FALSE	2.28526	0.763303	2.99391	0.00275428	0.00489255	3.77028	1.3304	4.59183	17.1187	17.0924	13.87
ENSG00000245975	AC090515.2	FALSE	2.28426	0.596536	3.82921	0.000128556	0.000258814	3.77028	2.66081	3.44387	15.4069	17.0924	15.8514
ENSG00000246740	PLA2G4E-AS1	FALSE	2.28377	0.995506	2.29408	0.0217859	0.0343009	1.25676	1.3304	1.14796	5.99156	7.69158	4.62333
ENSG00000164535	DAGLB	TRUE	2.27997	0.0648118	35.1783	4.29147e-271	4.12224e-269	923.719	887.379	882.779	4034.03	4705.54	4342.63
ENSG00000254876	SUGT1P4-STRA6LP	FALSE	2.27539	0.274072	8.30215	1.02241e-16	3.54511e-16	21.3649	23.9473	16.0714	103.568	88.0258	103.034
ENSG00000169964	TMEM42	TRUE	2.27494	0.0963791	23.6041	3.49643e-123	7.64783e-122	179.717	166.3	179.081	885.895	859.747	801.817
ENSG00000259120	SMIM6	TRUE	2.27412	0.679381	3.34734	0.000815924	0.00152883	5.02704	0	3.44387	11.9831	14.5285	15.1909
ENSG00000157150	TIMP4	TRUE	2.27384	0.6391	3.55788	0.000373855	0.000722862	5.02704	0	2.29591	16.2628	11.9647	8.58618
ENSG00000164746	C7orf57	TRUE	2.27005	0.518065	4.38179	1.17709e-05	2.55957e-05	13.8244	7.98242	2.29591	47.9325	33.3302	33.6843
ENSG00000189433	GJB4	TRUE	2.26675	0.272987	8.30349	1.01095e-16	3.50657e-16	16.3379	11.9736	16.0714	71.0427	70.9334	72.6523
ENSG00000281912	LINC01144	FALSE	2.26647	0.444888	5.09447	3.49722e-07	8.32367e-07	7.54057	7.98242	5.73978	29.9578	40.1671	31.7028
ENSG00000258586	LINC02274	FALSE	2.26489	1.42524	1.58913	0.112032	0.154473	0	1.3304	0	4.27968	1.70924	0.660476
ENSG00000237222	LINC01968	FALSE	2.26487	0.758681	2.98528	0.00283322	0.00502401	2.51352	1.3304	4.59183	11.9831	16.2378	13.2095
ENSG00000219986	BTF3P7	FALSE	2.26441	1.42321	1.59106	0.111597	0.153915	1.25676	0	0	3.42375	2.56386	0.660476
ENSG00000171931	FBXW10	TRUE	2.26233	0.950495	2.38016	0.0173049	0.0276933	2.51352	0	1.14796	5.13562	5.98234	6.60476
ENSG00000171992	SYNPO	TRUE	2.26232	0.108452	20.86	1.23597e-96	1.92574e-95	208.622	195.569	188.265	876.479	1046.91	918.061
ENSG00000249700	SRD5A3-AS1	FALSE	2.26192	0.735559	3.07511	0.00210423	0.00378673	1.25676	6.65202	2.29591	15.4069	15.3832	17.1724
ENSG00000259230	LINC02323	FALSE	2.26032	0.17288	13.0745	4.60427e-39	2.74638e-38	69.1219	59.8682	47.0662	233.671	323.901	282.023
ENSG00000162894	FCMR	TRUE	2.25887	0.350684	6.44133	1.18433e-10	3.30425e-10	13.8244	7.98242	16.0714	65.0512	58.9687	59.4428
ENSG00000072201	LNX1	TRUE	2.25728	0.0949582	23.7713	6.62109e-125	1.49315e-123	186.001	174.283	137.755	778.902	784.541	805.12
ENSG00000149043	SYT8	TRUE	2.25628	0.872199	2.58689	0.00968469	0.016089	3.77028	1.3304	1.14796	9.4153	6.83696	13.2095
ENSG00000176040	TMPRSS7	TRUE	2.25559	1.47772	1.5264	0.12691	0.172788	1.25676	0	1.14796	3.42375	0.85462	7.26523
ENSG00000185986	SDHAP3	FALSE	2.25099	0.144973	15.527	2.27841e-54	1.82811e-53	75.4057	58.5378	102.168	374.9	368.341	391.002
ENSG00000180747	SMG1P3	FALSE	2.24989	0.140502	16.0132	1.03301e-57	8.73238e-57	87.9733	77.1634	89.5406	449.367	357.231	407.513
ENSG00000284681	AC007240.1	TRUE	2.24608	0.288251	7.7921	6.5907e-15	2.1392e-14	17.5947	18.6256	16.0714	71.8987	91.4443	83.8804
ENSG00000197903	HIST1H2BK	TRUE	2.24483	0.0709221	31.6521	7.10463e-220	4.37096e-218	1019.23	943.256	1072.19	5309.38	4569.65	4521.62
ENSG00000179165	PXT1	TRUE	2.2442	0.617164	3.63632	0.000276563	0.00054148	7.54057	5.32161	2.29591	29.9578	17.947	23.1166
ENSG00000232626	AC099336.1	FALSE	2.24416	1.42102	1.57926	0.114276	0.15727	0	1.3304	0	3.42375	1.70924	1.32095
ENSG00000228013	IL6R-AS1	FALSE	2.24337	0.772616	2.9036	0.00368904	0.00646169	2.51352	2.66081	2.29591	10.2712	14.5285	10.5676
ENSG00000227479	AC124861.1	FALSE	2.24218	0.841899	2.66324	0.00773918	0.013027	1.25676	3.99121	3.44387	17.9747	8.5462	14.5305
ENSG00000142871	CYR61	TRUE	2.23682	0.0634382	35.2599	2.42248e-272	2.37171e-270	693.732	778.286	674.999	3298.78	3417.62	3386.92
ENSG00000266876	AC104996.2	FALSE	2.23662	0.925283	2.41723	0.0156393	0.0252061	2.51352	2.66081	0	7.70343	9.40081	6.60476
ENSG00000218014	KRT19P1	FALSE	2.23572	0.619274	3.61023	0.000305927	0.000596562	5.02704	5.32161	2.29591	17.9747	18.8016	21.7957
ENSG00000112818	MEP1A	TRUE	2.23536	0.883463	2.53022	0.0113991	0.0187413	1.25676	2.66081	3.44387	17.1187	12.8193	5.2838
ENSG00000232855	AF165147.1	FALSE	2.23464	1.56028	1.4322	0.152086	0.203167	0	0	0	2.56781	0.85462	0
ENSG00000224086	AC245452.1	FALSE	2.23412	0.267473	8.35271	6.67144e-17	2.32911e-16	36.4461	17.2952	21.8112	118.975	114.519	122.188
ENSG00000187908	DMBT1	TRUE	2.23277	0.532893	4.1899	2.79077e-05	5.9103e-05	8.79733	7.98242	1.14796	26.534	31.6209	24.4376
ENSG00000134962	KLB	TRUE	2.23251	1.33307	1.67472	0.0939901	0.131701	0	1.3304	0	2.56781	2.56386	1.32095
ENSG00000163638	ADAMTS9	TRUE	2.23157	1.54649	1.44299	0.149023	0.199577	0	0	0	0.855937	2.56386	0
ENSG00000145700	ANKRD31	TRUE	2.23134	0.171133	13.0386	7.38011e-39	4.38543e-38	47.7569	53.2161	64.2856	279.035	251.258	249.66
ENSG00000250220	AC053527.1	FALSE	2.23028	0.428706	5.20237	1.96767e-07	4.74308e-07	12.5676	7.98242	4.59183	42.7968	39.3125	35.0052
ENSG00000237169	RPL12P27	FALSE	2.2246	1.46068	1.52299	0.127761	0.173842	1.25676	0	0	0.855937	3.41848	1.98143
ENSG00000112763	BTN2A1	TRUE	2.22359	0.0649968	34.2107	1.67529e-256	1.41558e-254	491.394	425.729	494.769	2258.82	2139.11	2209.95
ENSG00000173702	MUC13	TRUE	2.22347	0.466899	4.7622	1.91498e-06	4.35474e-06	3.77028	7.98242	2.29591	11.9831	23.0747	27.0795
ENSG00000240912	AC092896.1	FALSE	2.2228	0.372671	5.96449	2.45393e-09	6.47221e-09	13.8244	9.31282	14.9234	51.3562	63.2418	64.0661
ENSG00000233250	AC233728.1	FALSE	2.22163	1.14593	1.93871	0.0525372	0.0774537	1.25676	1.3304	1.14796	8.55937	4.2731	4.62333
ENSG00000256128	LINC00944	FALSE	2.22131	0.249078	8.91812	4.74277e-19	1.76148e-18	23.8785	34.5905	14.9234	112.984	115.374	108.978
ENSG00000109065	NAT9	TRUE	2.21978	0.0501419	44.27	0	0	1338.45	1383.62	1423.47	6196.13	6722.44	6400.01
ENSG00000005844	ITGAL	TRUE	2.21884	1.54275	1.43824	0.150367	0.201227	0	2.66081	0	3.42375	1.70924	6.60476
ENSG00000181333	HEPHL1	TRUE	2.21869	1.20789	1.83683	0.0662354	0.0957762	2.51352	0	0	4.27968	2.56386	4.62333
ENSG00000140505	CYP1A2	TRUE	2.2174	1.17842	1.88167	0.059881	0.087425	1.25676	1.3304	0	3.42375	3.41848	4.62333
ENSG00000229536	LINC02572	FALSE	2.21611	0.901528	2.45817	0.0139649	0.0226454	3.77028	1.3304	0	5.13562	4.2731	13.2095
ENSG00000250041	AC069360.1	FALSE	2.21572	0.72068	3.07449	0.00210861	0.00379393	1.25676	5.32161	1.14796	11.9831	9.40081	13.2095
ENSG00000254231	AC103760.1	FALSE	2.21452	1.32541	1.67082	0.0947581	0.132686	0	0	1.14796	0.855937	2.56386	2.6419
ENSG00000279457	FO538757.1	FALSE	2.2133	0.18286	12.1038	1.00841e-33	5.3659e-33	57.811	47.8945	66.5815	268.764	278.606	256.265
ENSG00000204685	STARD7-AS1	FALSE	2.2129	0.11982	18.4685	3.69964e-76	4.23732e-75	105.568	94.4587	132.015	507.57	510.208	530.362
ENSG00000259038	AL121820.2	FALSE	2.21264	0.979889	2.25805	0.0239427	0.0374506	3.77028	0	1.14796	14.5509	6.83696	1.98143
ENSG00000228137	AP001469.2	FALSE	2.21167	1.34813	1.64055	0.100892	0.140373	1.25676	0	0	1.71187	1.70924	2.6419
ENSG00000186442	KRT3	TRUE	2.21155	1.34801	1.64061	0.100879	0.140369	1.25676	0	0	0	3.41848	2.6419
ENSG00000241313	WWTR1-AS1	FALSE	2.20999	0.426514	5.18152	2.20083e-07	5.28822e-07	7.54057	5.32161	12.6275	38.5172	41.0217	40.289
ENSG00000135436	FAM186B	TRUE	2.20919	0.312774	7.06321	1.62694e-12	4.87795e-12	20.1082	6.65202	21.8112	76.1784	71.788	79.9175
ENSG00000204387	C6orf48	TRUE	2.2075	0.0493279	44.7516	0	0	3517.67	3191.64	3394.51	15879.3	14860.1	15936
ENSG00000254995	STX16-NPEPL1	TRUE	2.20636	1.63571	1.34887	0.177378	0.233311	0	0	0	1.71187	0.85462	0.660476
ENSG00000198939	ZFP2	TRUE	2.20619	0.273384	8.06992	7.03447e-16	2.36659e-15	18.8514	17.2952	19.5153	86.4496	88.0258	83.2199
ENSG00000261159	AC112484.3	FALSE	2.20586	0.315862	6.98362	2.87666e-12	8.56063e-12	2.51352	18.6256	24.1071	74.4665	65.8057	70.6709
ENSG00000272913	AC009237.14	FALSE	2.20578	0.154643	14.2637	3.68499e-46	2.54204e-45	91.7436	90.4674	79.209	413.417	415.345	375.811
ENSG00000163959	SLC51A	TRUE	2.20466	1.6133	1.36655	0.171765	0.226646	0	0	0	0	2.56386	0.660476
ENSG00000185596	WASH3P	FALSE	2.20362	0.086511	25.4722	4.01219e-143	1.11465e-141	294.082	283.376	270.918	1196.6	1404.99	1303.12
ENSG00000256453	DND1	TRUE	2.20251	0.224673	9.80318	1.09091e-22	4.48703e-22	31.419	31.9297	48.2142	169.475	173.488	174.366
ENSG00000236377	AC084809.2	FALSE	2.20076	1.54941	1.42039	0.155495	0.207137	0	0	0	0.855937	1.70924	0.660476
ENSG00000138669	PRKG2	TRUE	2.20073	0.156308	14.0794	5.08357e-45	3.41882e-44	79.1759	82.485	88.3927	413.417	368.341	369.866
ENSG00000264169	RN7SL665P	FALSE	2.19959	2.57116	0.855482	0.392284	0.467573	0	3.99121	0	0	6.83696	11.2281
ENSG00000166689	PLEKHA7	TRUE	2.19855	0.0653732	33.6308	5.94675e-248	4.65768e-246	462.488	413.756	458.035	1945.54	2092.96	2092.39
ENSG00000260078	AC007342.3	FALSE	2.19853	1.52203	1.44447	0.148606	0.19908	0	0	0	0	2.56386	0.660476
ENSG00000102466	FGF14	TRUE	2.19667	1.49955	1.46489	0.142951	0.192356	0	0	0	0	2.56386	0.660476
ENSG00000244128	LINC01322	FALSE	2.19615	1.49081	1.47313	0.140717	0.189623	0	0	0	1.71187	0.85462	0.660476
ENSG00000224514	LINC00620	FALSE	2.19431	0.698118	3.14318	0.00167122	0.0030438	2.51352	5.32161	4.59183	23.1103	14.5285	19.1538
ENSG00000133321	RARRES3	TRUE	2.19341	1.46255	1.49971	0.133688	0.181037	0	0	0	1.71187	0.85462	0.660476
ENSG00000178636	AC092656.1	FALSE	2.19302	0.7498	2.9248	0.00344676	0.00605449	2.51352	2.66081	4.59183	11.9831	17.947	15.1909
ENSG00000148426	PROSER2	TRUE	2.1928	0.061269	35.7897	1.5952e-280	1.70077e-278	1800.94	1914.45	1673.72	7488.59	8924.79	8206.41
ENSG00000243797	AC004917.1	FALSE	2.19253	0.903575	2.4265	0.0152452	0.024608	3.77028	1.3304	2.29591	10.2712	14.5285	9.24666
ENSG00000123201	GUCY1B2	FALSE	2.19234	0.218831	10.0184	1.26519e-23	5.30131e-23	25.1352	27.9385	39.0305	139.518	129.048	154.551
ENSG00000187837	HIST1H1C	TRUE	2.19016	0.0594221	36.8576	2.20844e-297	2.74223e-295	1348.5	1285.17	1243.24	6383.58	5752.44	5555.92
ENSG00000237330	RNF223	TRUE	2.18983	0.113294	19.3286	3.08456e-83	3.94065e-82	222.447	164.97	165.306	790.03	870.857	858.618
ENSG00000175544	CABP4	TRUE	2.18963	1.39687	1.56753	0.116992	0.160642	0	0	0	0	3.41848	0
ENSG00000112305	SMAP1	TRUE	2.18947	0.109894	19.9236	2.54147e-88	3.48515e-87	174.69	164.97	159.566	778.902	687.969	806.441
ENSG00000211798	TRAV18	TRUE	2.18882	1.05633	2.07211	0.0382555	0.057895	2.51352	2.66081	0	10.2712	6.83696	5.94428
ENSG00000027869	SH2D2A	TRUE	2.18818	0.102087	21.4344	6.3785e-102	1.06643e-100	175.947	208.873	181.377	797.733	944.355	834.181
ENSG00000254560	BBOX1-AS1	FALSE	2.18732	1.39087	1.57263	0.115805	0.159158	0	0	0	3.42375	0	0
ENSG00000154874	CCDC144B	FALSE	2.18666	1.4051	1.55623	0.119654	0.163873	0	0	0	0.855937	1.70924	0.660476
ENSG00000271830	AC012213.4	FALSE	2.18656	0.829676	2.63543	0.00840296	0.0140861	2.51352	3.99121	2.29591	16.2628	10.2554	13.2095
ENSG00000091129	NRCAM	TRUE	2.18634	0.777542	2.81186	0.00492555	0.00849601	1.25676	2.66081	1.14796	7.70343	7.69158	7.26523
ENSG00000086696	HSD17B2	TRUE	2.18615	1.3881	1.57493	0.115273	0.158513	0	0	0	0.855937	2.56386	0
ENSG00000265817	FSBP	TRUE	2.18578	1.38716	1.57572	0.11509	0.158294	0	0	0	1.71187	1.70924	0
ENSG00000227258	SMIM2-AS1	FALSE	2.18522	0.28375	7.70122	1.34778e-14	4.33178e-14	8.79733	19.9561	13.7755	64.1953	67.5149	60.7637
ENSG00000170743	SYT9	TRUE	2.18508	1.28802	1.69646	0.0897988	0.12635	0	1.3304	2.29591	3.42375	5.98234	7.26523
ENSG00000196503	ARL9	TRUE	2.18478	0.792378	2.75725	0.00582899	0.00997073	0	2.66081	2.29591	4.27968	10.2554	7.92571
ENSG00000135838	NPL	TRUE	2.18464	1.38441	1.57802	0.11456	0.15765	0	0	0	0.855937	2.56386	0
ENSG00000187185	AC092118.1	FALSE	2.18404	1.8585	1.17517	0.239928	0.304911	1.25676	0	8.0357	5.13562	19.6562	17.8328
ENSG00000135077	HAVCR2	TRUE	2.18353	0.986871	2.21258	0.0269265	0.0417585	1.25676	0	4.59183	9.4153	6.83696	11.2281
ENSG00000169962	TAS1R3	TRUE	2.18328	1.13354	1.92607	0.0540953	0.0795664	0	1.3304	3.44387	5.13562	4.2731	12.549
ENSG00000137648	TMPRSS4	TRUE	2.18181	0.515363	4.23354	2.3004e-05	4.89759e-05	8.79733	1.3304	1.14796	18.8306	19.6562	13.2095
ENSG00000163612	FAM86KP	FALSE	2.18093	0.749671	2.90918	0.00362384	0.00635404	5.02704	2.66081	1.14796	11.9831	13.6739	13.87
ENSG00000229145	ACTBP1	FALSE	2.18062	0.791922	2.75358	0.00589467	0.0100746	2.51352	1.3304	2.29591	5.99156	7.69158	13.87
ENSG00000258708	SLC25A21-AS1	FALSE	2.17957	0.189624	11.4942	1.41131e-30	7.02173e-30	59.0678	57.2074	40.1785	237.95	235.02	231.827
ENSG00000259378	DCAF13P3	FALSE	2.17919	1.08249	2.01312	0.0441017	0.0659272	1.25676	0	2.29591	5.13562	3.41848	7.92571
ENSG00000250590	LINC02492	FALSE	2.17791	0.563794	3.86295	0.000112027	0.000226524	6.2838	5.32161	6.88774	23.1103	32.4755	28.4004
ENSG00000177465	ACOT4	TRUE	2.17768	1.39135	1.56516	0.117546	0.161344	0	0	0	0	0	2.6419
ENSG00000132010	ZNF20	TRUE	2.17742	1.44466	1.50722	0.131755	0.178727	0	0	0	0.855937	0.85462	1.32095
ENSG00000255120	OVOL1-AS1	FALSE	2.17688	0.909951	2.39231	0.0167429	0.0268445	1.25676	5.32161	1.14796	11.9831	10.2554	11.8886
ENSG00000158246	TENT5B	TRUE	2.17575	0.0937144	23.2168	3.08027e-119	6.44672e-118	335.555	361.87	363.902	1505.59	1777.61	1515.13
ENSG00000231226	TRIM31-AS1	FALSE	2.17521	0.422204	5.15204	2.57673e-07	6.1747e-07	8.79733	6.65202	10.3316	37.6612	35.0394	44.2519
ENSG00000204136	GGTA1P	FALSE	2.17468	0.841325	2.58482	0.00974291	0.0161765	3.77028	1.3304	1.14796	11.1272	7.69158	9.24666
ENSG00000197837	HIST4H4	TRUE	2.17452	0.313676	6.93239	4.13787e-12	1.22529e-11	130.703	98.4499	91.8365	751.512	380.306	317.689
ENSG00000111863	ADTRP	TRUE	2.17359	0.633956	3.42862	0.000606664	0.00114922	1.25676	6.65202	3.44387	16.2628	17.0924	17.1724
ENSG00000176753	C15orf56	FALSE	2.17354	0.301456	7.21013	5.58967e-13	1.70147e-12	15.0811	34.5905	19.5153	112.984	83.7527	112.281
ENSG00000253161	LINC01605	FALSE	2.1732	1.5031	1.44581	0.148229	0.198693	0	0	0	0.855937	0.85462	1.32095
ENSG00000101213	PTK6	TRUE	2.17314	0.0992006	21.9065	2.25024e-106	3.98816e-105	188.514	174.283	179.081	831.971	833.254	781.343
ENSG00000225329	LHFPL3-AS2	FALSE	2.17313	1.50426	1.44465	0.148556	0.199026	0	0	0	0.855937	0.85462	1.32095
ENSG00000239332	LINC01119	FALSE	2.17272	0.574119	3.78444	0.000154057	0.000308721	7.54057	5.32161	4.59183	28.2459	23.0747	27.0795
ENSG00000197859	ADAMTSL2	TRUE	2.16995	1.55921	1.3917	0.164014	0.217404	0	0	0	0.855937	0.85462	1.32095
ENSG00000116745	RPE65	TRUE	2.16824	1.5894	1.36419	0.172508	0.227508	0	0	0	0	1.70924	1.32095
ENSG00000204920	ZNF155	TRUE	2.16769	0.206057	10.5198	7.00041e-26	3.11395e-25	38.9596	45.2337	56.2499	232.815	203.399	198.143
ENSG00000180938	ZNF572	TRUE	2.16606	0.0981566	22.0674	6.49713e-108	1.18026e-106	158.352	206.213	208.928	865.352	845.219	865.223
ENSG00000186409	CCDC30	TRUE	2.1659	0.210885	10.2705	9.56874e-25	4.1336e-24	30.1623	35.9209	39.0305	166.052	145.285	161.156
ENSG00000164776	PHKG1	TRUE	2.16528	0.334013	6.48261	9.01483e-11	2.52619e-10	17.5947	10.6432	13.7755	70.1868	46.1495	71.9918
ENSG00000226421	SLC25A5P5	FALSE	2.16502	0.469546	4.61089	4.00947e-06	8.95173e-06	6.2838	10.6432	9.18365	47.9325	34.1848	35.0052
ENSG00000121075	TBX4	TRUE	2.16399	0.318338	6.79776	1.06256e-11	3.09823e-11	20.1082	15.9648	21.8112	86.4496	78.625	95.1085
ENSG00000185046	ANKS1B	TRUE	2.16283	0.369637	5.85122	4.87993e-09	1.27045e-08	5.02704	17.2952	8.0357	47.0765	41.0217	45.5728
ENSG00000124067	SLC12A4	TRUE	2.16228	0.0535664	40.3663	0	0	957.652	916.648	944.768	4059.71	4385.05	4178.83
ENSG00000251521	IMPA1P1	FALSE	2.16208	0.754921	2.86398	0.0041835	0.00728891	1.25676	5.32161	2.29591	11.1272	7.69158	19.8143
ENSG00000106128	GHRHR	TRUE	2.16176	0.830495	2.60297	0.00924188	0.0153973	2.51352	5.32161	1.14796	12.8391	15.3832	11.2281
ENSG00000130222	GADD45G	TRUE	2.1608	0.303632	7.11651	1.10692e-12	3.33847e-12	13.8244	14.6344	17.2194	65.0512	77.7704	62.7452
ENSG00000223820	CFL1P1	FALSE	2.16021	0.37634	5.74004	9.46558e-09	2.4292e-08	12.5676	17.2952	5.73978	58.2037	57.2595	41.61
ENSG00000234741	GAS5	FALSE	2.15974	0.0503735	42.8746	0	0	5356.32	5466.63	6002.67	25280.1	24239.6	25682.6
ENSG00000100100	PIK3IP1	TRUE	2.15955	0.471284	4.58228	4.59931e-06	1.02372e-05	7.54057	2.66081	9.18365	35.0934	20.5109	32.3633
ENSG00000039600	SOX30	TRUE	2.15756	0.293664	7.34704	2.0265e-13	6.26026e-13	12.5676	11.9736	24.1071	81.314	70.9334	68.6895
ENSG00000154781	CCDC174	TRUE	2.15703	0.0571914	37.7159	0	0	1039.34	1085.61	1003.31	4474.84	4797.83	4667.58
ENSG00000103942	HOMER2	TRUE	2.1552	0.138291	15.5846	9.27043e-55	7.50628e-54	75.4057	53.2161	60.8417	311.561	273.478	262.869
ENSG00000262412	AL160291.1	FALSE	2.15206	0.543622	3.95875	7.53436e-05	0.000154714	3.77028	6.65202	3.44387	18.8306	22.2201	19.8143
ENSG00000166866	MYO1A	TRUE	2.14977	0.725117	2.96473	0.00302951	0.00535621	0	1.3304	5.73978	15.4069	6.83696	10.5676
ENSG00000129596	CDO1	TRUE	2.14976	1.01556	2.11683	0.0342745	0.0522939	1.25676	1.3304	3.44387	10.2712	7.69158	9.24666
ENSG00000260103	AC012435.1	FALSE	2.14855	0.206892	10.3849	2.90569e-25	1.27415e-24	56.5542	37.2513	51.6581	225.967	199.981	221.259
ENSG00000250634	LINC01182	FALSE	2.14642	1.52149	1.41074	0.158321	0.21064	0	0	0	0	0.85462	1.98143
ENSG00000011083	SLC6A7	TRUE	2.14438	1.5327	1.39909	0.161786	0.21473	0	0	0	0.855937	0	1.98143
ENSG00000258884	LINC02321	FALSE	2.14341	0.31601	6.78271	1.17941e-11	3.43255e-11	18.8514	21.2865	9.18365	73.6106	73.4973	68.029
ENSG00000213304	AC008481.2	FALSE	2.14328	1.11354	1.92474	0.0542624	0.0797833	1.25676	0	2.29591	1.71187	4.2731	9.90713
ENSG00000240401	AC012358.3	FALSE	2.13931	0.832488	2.56977	0.0101765	0.016851	2.51352	0	2.29591	5.99156	8.5462	7.26523
ENSG00000153714	LURAP1L	TRUE	2.13855	0.140645	15.2054	3.25878e-52	2.51275e-51	59.0678	57.2074	47.0662	242.23	235.875	237.771
ENSG00000181847	TIGIT	TRUE	2.13824	0.780144	2.74083	0.00612836	0.0104512	2.51352	7.98242	1.14796	17.1187	10.2554	22.4562
ENSG00000232724	TRIM80P	FALSE	2.13809	0.466638	4.5819	4.6076e-06	1.02545e-05	7.54057	5.32161	12.6275	35.0934	37.6033	40.9495
ENSG00000181754	AMIGO1	TRUE	2.13678	0.896505	2.38346	0.0171507	0.027453	1.25676	1.3304	1.14796	4.27968	7.69158	4.62333
ENSG00000226900	AL451069.1	FALSE	2.13668	0.757768	2.81971	0.00480675	0.00830305	2.51352	3.99121	3.44387	15.4069	10.2554	17.8328
ENSG00000231133	HAR1B	FALSE	2.13626	0.902782	2.36631	0.0179663	0.0286887	2.51352	1.3304	3.44387	7.70343	12.8193	11.8886
ENSG00000228742	LINC02577	FALSE	2.13497	0.494298	4.3192	1.56599e-05	3.37602e-05	5.02704	10.6432	9.18365	37.6612	35.0394	36.3262
ENSG00000184908	CLCNKB	TRUE	2.13362	0.561272	3.80139	0.000143885	0.00028882	8.79733	2.66081	4.59183	23.1103	23.0747	24.4376
ENSG00000182938	OTOP3	TRUE	2.13299	1.49038	1.43117	0.15238	0.203497	0	0	0	0	0	2.6419
ENSG00000173227	SYT12	TRUE	2.13238	0.127694	16.6991	1.33087e-62	1.22081e-61	135.73	118.406	130.867	543.52	566.613	579.237
ENSG00000110274	CEP164	TRUE	2.13121	0.0648257	32.876	4.84471e-237	3.37869e-235	488.88	488.258	577.422	2267.38	2203.21	2354.6
ENSG00000154330	PGM5	TRUE	2.13067	1.18106	1.80404	0.0712256	0.102266	0	1.3304	1.14796	5.13562	1.70924	3.96285
ENSG00000175573	C11orf68	TRUE	2.12972	0.0606884	35.0927	8.70293e-270	8.2431e-268	1818.53	1825.31	1811.48	7397.01	8741.05	7737.47
ENSG00000282836	AC068544.1	FALSE	2.12878	1.62783	1.30774	0.19096	0.249149	0	0	0	0.855937	0	1.98143
ENSG00000203875	SNHG5	FALSE	2.12805	0.0591573	35.9728	2.22814e-283	2.46597e-281	2418.01	2600.94	2729.84	11633.9	10940	11307.3
ENSG00000248079	DPH6-DT	FALSE	2.12787	0.549248	3.87416	0.000106995	0.000216628	1.25676	5.32161	5.73978	23.1103	16.2378	15.1909
ENSG00000229037	BX323845.3	FALSE	2.12768	0.892341	2.38438	0.0171079	0.0273888	0	3.99121	1.14796	10.2712	4.2731	7.26523
ENSG00000112541	PDE10A	TRUE	2.12721	0.17704	12.0154	2.94797e-33	1.55243e-32	65.3516	50.5553	33.2907	231.959	196.562	217.957
ENSG00000169306	IL1RAPL1	TRUE	2.12476	0.190311	11.1647	6.07177e-29	2.91136e-28	49.0137	51.8857	68.8774	255.925	246.13	242.395
ENSG00000244097	RPS4XP17	FALSE	2.12355	0.681481	3.11608	0.00183271	0.0033207	6.2838	0	4.59183	15.4069	12.8193	19.8143
ENSG00000179859	RNF227	TRUE	2.12199	0.258958	8.19431	2.52036e-16	8.61876e-16	17.5947	19.9561	13.7755	77.0343	66.6603	77.2756
ENSG00000275964	AL355001.2	FALSE	2.12163	0.255435	8.30596	9.90134e-17	3.43552e-16	15.0811	35.9209	21.8112	107.848	119.647	87.8432
ENSG00000102387	TAF7L	TRUE	2.12137	0.424032	5.00285	5.64882e-07	1.3274e-06	13.8244	13.304	4.59183	46.2206	39.3125	50.1961
ENSG00000260742	AC009962.1	FALSE	2.11972	0.322378	6.57527	4.85664e-11	1.37476e-10	15.0811	15.9648	37.8826	99.2887	110.246	94.448
ENSG00000251396	LINC01301	FALSE	2.11956	0.257193	8.24114	1.70584e-16	5.87082e-16	20.1082	22.6169	24.1071	95.8649	100.845	94.448
ENSG00000188001	TPRG1	TRUE	2.1171	0.266867	7.93316	2.13631e-15	7.07035e-15	22.6217	26.6081	21.8112	100.145	98.2812	108.318
ENSG00000183696	UPP1	TRUE	2.11589	0.0658909	32.1119	3.003e-226	1.91104e-224	1640.07	1689.61	1588.77	6842.36	7407.84	7062.46
ENSG00000159871	LYPD5	TRUE	2.11582	0.119725	17.6723	6.85865e-70	7.07187e-69	158.352	168.961	168.75	673.622	799.924	678.308
ENSG00000170949	ZNF160	TRUE	2.11537	0.0533253	39.6691	0	0	815.638	737.044	777.167	3360.41	3460.35	3283.88
ENSG00000007341	ST7L	TRUE	2.1138	0.0679807	31.0941	2.89271e-212	1.64087e-210	481.339	416.416	509.693	2029.43	1978.44	2098.33
ENSG00000140009	ESR2	TRUE	2.1131	0.564417	3.74387	0.000181206	0.000360748	6.2838	0	5.73978	21.3984	11.9647	19.8143
ENSG00000131771	PPP1R1B	TRUE	2.11253	0.516148	4.09287	4.26064e-05	8.90615e-05	2.51352	1.3304	6.88774	13.695	17.0924	17.1724
ENSG00000124915	DKFZP434K028	FALSE	2.11244	0.867115	2.43617	0.0148437	0.0240033	5.02704	0	1.14796	10.2712	9.40081	7.26523
ENSG00000186017	ZNF566	TRUE	2.11224	0.0623173	33.895	7.90146e-252	6.46206e-250	560.515	631.942	563.647	2506.18	2599.75	2477.44
ENSG00000072952	MRVI1	TRUE	2.11146	0.0633988	33.3044	3.33614e-243	2.46149e-241	767.881	747.687	711.733	3083.94	3249.26	3283.22
ENSG00000196756	SNHG17	FALSE	2.11126	0.0599071	35.2422	4.52521e-272	4.40915e-270	927.49	796.912	898.85	3618.04	3951.76	3777.26
ENSG00000245556	SCAMP1-AS1	FALSE	2.10992	0.150307	14.0375	9.19576e-45	6.15186e-44	45.2434	90.4674	68.8774	285.883	296.553	296.554
ENSG00000113448	PDE4D	TRUE	2.1075	0.132188	15.9431	3.17955e-57	2.66894e-56	99.2841	79.8242	112.5	499.867	406.799	361.28
ENSG00000265646	TUFMP1	FALSE	2.10697	1.02422	2.05715	0.0396717	0.0598691	2.51352	1.3304	1.14796	12.8391	3.41848	5.2838
ENSG00000213062	AL021068.1	FALSE	2.10667	0.512538	4.11026	3.95217e-05	8.27748e-05	5.02704	5.32161	8.0357	32.5256	23.0747	24.4376
ENSG00000198026	ZNF335	TRUE	2.1063	0.0466173	45.1828	0	0	1573.46	1492.71	1509.56	6360.47	6825.85	6518.23
ENSG00000113739	STC2	TRUE	2.10322	0.041511	50.6667	0	0	7000.16	6658.67	6685.7	28135.5	30215.1	29062.9
ENSG00000272906	AL353708.3	FALSE	2.10283	0.407134	5.16495	2.40501e-07	5.76863e-07	13.8244	3.99121	11.4796	32.5256	50.4226	44.2519
ENSG00000144655	CSRNP1	TRUE	2.1028	0.0738661	28.4677	2.942e-178	1.18635e-176	649.745	601.342	624.488	2505.33	2925.36	2629.35
ENSG00000228022	HCG20	FALSE	2.10264	0.625685	3.36055	0.000777874	0.00146037	6.2838	1.3304	6.88774	17.1187	26.4932	19.8143
ENSG00000263923	AC019131.1	FALSE	2.10233	0.948378	2.21676	0.0266393	0.0413478	1.25676	3.99121	1.14796	11.9831	4.2731	10.5676
ENSG00000260352	AC092287.1	FALSE	2.10221	0.818419	2.56863	0.0102101	0.0169026	0	0	5.73978	5.99156	5.12772	14.5305
ENSG00000231672	DIRC3	TRUE	2.10166	0.46775	4.49313	7.01835e-06	1.5461e-05	12.5676	10.6432	6.88774	47.9325	29.9117	50.1961
ENSG00000232624	LINC01517	FALSE	2.10107	0.640771	3.27897	0.00104186	0.0019344	0	3.99121	3.44387	9.4153	11.9647	10.5676
ENSG00000177993	ZNRF3-AS1	FALSE	2.10074	0.844583	2.48731	0.0128714	0.0209806	3.77028	1.3304	1.14796	7.70343	11.1101	7.92571
ENSG00000049883	PTCD2	TRUE	2.09994	0.0498459	42.1286	0	0	1235.4	1200.02	1281.12	5205.81	5433.67	5304.94
ENSG00000072832	CRMP1	TRUE	2.09907	1.06286	1.97492	0.0482767	0.0716916	0	1.3304	4.59183	9.4153	5.98234	10.5676
ENSG00000254505	CHMP4A	TRUE	2.09864	0.304616	6.88945	5.60069e-12	1.64983e-11	20.1082	14.6344	21.8112	100.145	70.0788	73.9733
ENSG00000107829	FBXW4	TRUE	2.09668	0.0585651	35.8009	1.06815e-280	1.14483e-278	1279.38	1196.03	1158.29	4788.97	5448.2	5297.01
ENSG00000186976	EFCAB6	TRUE	2.0956	0.31596	6.63248	3.30101e-11	9.42141e-11	35.1893	19.9561	19.5153	110.416	102.554	105.676
ENSG00000120738	EGR1	TRUE	2.0946	0.051703	40.5122	0	0	3299	3303.39	3039.79	13562.3	14247.4	13359.4
ENSG00000267731	AC005332.3	FALSE	2.09405	0.537851	3.89336	9.88639e-05	0.000200945	7.54057	7.98242	5.73978	35.0934	21.3655	33.6843
ENSG00000166396	SERPINB7	TRUE	2.09254	0.654048	3.19937	0.00137729	0.00253201	6.2838	1.3304	3.44387	23.1103	12.8193	11.8886
ENSG00000168539	CHRM1	TRUE	2.09211	0.528257	3.9604	7.48254e-05	0.000153712	6.2838	5.32161	5.73978	22.2544	27.3478	24.4376
ENSG00000117525	F3	TRUE	2.09194	0.0529327	39.5207	0	0	2477.08	2285.63	2454.33	10029.9	9871.71	10870.8
ENSG00000198920	KIAA0753	TRUE	2.09021	0.0551124	37.9263	0	0	1173.81	1053.68	1155.99	4723.91	4894.41	4801
ENSG00000166529	ZSCAN21	TRUE	2.08986	0.0661438	31.5956	4.23732e-219	2.58349e-217	529.096	520.188	538.392	2231.43	2327.98	2204.67
ENSG00000178093	TSSK6	TRUE	2.08965	0.136189	15.3437	3.90142e-53	3.05336e-52	149.555	121.067	115.944	476.757	632.418	534.985
ENSG00000204610	TRIM15	TRUE	2.08779	0.0948189	22.0187	1.90722e-107	3.44619e-106	202.339	222.177	243.367	892.742	1031.53	921.363
ENSG00000196273	LINC00523	FALSE	2.08778	0.927167	2.25179	0.0243356	0.0380271	5.02704	2.66081	0	12.8391	12.8193	6.60476
ENSG00000131018	SYNE1	TRUE	2.08678	0.0697826	29.904	1.74569e-196	8.52498e-195	399.65	420.408	385.713	1780.35	1699.84	1638.64
ENSG00000159712	ANKRD18CP	FALSE	2.08608	0.490992	4.24871	2.15e-05	4.58505e-05	7.54057	7.98242	0	21.3984	17.947	23.7771
ENSG00000158023	WDR66	TRUE	2.08606	0.158391	13.1703	1.30097e-39	7.86844e-39	94.2571	75.833	92.9845	382.604	342.702	393.643
ENSG00000258256	AC011773.3	FALSE	2.08337	1.16841	1.78309	0.0745719	0.106582	0	0	3.44387	5.13562	8.5462	1.98143
ENSG00000156500	FAM122C	TRUE	2.08075	0.108446	19.1871	4.74833e-82	5.9322e-81	189.771	204.882	197.449	859.36	799.924	844.088
ENSG00000246985	SOCS2-AS1	FALSE	2.07924	0.212239	9.79667	1.16358e-22	4.77917e-22	35.1893	47.8945	40.1785	168.62	178.615	172.384
ENSG00000196712	NF1	TRUE	2.07704	0.0637172	32.5978	4.40655e-233	2.96155e-231	903.611	682.497	864.411	3529.03	3493.68	3341.35
ENSG00000140932	CMTM2	TRUE	2.07684	1.05895	1.96122	0.049853	0.0738117	2.51352	1.3304	0	6.84749	5.12772	3.96285
ENSG00000173567	ADGRF3	TRUE	2.07549	0.416531	4.9828	6.26704e-07	1.46861e-06	10.0541	11.9736	9.18365	43.6528	44.4402	42.9309
ENSG00000172059	KLF11	TRUE	2.0748	0.0600245	34.5659	8.21607e-262	7.27444e-260	622.097	609.325	635.968	2619.17	2606.59	2645.2
ENSG00000158691	ZSCAN12	TRUE	2.07458	0.102512	20.2374	4.58447e-91	6.52399e-90	134.473	115.745	161.862	560.639	593.961	591.786
ENSG00000164949	GEM	TRUE	2.07388	0.068717	30.18	4.33511e-200	2.19602e-198	442.38	451.007	433.928	1804.31	1842.56	1934.53
ENSG00000188747	NOXA1	TRUE	2.07335	0.186635	11.1091	1.13279e-28	5.40618e-28	65.3516	50.5553	53.954	255.925	233.311	226.543
ENSG00000103832	GOLGA8UP	FALSE	2.07306	0.656497	3.15776	0.00158984	0.00290144	6.2838	0	4.59183	19.6865	19.6562	7.92571
ENSG00000242282	AC108488.1	FALSE	2.07287	0.193612	10.7063	9.50701e-27	4.33499e-26	47.7569	41.2425	55.1019	203.713	188.016	216.636
ENSG00000267909	CCDC177	TRUE	2.0717	0.701959	2.95131	0.00316432	0.00558487	2.51352	2.66081	6.88774	21.3984	21.3655	9.24666
ENSG00000253477	AC012213.1	FALSE	2.07152	0.474427	4.36636	1.26336e-05	2.74159e-05	11.3108	6.65202	10.3316	47.0765	30.7663	41.61
ENSG00000249437	NAIP	TRUE	2.07089	1.04874	1.97463	0.0483097	0.0717354	0	1.3304	2.29591	8.55937	1.70924	5.2838
ENSG00000223343	AC137630.1	FALSE	2.06719	0.314959	6.56338	5.26023e-11	1.48591e-10	18.8514	14.6344	12.6275	72.7546	65.8057	54.8195
ENSG00000257489	AC010203.1	FALSE	2.06656	0.286992	7.20077	5.98739e-13	1.82117e-12	22.6217	19.9561	17.2194	93.2971	71.788	84.5409
ENSG00000144230	GPR17	TRUE	2.06345	0.581192	3.55038	0.000384671	0.000743141	8.79733	7.98242	2.29591	29.9578	25.6386	23.1166
ENSG00000079482	OPHN1	TRUE	2.06198	0.102665	20.0845	1.00733e-89	1.40503e-88	321.731	232.821	254.846	1107.58	1190.48	1084.5
ENSG00000197261	C6orf141	TRUE	2.0617	0.0863746	23.8692	6.39697e-126	1.45714e-124	248.839	232.821	280.101	1063.93	1052.89	1072.61
ENSG00000179388	EGR3	TRUE	2.05805	0.1598	12.8789	5.91735e-38	3.44682e-37	71.6354	82.485	56.2499	268.764	326.465	276.079
ENSG00000179094	PER1	TRUE	2.05593	0.0471085	43.6423	0	0	3138.13	2997.4	2868.74	11917.2	12985.1	12526.6
ENSG00000133250	ZNF414	TRUE	2.05369	0.074148	27.6972	7.54084e-169	2.77187e-167	537.894	564.091	469.514	1999.47	2361.31	2149.85
ENSG00000256894	AC022509.3	FALSE	2.0536	0.246444	8.33291	7.88785e-17	2.74672e-16	13.8244	23.9473	32.1428	112.128	88.0258	93.1271
ENSG00000241258	CRCP	TRUE	2.05249	0.0478674	42.8786	0	0	1569.69	1541.94	1619.77	6345.06	6748.08	6543.33
ENSG00000186162	CIDECP	FALSE	2.05161	0.111107	18.4652	3.93729e-76	4.5019e-75	148.298	166.3	145.79	596.588	673.44	634.717
ENSG00000149634	SPATA25	TRUE	2.05099	1.36383	1.50385	0.13262	0.179826	0	0	1.14796	2.56781	2.56386	0.660476
ENSG00000236098	AC097059.2	FALSE	2.04945	0.397083	5.16125	2.453e-07	5.88236e-07	6.2838	22.6169	19.5153	48.7884	82.0435	69.3499
ENSG00000179477	ALOX12B	TRUE	2.04818	0.181236	11.3012	1.29496e-29	6.30122e-29	55.2975	50.5553	53.954	203.713	243.567	214.655
ENSG00000249626	AC024560.2	FALSE	2.04674	1.2645	1.61861	0.105531	0.146232	0	1.3304	1.14796	2.56781	5.12772	2.6419
ENSG00000227857	AL358075.2	FALSE	2.04617	1.45798	1.40343	0.160488	0.213188	0	1.3304	0	2.56781	1.70924	1.32095
ENSG00000230295	GTF2IP23	FALSE	2.04616	0.366374	5.5849	2.3383e-08	5.88665e-08	7.54057	15.9648	14.9234	43.6528	49.5679	64.7266
ENSG00000160051	IQCC	TRUE	2.04553	0.0732027	27.9434	7.92398e-172	3.01052e-170	336.812	381.826	390.305	1513.3	1514.39	1552.12
ENSG00000197044	ZNF441	TRUE	2.0444	0.11379	17.9665	3.56668e-72	3.8593e-71	145.784	158.318	182.525	741.241	601.652	669.722
ENSG00000256747	AC009511.2	FALSE	2.04279	0.952918	2.14372	0.0320556	0.0491774	1.25676	2.66081	1.14796	10.2712	5.12772	5.2838
ENSG00000149716	ORAOV1	TRUE	2.04246	0.0660005	30.9461	2.86646e-210	1.58621e-208	728.921	618.638	727.805	2739	2923.65	2899.49
ENSG00000225792	AC004540.2	FALSE	2.03989	1.37988	1.47831	0.139326	0.188009	1.25676	0	0	1.71187	2.56386	1.32095
ENSG00000197857	ZNF44	TRUE	2.03959	0.0954851	21.3603	3.13035e-101	5.19532e-100	203.595	184.926	165.306	751.512	730.7	787.287
ENSG00000206561	COLQ	TRUE	2.03848	0.314268	6.48646	8.78776e-11	2.46289e-10	25.1352	14.6344	18.3673	71.8987	81.1889	85.8618
ENSG00000149243	KLHL35	TRUE	2.03683	0.17029	11.961	5.68867e-33	2.978e-32	52.784	51.8857	53.954	222.544	209.382	219.278
ENSG00000047346	FAM214A	TRUE	2.03541	0.114446	17.7849	9.24922e-71	9.7339e-70	123.163	122.397	137.755	563.206	451.239	558.102
ENSG00000175764	TTLL11	TRUE	2.03451	0.131428	15.48	4.73215e-54	3.77756e-53	95.5138	111.754	111.352	397.155	457.221	450.444
ENSG00000143507	DUSP10	TRUE	2.03396	0.147204	13.8172	2.00624e-43	1.30485e-42	59.0678	55.8769	47.0662	213.128	230.747	217.296
ENSG00000181016	LSMEM1	TRUE	2.03343	0.25123	8.0939	5.77851e-16	1.95147e-15	21.3649	21.2865	24.1071	100.145	82.0435	91.8061
ENSG00000102003	SYP	TRUE	2.03325	0.128804	15.7856	3.91029e-56	3.24488e-55	111.852	111.754	101.02	427.112	450.384	448.463
ENSG00000267052	AC005050.1	FALSE	2.03247	1.11618	1.82092	0.0686196	0.0988938	2.51352	0	2.29591	5.13562	11.1101	3.96285
ENSG00000257046	AC011604.2	TRUE	2.03239	1.31883	1.54105	0.123304	0.168329	0	0	1.14796	2.56781	1.70924	1.32095
ENSG00000205663	FAM239B	FALSE	2.03162	1.31421	1.54589	0.12213	0.166861	1.25676	0	0	0.855937	3.41848	1.32095
ENSG00000134871	COL4A2	TRUE	2.03133	0.497412	4.08381	4.43036e-05	9.25238e-05	5.02704	0	10.3316	26.534	17.0924	21.7957
ENSG00000124224	PPP4R1L	FALSE	2.03126	0.123339	16.469	6.1319e-61	5.44808e-60	165.892	137.032	188.265	665.919	635.837	712.653
ENSG00000005981	ASB4	TRUE	2.02898	1.09678	1.84993	0.0643234	0.0932796	1.25676	0	1.14796	3.42375	4.2731	2.6419
ENSG00000166793	YPEL4	TRUE	2.02851	1.18954	1.70529	0.0881411	0.124232	0	0	2.29591	2.56781	3.41848	3.96285
ENSG00000285043	AC093512.2	TRUE	2.02826	0.183688	11.0418	2.40052e-28	1.13843e-27	57.811	66.5202	47.0662	231.103	220.492	243.055
ENSG00000138823	MTTP	TRUE	2.02677	0.235623	8.60172	7.85289e-18	2.8189e-17	23.8785	23.9473	30.9948	111.272	88.8804	121.527
ENSG00000179603	GRM8	TRUE	2.02584	0.588496	3.4424	0.000576577	0.00109395	1.25676	5.32161	4.59183	15.4069	17.0924	13.2095
ENSG00000256564	AC007552.2	FALSE	2.02505	1.39008	1.45678	0.145176	0.194986	0	1.3304	0	2.56781	0.85462	1.98143
ENSG00000151838	CCDC175	TRUE	2.02452	1.40877	1.43709	0.150693	0.201559	0	0	1.14796	2.56781	0.85462	1.98143
ENSG00000240591	AL096701.3	FALSE	2.02385	0.755121	2.68017	0.00735858	0.0124316	2.51352	2.66081	2.29591	11.9831	7.69158	10.5676
ENSG00000180596	HIST1H2BC	TRUE	2.02362	0.138596	14.6009	2.77295e-48	1.98483e-47	111.852	95.7891	105.612	481.036	408.508	387.699
ENSG00000268509	AC026202.3	FALSE	2.02323	1.45228	1.39314	0.163579	0.216856	0	0	1.14796	0.855937	2.56386	1.98143
ENSG00000167653	PSCA	TRUE	2.02181	0.25977	7.78306	7.07892e-15	2.29546e-14	25.1352	30.5993	32.1428	103.568	141.867	112.281
ENSG00000234805	AC090505.1	FALSE	2.02153	0.571127	3.53954	0.000400826	0.000772591	7.54057	6.65202	5.73978	26.534	18.8016	35.0052
ENSG00000179111	HES7	TRUE	2.02121	0.892433	2.26483	0.0235233	0.0368653	0	1.3304	4.59183	10.2712	5.98234	8.58618
ENSG00000230373	GOLGA6L5P	FALSE	2.01952	0.84102	2.40127	0.0163383	0.0262454	3.77028	1.3304	2.29591	9.4153	9.40081	11.2281
ENSG00000164304	CAGE1	TRUE	2.01933	0.501456	4.02694	5.65083e-05	0.000117147	5.02704	7.98242	5.73978	22.2544	23.9293	29.0609
ENSG00000232783	FRG2FP	FALSE	2.0191	0.933951	2.16189	0.0306265	0.0471305	3.77028	1.3304	2.29591	6.84749	11.9647	11.2281
ENSG00000146776	ATXN7L1	TRUE	2.01905	0.0764605	26.4064	1.15659e-153	3.58491e-152	378.285	361.87	355.867	1580.06	1418.67	1443.8
ENSG00000164308	ERAP2	TRUE	2.01803	0.143417	14.0711	5.72101e-45	3.84497e-44	61.5813	49.2249	75.7651	284.171	207.673	268.814
ENSG00000130224	LRCH2	TRUE	2.01791	0.770031	2.62055	0.00877868	0.0146726	2.51352	6.65202	2.29591	10.2712	11.9647	23.1166
ENSG00000163531	NFASC	TRUE	2.01673	0.397898	5.06844	4.01081e-07	9.50164e-07	15.0811	9.31282	16.0714	43.6528	58.1141	62.7452
ENSG00000164879	CA3	TRUE	2.01636	0.574633	3.50894	0.00044989	0.000863158	5.02704	3.99121	2.29591	17.1187	13.6739	14.5305
ENSG00000189233	NUGGC	TRUE	2.01528	0.82862	2.43209	0.0150119	0.0242563	1.25676	2.66081	3.44387	10.2712	7.69158	11.8886
ENSG00000156232	WHAMM	TRUE	2.01493	0.057873	34.8163	1.37727e-265	1.2577e-263	879.733	819.529	883.927	3270.53	3585.13	3589.68
ENSG00000185298	CCDC137	TRUE	2.0148	0.0417406	48.2697	0	0	5470.68	5400.11	5367.85	21233.2	22757.7	21633.2
ENSG00000224020	MIR181A2HG	FALSE	2.01308	0.72762	2.76667	0.00566326	0.00970272	3.77028	5.32161	1.14796	13.695	17.0924	9.90713
ENSG00000114812	VIPR1	TRUE	2.01168	0.08591	23.4161	2.93102e-121	6.28949e-120	282.771	307.323	278.953	1131.55	1220.4	1148.57
ENSG00000273145	BX537318.1	FALSE	2.01129	0.210108	9.57264	1.04206e-21	4.16906e-21	52.784	39.9121	36.7346	172.899	176.906	171.063
ENSG00000274290	HIST1H2BE	TRUE	2.01101	0.22494	8.94021	3.88425e-19	1.44711e-18	22.6217	21.2865	36.7346	124.111	108.537	97.7504
ENSG00000135924	DNAJB2	TRUE	2.01093	0.0547263	36.7452	1.38557e-295	1.67951e-293	971.476	1066.98	990.687	3951.86	4261.99	3987.95
ENSG00000133328	HRASLS2	TRUE	2.01056	1.33953	1.50095	0.133369	0.180652	0	1.3304	0	1.71187	0	3.30238
ENSG00000041515	MYO16	TRUE	2.00848	0.447048	4.49276	7.03052e-06	1.54862e-05	6.2838	9.31282	12.6275	30.8137	41.0217	42.2704
ENSG00000095752	IL11	TRUE	2.00848	0.221638	9.06198	1.281e-19	4.82991e-19	42.7299	43.9033	58.5458	213.984	199.981	173.705
ENSG00000075073	TACR2	TRUE	2.00839	0.97202	2.0662	0.0388093	0.058659	1.25676	0	2.29591	3.42375	7.69158	3.96285
ENSG00000081277	PKP1	TRUE	2.00796	1.39983	1.43444	0.151447	0.20242	0	0	1.14796	1.71187	0.85462	2.6419
ENSG00000108932	SLC16A6	TRUE	2.00693	0.0527162	38.0703	0	0	1754.44	1800.04	1631.25	7078.6	6688.25	7057.84
ENSG00000186300	ZNF555	TRUE	2.00164	0.0899717	22.2475	1.1935e-109	2.20547e-108	213.649	243.464	231.887	928.691	914.443	914.759
ENSG00000168152	THAP9	TRUE	1.99978	0.0728618	27.4463	7.69912e-166	2.72669e-164	330.528	372.513	385.713	1461.08	1463.11	1435.21
ENSG00000273478	AC099676.1	FALSE	1.99685	0.555109	3.59723	0.000321626	0.000626155	5.02704	6.65202	1.14796	17.9747	14.5285	17.1724
ENSG00000008056	SYN1	TRUE	1.99503	0.541103	3.68697	0.000226942	0.000447727	10.0541	7.98242	4.59183	35.0934	31.6209	23.1166
ENSG00000231131	LINC01468	FALSE	1.99478	0.0637768	31.2775	9.44501e-215	5.51112e-213	930.003	864.762	940.177	3393.79	3738.11	3773.3
ENSG00000135517	MIP	TRUE	1.99322	0.459565	4.33718	1.44321e-05	3.11793e-05	3.77028	7.98242	8.0357	25.6781	23.9293	29.0609
ENSG00000154099	DNAAF1	TRUE	1.99285	0.587234	3.39363	0.000689736	0.00130041	6.2838	5.32161	5.73978	32.5256	16.2378	20.4747
ENSG00000128408	RIBC2	TRUE	1.9888	0.112412	17.692	4.83375e-70	5.00684e-69	160.865	162.309	153.826	650.512	603.361	637.359
ENSG00000163009	C2orf48	FALSE	1.9882	0.265485	7.48892	6.94443e-14	2.18067e-13	28.9055	19.9561	22.9591	104.424	95.7174	85.8618
ENSG00000120616	EPC1	TRUE	1.98606	0.0515641	38.5163	0	0	1078.3	1157.45	1239.79	4485.11	4593.58	4699.94
ENSG00000166024	R3HCC1L	TRUE	1.98442	0.0579602	34.2376	6.66031e-257	5.67491e-255	712.583	658.55	727.805	2687.64	2823.66	2803.72
ENSG00000167972	ABCA3	TRUE	1.98434	0.074684	26.5698	1.51699e-155	4.81184e-154	255.122	244.794	274.362	978.336	1080.24	1013.17
ENSG00000181722	ZBTB20	TRUE	1.98284	0.154617	12.8242	1.19958e-37	6.94579e-37	1083.33	847.467	1198.47	4681.12	4132.94	3563.27
ENSG00000181404	WASHC1	TRUE	1.98239	0.112826	17.5704	4.15202e-69	4.23818e-68	179.717	141.023	130.867	564.918	620.454	595.749
ENSG00000213338	ATF4P1	FALSE	1.98238	0.722533	2.74365	0.00607609	0.0103655	1.25676	1.3304	5.73978	13.695	11.9647	8.58618
ENSG00000239705	AL354710.2	FALSE	1.98042	0.906143	2.18554	0.0288489	0.0445566	6.2838	0	1.14796	15.4069	6.83696	7.26523
ENSG00000197061	HIST1H4C	TRUE	1.9801	0.226838	8.72913	2.56643e-18	9.34097e-18	30.1623	31.9297	33.2907	154.925	116.228	106.997
ENSG00000226690	AC013470.2	TRUE	1.97985	0.73014	2.71161	0.00669575	0.0113703	1.25676	3.99121	2.29591	12.8391	11.1101	5.94428
ENSG00000136928	GABBR2	TRUE	1.97937	0.843731	2.34597	0.0189775	0.0301968	3.77028	2.66081	2.29591	11.9831	11.1101	11.2281
ENSG00000104957	CCDC130	TRUE	1.97907	0.0760025	26.0395	1.77e-149	5.23899e-148	482.596	482.936	485.586	1806.03	2069.89	1847.35
ENSG00000114771	AADAC	TRUE	1.97836	0.287793	6.87427	6.23071e-12	1.83303e-11	37.7028	15.9648	30.9948	118.975	105.118	111.62
ENSG00000232677	LINC00665	FALSE	1.97661	1.26605	1.56124	0.118467	0.162411	0	0	3.44387	2.56781	4.2731	7.26523
ENSG00000232194	Z99943.1	FALSE	1.97608	1.07376	1.84035	0.0657173	0.0951284	2.51352	2.66081	0	5.13562	5.98234	8.58618
ENSG00000232530	LIF-AS1	FALSE	1.97566	0.805115	2.45388	0.0141325	0.0229008	2.51352	5.32161	2.29591	11.9831	16.2378	11.2281
ENSG00000236529	AC093582.1	FALSE	1.97514	1.08425	1.82167	0.0685056	0.0987366	0	3.99121	1.14796	10.2712	4.2731	5.2838
ENSG00000188878	FBF1	TRUE	1.9745	0.112638	17.5296	8.52304e-69	8.66083e-68	160.865	127.719	150.382	591.452	588.833	550.176
ENSG00000274808	TBC1D3B	TRUE	1.97342	0.904348	2.18214	0.029099	0.0449259	1.25676	1.3304	3.44387	4.27968	11.9647	7.92571
ENSG00000225511	LINC00475	FALSE	1.97113	0.525347	3.75205	0.000175398	0.000349628	5.02704	11.9736	6.88774	29.9578	36.7486	26.419
ENSG00000230679	ENO1-AS1	FALSE	1.97112	0.395422	4.98484	6.20141e-07	1.45373e-06	10.0541	11.9736	9.18365	37.6612	45.2948	38.9681
ENSG00000171360	KRT38	TRUE	1.97015	1.01193	1.94691	0.0515452	0.0761179	2.51352	2.66081	1.14796	11.9831	5.98234	6.60476
ENSG00000105339	DENND3	TRUE	1.96897	0.0778516	25.2913	3.98099e-141	1.07661e-139	502.704	496.241	449.999	1972.08	1765.64	1926.61
ENSG00000237296	SMG1P1	FALSE	1.96746	0.18585	10.5863	3.45116e-26	1.54971e-25	51.5272	54.5465	58.5458	225.967	203.399	215.315
ENSG00000037042	TUBG2	TRUE	1.96723	0.0968957	20.3025	1.22115e-91	1.75743e-90	193.541	198.23	190.561	731.826	781.977	761.528
ENSG00000105929	ATP6V0A4	TRUE	1.96643	0.468006	4.20171	2.64908e-05	5.62053e-05	12.5676	7.98242	8.0357	41.085	41.8764	29.0609
ENSG00000259405	ISCA1P4	FALSE	1.96222	0.347892	5.6403	1.69751e-08	4.307e-08	6.2838	14.6344	12.6275	48.7884	47.0041	35.6657
ENSG00000172346	CSDC2	TRUE	1.96177	0.460256	4.26233	2.02305e-05	4.32201e-05	7.54057	7.98242	16.0714	36.8053	49.5679	38.3076
ENSG00000152475	ZNF837	TRUE	1.96133	0.152358	12.8732	6.36904e-38	3.70781e-37	72.8921	107.763	73.4692	301.29	375.178	308.442
ENSG00000088340	FER1L4	FALSE	1.96128	0.219423	8.93835	3.9502e-19	1.47087e-18	43.9866	38.5817	63.1376	206.281	174.342	190.877
ENSG00000122733	PHF24	TRUE	1.96085	0.921766	2.12727	0.0333973	0.0510625	2.51352	1.3304	3.44387	8.55937	10.2554	9.90713
ENSG00000173409	ARV1	TRUE	1.96067	0.112774	17.3859	1.05522e-67	1.04976e-66	114.365	143.684	127.423	504.147	495.679	497.999
ENSG00000253210	AC040970.1	FALSE	1.95906	0.311576	6.28759	3.22431e-10	8.83119e-10	25.1352	10.6432	21.8112	81.314	64.9511	79.2571
ENSG00000248323	LUCAT1	FALSE	1.95817	0.416409	4.70252	2.56973e-06	5.79833e-06	13.8244	6.65202	13.7755	55.6359	39.3125	39.6285
ENSG00000113580	NR3C1	TRUE	1.95788	0.0558066	35.0832	1.21446e-269	1.14497e-267	1156.22	1109.56	1203.06	4352.44	4594.43	4538.79
ENSG00000135114	OASL	TRUE	1.95588	0.103242	18.9446	4.8965e-80	5.94233e-79	144.528	149.005	141.199	519.554	606.78	558.762
ENSG00000181666	HKR1	TRUE	1.95481	0.0799012	24.4654	3.4532e-132	8.47239e-131	380.799	290.028	301.913	1212.01	1269.11	1287.93
ENSG00000268743	AC008737.1	FALSE	1.95375	1.14276	1.70968	0.087325	0.123184	0	1.3304	2.29591	4.27968	2.56386	7.26523
ENSG00000238280	AL133417.1	FALSE	1.95367	1.08176	1.80601	0.0709173	0.101881	0	2.66081	1.14796	5.13562	2.56386	6.60476
ENSG00000226435	ANKRD18DP	FALSE	1.95358	0.496983	3.93088	8.46358e-05	0.000173062	17.5947	43.9033	64.2856	151.501	168.36	168.421
ENSG00000253744	AC025442.1	FALSE	1.95325	1.04164	1.87516	0.0607701	0.0885906	1.25676	2.66081	1.14796	7.70343	8.5462	3.30238
ENSG00000132141	CCT6B	TRUE	1.9525	0.158583	12.3121	7.79282e-35	4.25678e-34	57.811	66.5202	43.6224	208.849	193.999	239.092
ENSG00000142273	CBLC	TRUE	1.95186	0.0717482	27.2043	5.78087e-163	1.98185e-161	711.327	751.678	779.463	2644.84	3196.28	2839.38
ENSG00000105717	PBX4	TRUE	1.95151	0.110368	17.6818	5.79432e-70	5.98658e-69	140.757	130.38	150.382	540.952	547.811	545.553
ENSG00000268655	AC008687.4	TRUE	1.95061	0.41424	4.70888	2.49078e-06	5.62581e-06	20.1082	7.98242	10.3316	44.5087	50.4226	53.4985
ENSG00000176896	TCEANC	TRUE	1.9474	0.16883	11.5347	8.82104e-31	4.40166e-30	43.9866	58.5378	64.2856	217.408	201.69	225.222
ENSG00000282508	LINC01002	FALSE	1.94711	0.254424	7.65302	1.9631e-14	6.27969e-14	38.9596	15.9648	34.4387	118.975	110.246	118.225
ENSG00000248245	AC010307.2	FALSE	1.94457	0.277558	7.00602	2.45192e-12	7.31158e-12	26.392	31.9297	25.255	117.263	99.1359	104.355
ENSG00000230844	ZNF674-AS1	FALSE	1.94426	0.143601	13.5393	9.16007e-42	5.77153e-41	81.6895	99.7803	99.8722	341.519	388.852	353.354
ENSG00000213398	LCAT	TRUE	1.94368	0.164271	11.8322	2.66191e-32	1.37094e-31	76.6624	81.1546	86.0968	280.747	328.174	329.577
ENSG00000234814	SVILP1	FALSE	1.94339	0.49909	3.89386	9.8662e-05	0.000200574	10.0541	7.98242	9.18365	33.3815	31.6209	39.6285
ENSG00000197128	ZNF772	TRUE	1.94282	0.233786	8.31025	9.55031e-17	3.31485e-16	45.2434	45.2337	37.8826	173.755	136.739	180.97
ENSG00000197565	COL4A6	TRUE	1.93939	0.145777	13.3038	2.2003e-40	1.34839e-39	96.7706	107.763	128.571	461.35	398.253	422.044
ENSG00000184730	APOBR	TRUE	1.9391	0.458707	4.22731	2.36505e-05	5.03418e-05	12.5676	6.65202	8.0357	35.0934	28.2024	40.9495
ENSG00000274012	RN7SL2	FALSE	1.93868	0.521893	3.71471	0.000203438	0.000403371	2821.43	2506.48	2301.65	2437.71	13330.4	13479.6
ENSG00000225506	CYP4A22-AS1	FALSE	1.9384	0.479308	4.04417	5.25094e-05	0.000109157	6.2838	11.9736	6.88774	25.6781	36.7486	33.0238
ENSG00000233073	AC005009.2	FALSE	1.93771	1.03858	1.86572	0.0620804	0.0903197	1.25676	1.3304	3.44387	6.84749	9.40081	7.26523
ENSG00000174365	SNHG11	FALSE	1.93764	0.0912777	21.2279	5.27316e-100	8.62512e-99	253.866	215.525	233.035	893.598	930.681	870.507
ENSG00000273320	AC007032.1	FALSE	1.93629	0.405715	4.77254	1.81913e-06	4.1437e-06	12.5676	9.31282	11.4796	41.9409	41.0217	44.9123
ENSG00000129159	KCNC1	TRUE	1.93513	0.350631	5.51899	3.40952e-08	8.52023e-08	23.8785	11.9736	20.6632	61.6274	69.2242	85.8618
ENSG00000105708	ZNF14	TRUE	1.93503	0.0653091	29.6288	6.35799e-193	2.96279e-191	473.799	514.866	523.468	1883.92	1890.42	2006.52
ENSG00000274372	AC239803.3	FALSE	1.93413	0.880099	2.19763	0.0279755	0.0432765	1.25676	3.99121	1.14796	7.70343	6.83696	9.24666
ENSG00000229563	LINC01204	FALSE	1.93378	0.343563	5.6286	1.81676e-08	4.60269e-08	13.8244	19.9561	19.5153	65.0512	69.2242	69.3499
ENSG00000233013	FAM157B	FALSE	1.93373	0.805313	2.40121	0.0163408	0.0262474	5.02704	2.66081	1.14796	11.9831	13.6739	7.92571
ENSG00000172139	SLC9C1	TRUE	1.9335	0.804214	2.40421	0.0162072	0.0260513	1.25676	2.66081	3.44387	7.70343	8.5462	11.8886
ENSG00000245522	AC026250.1	FALSE	1.93272	0.117701	16.4206	1.36295e-60	1.2057e-59	167.149	156.988	138.903	567.486	595.67	600.372
ENSG00000076513	ANKRD13A	TRUE	1.93155	0.0453423	42.5994	0	0	1800.94	1802.7	1786.22	6694.28	7010.44	6853.75
ENSG00000167747	C19orf48	TRUE	1.9309	0.0406307	47.5231	0	0	8891.58	8723.46	8657.89	32327.9	35311.2	32539
ENSG00000131400	NAPSA	TRUE	1.92998	0.299138	6.45181	1.10522e-10	3.08775e-10	35.1893	10.6432	24.1071	90.7293	82.8981	94.448
ENSG00000183569	SERHL2	TRUE	1.92902	0.703033	2.74385	0.00607234	0.01036	2.51352	6.65202	1.14796	13.695	11.9647	12.549
ENSG00000125618	PAX8	TRUE	1.92873	0.0931671	20.7018	3.33608e-95	5.08502e-94	302.879	275.394	309.948	1062.22	1181.08	1142.62
ENSG00000115008	IL1A	TRUE	1.92871	0.645674	2.98713	0.00281611	0.00499715	1.25676	5.32161	3.44387	11.1272	11.9647	14.5305
ENSG00000270194	AC097359.2	FALSE	1.92865	0.227235	8.48748	2.11168e-17	7.48384e-17	27.6487	31.9297	33.2907	124.111	114.519	115.583
ENSG00000204946	ZNF783	TRUE	1.92863	0.0977869	19.7228	1.37518e-86	1.84238e-85	248.839	188.917	282.397	950.09	874.276	931.271
ENSG00000197191	CYSRT1	TRUE	1.92838	0.156453	12.3256	6.5931e-35	3.60725e-34	96.7706	81.1546	94.1324	326.968	369.196	341.466
ENSG00000077157	PPP1R12B	TRUE	1.92826	0.0665447	28.9769	1.28584e-184	5.44382e-183	437.353	352.557	402.933	1530.41	1436.62	1576.56
ENSG00000258279	LINC00592	FALSE	1.92799	0.520778	3.70214	0.000213789	0.000422925	8.79733	10.6432	2.29591	25.6781	29.0571	26.419
ENSG00000186523	FAM86B1	TRUE	1.92773	0.123772	15.5749	1.07808e-54	8.71538e-54	130.703	106.432	120.535	432.248	485.424	445.821
ENSG00000258405	ZNF578	TRUE	1.92734	0.631263	3.05315	0.0022645	0.00405972	8.79733	1.3304	2.29591	18.8306	15.3832	13.2095
ENSG00000122678	POLM	TRUE	1.92558	0.0711296	27.0715	2.13402e-161	7.183e-160	482.596	419.077	489.03	1743.54	1805.81	1744.98
ENSG00000279491	AP003733.4	FALSE	1.9252	0.429569	4.4817	7.40509e-06	1.62936e-05	10.0541	2.66081	10.3316	29.9578	31.6209	27.74
ENSG00000103061	SLC7A6OS	TRUE	1.92487	0.0505246	38.0976	0	0	990.328	1047.03	1036.6	3725.04	3928.69	4013.05
ENSG00000123240	OPTN	TRUE	1.92395	0.0678734	28.3461	9.34695e-177	3.74688e-175	672.367	661.211	657.779	2434.28	2525.4	2593.69
ENSG00000162511	LAPTM5	TRUE	1.92351	1.20511	1.59613	0.11046	0.152471	5.02704	0	0	7.70343	2.56386	8.58618
ENSG00000157782	CABP1	TRUE	1.9227	0.251914	7.63236	2.30501e-14	7.35839e-14	38.9596	17.2952	17.2194	92.4412	77.7704	106.337
ENSG00000034152	MAP2K3	TRUE	1.91987	0.0560273	34.2667	2.4613e-257	2.10597e-255	5515.92	5430.71	5086.6	18270	22125.2	20262.1
ENSG00000067221	STOML1	TRUE	1.91981	0.0955372	20.0949	8.17726e-90	1.14448e-88	236.271	240.803	269.77	860.216	1011.01	959.01
ENSG00000230825	AC005532.1	FALSE	1.9195	1.15699	1.65904	0.0971077	0.135631	0	1.3304	1.14796	4.27968	2.56386	2.6419
ENSG00000109686	SH3D19	TRUE	1.91838	0.0533751	35.9415	6.86024e-283	7.55146e-281	823.178	775.625	835.712	3014.61	3076.63	3118.11
ENSG00000272788	AP000864.1	FALSE	1.91794	1.35892	1.41137	0.158136	0.210421	1.25676	0	1.14796	5.13562	0.85462	3.30238
ENSG00000234155	LINC02535	FALSE	1.91611	0.37094	5.16556	2.39724e-07	5.75066e-07	12.5676	13.304	13.7755	49.6443	39.3125	60.1033
ENSG00000205312	KRT17P4	FALSE	1.91511	0.853963	2.24261	0.0249217	0.0388833	1.25676	5.32161	0	8.55937	9.40081	5.94428
ENSG00000150628	SPATA4	TRUE	1.91499	0.475858	4.02428	5.71492e-05	0.000118452	8.79733	7.98242	8.0357	34.2375	24.784	34.3447
ENSG00000226835	AC097059.1	FALSE	1.91419	0.393735	4.86162	1.16429e-06	2.68452e-06	16.3379	13.304	13.7755	53.924	66.6603	43.5914
ENSG00000236699	ARHGEF38	TRUE	1.91369	1.1037	1.73388	0.0829387	0.117485	0	2.66081	0	1.71187	5.98234	1.98143
ENSG00000272218	AC108865.2	FALSE	1.91353	0.867791	2.20506	0.02745	0.0425121	3.77028	2.66081	2.29591	8.55937	13.6739	10.5676
ENSG00000188493	C19orf54	TRUE	1.91234	0.0637033	30.0195	5.46939e-198	2.7232e-196	784.219	713.096	686.478	2605.47	2904	2706.63
ENSG00000260193	AL138781.1	FALSE	1.91218	0.33063	5.78344	7.31884e-09	1.88803e-08	20.1082	22.6169	13.7755	67.619	58.1141	84.5409
ENSG00000163116	STPG2	TRUE	1.9111	0.667712	2.86215	0.00420771	0.00732733	10.0541	0	4.59183	17.1187	17.947	20.4747
ENSG00000156265	MAP3K7CL	TRUE	1.91052	0.540902	3.53211	0.000412258	0.000793274	6.2838	0	4.59183	12.8391	12.8193	15.8514
ENSG00000261064	LINC02256	FALSE	1.91026	0.677025	2.82155	0.00477926	0.00825972	2.51352	5.32161	3.44387	16.2628	11.9647	13.87
ENSG00000160207	HSF2BP	TRUE	1.90577	0.239898	7.94411	1.95584e-15	6.4815e-15	20.1082	25.2777	40.1785	109.56	102.554	111.62
ENSG00000272695	GAS6-DT	FALSE	1.90517	0.220433	8.64286	5.48249e-18	1.97742e-17	55.2975	37.2513	45.9183	179.747	160.668	178.989
ENSG00000180066	C10orf91	FALSE	1.90407	0.204375	9.31656	1.20178e-20	4.67222e-20	64.0948	67.8506	47.0662	220.832	263.223	184.273
ENSG00000204934	ATP6V0E2-AS1	FALSE	1.90263	0.140287	13.5624	6.68918e-42	4.22776e-41	82.9462	81.1546	92.9845	311.561	329.029	322.973
ENSG00000274386	TMEM269	TRUE	1.90084	0.410135	4.63467	3.57509e-06	8.01178e-06	10.0541	6.65202	10.3316	36.8053	29.0571	35.6657
ENSG00000088876	ZNF343	TRUE	1.90061	0.0711606	26.7088	3.72269e-157	1.20523e-155	676.137	618.638	554.463	2177.5	2423.7	2293.83
ENSG00000109220	CHIC2	TRUE	1.89996	0.0713808	26.6172	4.28977e-156	1.36923e-154	400.907	384.487	385.713	1426.85	1457.13	1484.75
ENSG00000235852	AC005540.1	FALSE	1.89969	0.25481	7.4553	8.9661e-14	2.80513e-13	31.419	29.2689	20.6632	106.136	100.845	95.1085
ENSG00000169067	ACTBL2	TRUE	1.89902	0.79214	2.39733	0.016515	0.0265084	1.25676	1.3304	3.44387	4.27968	8.5462	9.90713
ENSG00000160602	NEK8	TRUE	1.89796	0.107173	17.7093	3.55364e-70	3.69216e-69	134.473	137.032	138.903	509.282	514.481	506.585
ENSG00000168631	MUCL3	TRUE	1.89718	0.405792	4.67525	2.93602e-06	6.60579e-06	10.0541	6.65202	11.4796	29.9578	41.0217	35.0052
ENSG00000141682	PMAIP1	TRUE	1.89658	0.0411701	46.067	0	0	3027.54	3287.43	3160.32	11640.7	11838.2	11792.1
ENSG00000103599	IQCH	TRUE	1.89642	0.0936778	20.2441	4.00443e-91	5.71452e-90	207.366	207.543	206.632	778.902	772.576	762.849
ENSG00000267302	RNFT1-DT	FALSE	1.89631	0.751682	2.52276	0.0116439	0.0191084	2.51352	3.99121	3.44387	16.2628	10.2554	10.5676
ENSG00000104043	ATP8B4	TRUE	1.89531	0.238997	7.93025	2.18711e-15	7.23377e-15	42.7299	22.6169	30.9948	136.094	105.973	117.565
ENSG00000167850	CD300C	TRUE	1.89493	0.727938	2.60315	0.00923724	0.0153921	3.77028	6.65202	2.29591	19.6865	14.5285	12.549
ENSG00000138050	THUMPD2	TRUE	1.89161	0.0441713	42.8245	0	0	1352.27	1402.25	1386.73	5113.37	5112.33	5138.5
ENSG00000170442	KRT86	TRUE	1.89094	0.233088	8.11256	4.95642e-16	1.67885e-15	31.419	29.2689	32.1428	95.8649	129.048	119.546
ENSG00000196754	S100A2	TRUE	1.89072	0.0650908	29.0475	1.6572e-185	7.06009e-184	830.719	878.066	738.136	2829.73	3157.82	3068.57
ENSG00000113108	APBB3	TRUE	1.89037	0.153799	12.2912	1.00998e-34	5.49777e-34	111.852	67.8506	86.0968	336.383	299.971	350.052
ENSG00000240877	RN7SL521P	FALSE	1.88912	1.16641	1.61961	0.105317	0.145956	1.25676	0	2.29591	8.55937	2.56386	2.6419
ENSG00000275741	AL162497.1	FALSE	1.88671	1.13722	1.65905	0.0971049	0.135631	0	0	3.44387	4.27968	1.70924	7.26523
ENSG00000236438	FAM157A	FALSE	1.88637	0.311843	6.04911	1.45648e-09	3.87407e-09	37.7028	18.6256	21.8112	102.712	76.0611	109.639
ENSG00000168564	CDKN2AIP	TRUE	1.88635	0.0561822	33.5756	3.80742e-247	2.95932e-245	744.002	768.973	717.473	2663.68	2734.78	2835.42
ENSG00000244349	AL662791.1	FALSE	1.88543	0.963315	1.95723	0.05032	0.0744316	1.25676	1.3304	1.14796	3.42375	2.56386	7.26523
ENSG00000121101	TEX14	TRUE	1.88534	0.167313	11.2684	1.88053e-29	9.10704e-29	115.622	81.1546	92.9845	421.121	310.227	340.805
ENSG00000240476	LINC00973	FALSE	1.88313	0.145005	12.9867	1.45658e-38	8.59017e-38	104.311	156.988	135.459	527.257	435.856	497.999
ENSG00000279637	AC018445.3	FALSE	1.88297	0.415112	4.53606	5.73151e-06	1.26917e-05	15.0811	6.65202	16.0714	46.2206	43.5856	50.8566
ENSG00000179406	LINC00174	FALSE	1.88255	0.132158	14.2447	4.83891e-46	3.32904e-45	152.068	97.1195	152.678	521.265	460.64	507.245
ENSG00000251023	AC114980.1	FALSE	1.88209	1.03652	1.81577	0.0694053	0.0999201	1.25676	1.3304	2.29591	3.42375	10.2554	4.62333
ENSG00000167302	TEPSIN	TRUE	1.88196	0.0629986	29.8731	4.40259e-196	2.11949e-194	711.327	626.62	715.177	2516.45	2636.5	2429.23
ENSG00000166446	CDYL2	TRUE	1.88131	0.560583	3.35599	0.000790807	0.00148383	2.51352	2.66081	4.59183	14.5509	7.69158	13.87
ENSG00000167723	TRPV3	TRUE	1.88026	0.181607	10.3534	4.03711e-25	1.76344e-24	56.5542	46.5641	51.6581	200.289	191.435	179.649
ENSG00000278771	RN7SL3	FALSE	1.87898	0.613898	3.06074	0.00220792	0.00396456	125.676	133.04	95.2804	116.407	590.542	594.428
ENSG00000167601	AXL	TRUE	1.878	0.0474289	39.5961	0	0	4092.01	4083.01	3803.18	13957.8	15270.3	14784.1
ENSG00000184206	GOLGA6L4	TRUE	1.87785	1.14012	1.64705	0.0995471	0.138724	2.51352	0	1.14796	1.71187	5.12772	6.60476
ENSG00000237489	C10orf143	TRUE	1.87695	0.25089	7.48116	7.36718e-14	2.31164e-13	20.1082	14.6344	39.0305	101.856	76.0611	97.7504
ENSG00000168679	SLC16A4	TRUE	1.87609	0.530297	3.53781	0.000403461	0.000777375	5.02704	5.32161	6.88774	23.9662	17.0924	22.4562
ENSG00000214518	KRTAP2-2	TRUE	1.87452	1.20021	1.56183	0.118327	0.162286	3.77028	1.3304	0	5.13562	5.98234	7.26523
ENSG00000182648	LINC01006	FALSE	1.87409	0.235443	7.95987	1.72222e-15	5.71939e-15	32.6758	25.2777	30.9948	115.551	111.101	101.053
ENSG00000111727	HCFC2	TRUE	1.86853	0.0688086	27.1555	2.18321e-162	7.43459e-161	442.38	502.893	478.698	1770.08	1661.38	1764.13
ENSG00000119699	TGFB3	TRUE	1.86846	0.16016	11.6662	1.8961e-31	9.62896e-31	80.4327	58.5378	66.5815	262.773	242.712	246.357
ENSG00000228327	AL669831.1	FALSE	1.86743	0.161555	11.5591	6.642e-31	3.32573e-30	69.1219	62.529	61.9897	237.95	223.91	243.715
ENSG00000166682	TMPRSS5	TRUE	1.86277	0.320026	5.82068	5.86084e-09	1.51961e-08	13.8244	11.9736	18.3673	42.7968	60.678	58.1218
ENSG00000177721	ANXA2R	TRUE	1.86224	0.292596	6.36454	1.95875e-10	5.41734e-10	25.1352	14.6344	25.255	67.619	90.5897	79.9175
ENSG00000266306	AC061975.5	FALSE	1.86062	0.66595	2.79394	0.00520706	0.00895806	5.02704	1.3304	6.88774	18.8306	13.6739	16.5119
ENSG00000148935	GAS2	TRUE	1.85996	0.725412	2.56401	0.0103471	0.0171182	0	5.32161	1.14796	5.13562	9.40081	7.92571
ENSG00000164185	ZNF474	TRUE	1.859	0.499684	3.72035	0.000198946	0.000394866	7.54057	6.65202	5.73978	20.5425	25.6386	25.7585
ENSG00000134376	CRB1	TRUE	1.85783	0.755325	2.45964	0.0139078	0.0225565	5.02704	3.99121	1.14796	12.8391	13.6739	9.90713
ENSG00000169955	ZNF747	TRUE	1.85764	0.141317	13.1453	1.81188e-39	1.09163e-38	80.4327	74.5026	68.8774	264.484	283.734	262.209
ENSG00000221883	ARIH2OS	TRUE	1.85749	0.292348	6.35368	2.10218e-10	5.80458e-10	26.392	15.9648	19.5153	87.3055	68.3696	69.3499
ENSG00000174276	ZNHIT2	TRUE	1.85683	0.0567396	32.7256	6.76218e-235	4.6522e-233	1108.46	1100.24	1165.18	3887.66	4342.32	3999.84
ENSG00000272273	IER3-AS1	FALSE	1.85656	0.400842	4.63166	3.62747e-06	8.12559e-06	6.2838	11.9736	14.9234	30.8137	42.731	46.8938
ENSG00000237133	AC020594.1	FALSE	1.85581	0.779027	2.38222	0.0172085	0.0275412	7.54057	1.3304	1.14796	13.695	7.69158	14.5305
ENSG00000108244	KRT23	TRUE	1.85503	0.0592818	31.2918	6.03734e-215	3.53289e-213	992.841	940.595	1023.98	3562.41	3515.05	3628.65
ENSG00000164418	GRIK2	TRUE	1.85452	0.749814	2.47331	0.0133869	0.021767	1.25676	0	5.73978	7.70343	11.1101	7.92571
ENSG00000172828	CES3	TRUE	1.85452	0.10075	18.4071	1.15226e-75	1.30867e-74	199.825	156.988	173.341	611.995	616.181	687.555
ENSG00000226864	ATE1-AS1	FALSE	1.85412	0.462067	4.01266	6.0038e-05	0.000124275	11.3108	6.65202	6.88774	24.8222	44.4402	21.1352
ENSG00000155875	SAXO1	TRUE	1.85257	1.08063	1.71434	0.0864667	0.122117	1.25676	0	2.29591	5.13562	4.2731	3.96285
ENSG00000228157	AC007952.2	FALSE	1.85236	0.919059	2.01549	0.0438529	0.0655862	1.25676	2.66081	3.44387	10.2712	5.12772	11.2281
ENSG00000198576	ARC	TRUE	1.85235	0.0820894	22.565	9.56838e-113	1.85926e-111	782.962	743.696	722.065	2409.46	3001.42	2706.63
ENSG00000214534	ZNF705E	TRUE	1.85201	0.75966	2.43795	0.014771	0.0238898	3.77028	2.66081	2.29591	7.70343	10.2554	13.2095
ENSG00000131470	PSMC3IP	TRUE	1.8519	0.0559622	33.0921	3.8657e-240	2.78167e-238	1128.57	1121.53	1205.35	3968.98	4320.96	4192.04
ENSG00000248347	AC120036.1	FALSE	1.85185	0.59151	3.13071	0.00174385	0.00316758	2.51352	5.32161	4.59183	16.2628	11.1101	17.1724
ENSG00000170959	DCDC1	TRUE	1.85131	0.352383	5.25369	1.4908e-07	3.61586e-07	11.3108	22.6169	18.3673	57.3478	70.9334	60.1033
ENSG00000170345	FOS	TRUE	1.85105	0.106965	17.3052	4.29935e-67	4.23365e-66	162.122	195.569	177.933	635.105	703.352	594.428
ENSG00000198650	TAT	TRUE	1.85082	0.50701	3.65045	0.00026178	0.000513721	2.51352	9.31282	12.6275	27.39	29.0571	32.3633
ENSG00000228782	MRPL45P2	FALSE	1.84918	0.137305	13.4677	2.42414e-41	1.51334e-40	72.8921	95.7891	102.168	311.561	330.738	334.861
ENSG00000171303	KCNK3	TRUE	1.84864	0.165423	11.1752	5.39148e-29	2.5876e-28	89.23	93.1282	78.0611	318.408	335.865	282.684
ENSG00000236204	LINC01376	FALSE	1.84808	0.40422	4.57197	4.83151e-06	1.07378e-05	10.0541	7.98242	5.73978	27.39	29.9117	27.74
ENSG00000147255	IGSF1	TRUE	1.84781	0.174909	10.5644	4.35924e-26	1.95016e-25	36.4461	37.2513	42.4744	140.374	137.594	141.342
ENSG00000188523	CFAP77	TRUE	1.8478	0.222764	8.29488	1.08694e-16	3.76565e-16	46.5002	45.2337	40.1785	159.204	158.959	155.872
ENSG00000168907	PLA2G4F	TRUE	1.84717	0.835531	2.21077	0.0270516	0.0419301	5.02704	0	2.29591	4.27968	14.5285	7.92571
ENSG00000254094	AC078852.2	FALSE	1.84595	0.831309	2.22054	0.0263823	0.0409738	7.54057	1.3304	0	6.84749	11.9647	12.549
ENSG00000274248	AJ011932.1	FALSE	1.84572	1.34102	1.37636	0.16871	0.223106	1.25676	1.3304	1.14796	4.27968	1.70924	7.26523
ENSG00000228412	AL022068.1	FALSE	1.84546	0.58815	3.13773	0.00170263	0.00309685	8.79733	1.3304	4.59183	22.2544	15.3832	15.8514
ENSG00000284614	AF228730.4	FALSE	1.84528	1.43121	1.28931	0.197289	0.256601	0	1.3304	2.29591	0.855937	4.2731	7.92571
ENSG00000105617	LENG1	TRUE	1.845	0.0780792	23.6298	1.90265e-123	4.18418e-122	506.475	476.284	482.142	1724.71	1812.65	1726.48
ENSG00000271021	AC239600.1	FALSE	1.84396	0.728345	2.53171	0.0113508	0.0186746	1.25676	1.3304	9.18365	16.2628	12.8193	14.5305
ENSG00000204876	AC021218.1	FALSE	1.8409	0.214168	8.5956	8.28329e-18	2.9713e-17	56.5542	46.5641	51.6581	186.594	157.25	210.031
ENSG00000145949	MYLK4	TRUE	1.83923	0.411438	4.47025	7.81291e-06	1.71668e-05	11.3108	7.98242	9.18365	41.9409	30.7663	29.7214
ENSG00000116809	ZBTB17	TRUE	1.83841	0.0487055	37.7454	0	0	1416.37	1354.35	1429.21	4933.62	5104.64	4989.89
ENSG00000197603	CPLANE1	TRUE	1.83831	0.098622	18.64	1.52265e-77	1.77692e-76	246.325	196.9	282.397	935.539	857.183	817.008
ENSG00000179046	TRIML2	TRUE	1.83785	0.105417	17.4341	4.54834e-68	4.55819e-67	260.15	236.812	226.147	879.047	807.615	894.944
ENSG00000135318	NT5E	TRUE	1.8367	0.0512498	35.8382	2.80764e-281	3.04121e-279	2430.58	2386.74	2339.54	8133.97	8828.22	8596.75
ENSG00000147573	TRIM55	TRUE	1.83669	0.386946	4.74664	2.06823e-06	4.69589e-06	16.3379	11.9736	12.6275	52.2121	44.4402	49.5357
ENSG00000116035	VAX2	TRUE	1.83649	0.394175	4.65907	3.17633e-06	7.13231e-06	15.0811	6.65202	5.73978	29.9578	31.6209	35.6657
ENSG00000243024	AC012158.1	FALSE	1.83614	0.52497	3.49761	0.000469453	0.000898576	2.51352	6.65202	6.88774	18.8306	18.8016	19.8143
ENSG00000162510	MATN1	TRUE	1.83538	0.617912	2.97029	0.00297523	0.00526482	6.2838	7.98242	3.44387	32.5256	13.6739	16.5119
ENSG00000206149	HERC2P9	FALSE	1.83536	0.13614	13.4814	2.01288e-41	1.25891e-40	129.446	70.5114	106.76	399.722	334.156	365.903
ENSG00000244026	FAM86DP	FALSE	1.83412	0.0745458	24.6039	1.14685e-133	2.86909e-132	374.515	351.227	336.351	1234.26	1346.03	1206.69
ENSG00000279943	AC110771.1	FALSE	1.83394	0.499947	3.66827	0.000244196	0.000480464	10.0541	6.65202	2.29591	22.2544	20.5109	23.7771
ENSG00000187942	LDLRAD2	TRUE	1.83338	1.17521	1.56004	0.118751	0.162768	0	1.3304	3.44387	8.55937	4.2731	4.62333
ENSG00000237452	BHMG1	TRUE	1.83286	0.106687	17.1799	3.75638e-66	3.62535e-65	245.068	255.437	227.295	786.606	914.443	887.019
ENSG00000167377	ZNF23	TRUE	1.83253	0.22115	8.28639	1.16738e-16	4.04019e-16	41.4731	51.8857	33.2907	139.518	152.977	155.212
ENSG00000171940	ZNF217	TRUE	1.83173	0.0458336	39.9649	0	0	2537.4	2385.41	2330.35	8453.23	8662.42	8695.16
ENSG00000249738	AC008691.1	FALSE	1.83129	0.527217	3.4735	0.000513712	0.000979242	3.77028	5.32161	16.0714	39.3731	22.2201	29.7214
ENSG00000277157	HIST1H4D	TRUE	1.83108	0.399362	4.58501	4.53974e-06	1.01068e-05	11.3108	10.6432	9.18365	49.6443	41.0217	21.1352
ENSG00000184898	RBM43	TRUE	1.83042	0.105059	17.4227	5.54911e-68	5.55292e-67	188.514	172.952	171.046	623.978	653.784	616.224
ENSG00000196967	ZNF585A	TRUE	1.83004	0.120265	15.2168	2.73628e-52	2.11467e-51	134.473	155.657	140.051	531.537	514.481	482.808
ENSG00000230438	SERPINB9P1	FALSE	1.82925	0.501074	3.65067	0.00026156	0.000513339	6.2838	7.98242	6.88774	29.1018	22.2201	23.7771
ENSG00000172426	RSPH9	TRUE	1.82901	0.708364	2.58203	0.00982216	0.0163041	3.77028	2.66081	2.29591	15.4069	8.5462	7.26523
ENSG00000106624	AEBP1	TRUE	1.82897	0.944447	1.93655	0.0528003	0.0777965	0	3.99121	0	4.27968	5.12772	3.96285
ENSG00000205485	AC004980.1	FALSE	1.82861	0.144259	12.6759	8.04615e-37	4.57687e-36	69.1219	53.2161	82.6529	220.832	258.095	254.283
ENSG00000273233	AC097724.1	FALSE	1.82844	1.17253	1.5594	0.118902	0.162931	0	1.3304	3.44387	4.27968	11.9647	1.32095
ENSG00000232060	SLC4A1APP1	FALSE	1.82763	0.806344	2.26657	0.0234168	0.0367041	2.51352	1.3304	4.59183	12.8391	4.2731	13.2095
ENSG00000049768	FOXP3	TRUE	1.8273	0.324413	5.63265	1.77462e-08	4.49705e-08	15.0811	9.31282	21.8112	48.7884	60.678	56.8009
ENSG00000249784	SCARNA22	FALSE	1.82721	0.583439	3.1318	0.00173739	0.00315641	1.25676	2.66081	8.0357	9.4153	20.5109	13.87
ENSG00000168918	INPP5D	TRUE	1.82588	0.221382	8.24765	1.61544e-16	5.56349e-16	51.5272	46.5641	40.1785	148.077	163.232	177.007
ENSG00000205426	KRT81	TRUE	1.82472	0.127943	14.262	3.7763e-46	2.60415e-45	140.757	147.675	143.495	440.807	572.595	515.831
ENSG00000230724	LINC01001	FALSE	1.82425	0.500264	3.64658	0.000265752	0.000521264	1.25676	5.32161	13.7755	23.9662	20.5109	29.0609
ENSG00000196890	HIST3H2BB	TRUE	1.82412	0.286826	6.35968	2.02172e-10	5.58544e-10	133.217	115.745	122.831	631.681	323.046	362.601
ENSG00000273763	AC007318.2	FALSE	1.82379	0.45785	3.98339	6.79392e-05	0.000139947	5.02704	15.9648	6.88774	36.8053	35.894	25.0981
ENSG00000103534	TMC5	TRUE	1.82262	0.0625413	29.1426	1.03556e-186	4.48684e-185	710.07	669.193	678.442	2330.72	2541.64	2407.43
ENSG00000134324	LPIN1	TRUE	1.82163	0.077148	23.6121	2.895e-123	6.33911e-122	424.785	415.086	433.928	1551.81	1381.92	1568.63
ENSG00000163659	TIPARP	TRUE	1.8215	0.0449807	40.4952	0	0	3686.08	3646.64	3556.37	12407.7	13202.2	12871.3
ENSG00000106038	EVX1	TRUE	1.82121	0.503799	3.61495	0.00030041	0.000586309	8.79733	3.99121	1.14796	12.8391	19.6562	15.8514
ENSG00000048052	HDAC9	TRUE	1.81928	0.120873	15.0512	3.39273e-51	2.5703e-50	125.676	135.701	114.796	445.943	432.437	445.161
ENSG00000147434	CHRNA6	TRUE	1.81905	1.02861	1.76846	0.0769844	0.109761	2.51352	3.99121	0	6.84749	6.83696	8.58618
ENSG00000269893	SNHG8	FALSE	1.81667	0.0631013	28.7897	2.88267e-182	1.19315e-180	1885.14	1970.33	2074.36	6808.12	7079.67	7006.98
ENSG00000229642	AC087857.1	FALSE	1.81495	0.30749	5.90247	3.58103e-09	9.3914e-09	27.6487	27.9385	18.3673	74.4665	91.4443	92.4666
ENSG00000109927	TECTA	TRUE	1.81255	0.206441	8.77996	1.63532e-18	5.99383e-18	51.5272	46.5641	59.6937	187.45	195.708	173.705
ENSG00000232936	AL157400.2	FALSE	1.81244	0.311479	5.8188	5.9271e-09	1.5366e-08	20.1082	7.98242	25.255	63.3393	61.5326	65.3871
ENSG00000273142	AC073335.2	FALSE	1.81214	0.152582	11.8765	1.56792e-32	8.12032e-32	75.4057	75.833	84.9488	279.891	263.223	287.307
ENSG00000231770	TMEM44-AS1	FALSE	1.81205	0.121006	14.9748	1.07253e-50	8.05348e-50	115.622	137.032	142.347	493.02	464.913	432.611
ENSG00000225330	AF064860.1	FALSE	1.81169	0.942742	1.92172	0.0546411	0.0802822	1.25676	2.66081	3.44387	9.4153	9.40081	7.26523
ENSG00000154783	FGD5	TRUE	1.81129	0.9136	1.98259	0.0474134	0.0704969	3.77028	2.66081	1.14796	12.8391	7.69158	5.94428
ENSG00000164610	RP9	TRUE	1.81103	0.0761902	23.7699	6.84636e-125	1.54225e-123	549.205	592.03	609.565	1960.1	2143.39	2042.85
ENSG00000249673	NOP14-AS1	FALSE	1.81086	0.0722759	25.0549	1.54471e-138	4.08525e-137	517.786	480.276	464.922	1616.86	1791.28	1721.2
ENSG00000137473	TTC29	TRUE	1.81064	1.37495	1.31688	0.187879	0.245601	1.25676	0	0	0.855937	2.56386	1.32095
ENSG00000188283	ZNF383	TRUE	1.81055	0.0818411	22.1227	1.91124e-108	3.49062e-107	300.366	276.724	335.203	1041.68	1051.18	1114.22
ENSG00000258791	LINC00520	FALSE	1.81034	1.36901	1.32237	0.186046	0.243486	0	1.3304	0	1.71187	1.70924	1.32095
ENSG00000277200	AC005696.4	FALSE	1.80884	0.796238	2.27173	0.023103	0.0362513	2.51352	0	6.88774	7.70343	17.947	8.58618
ENSG00000136770	DNAJC1	TRUE	1.80756	0.0493481	36.6287	9.98558e-294	1.18225e-291	1379.92	1390.27	1382.14	4622.91	4979.87	4929.13
ENSG00000283849	AC092053.2	FALSE	1.8074	0.915532	1.97415	0.0483646	0.0718012	2.51352	1.3304	5.73978	3.42375	18.8016	11.8886
ENSG00000253944	AC027117.2	FALSE	1.80651	0.861371	2.09725	0.0359717	0.0546784	1.25676	1.3304	3.44387	5.99156	6.83696	8.58618
ENSG00000164741	DLC1	TRUE	1.80602	1.32009	1.3681	0.171281	0.22608	0	0	1.14796	1.71187	0.85462	1.98143
ENSG00000157873	TNFRSF14	TRUE	1.8058	1.31878	1.3693	0.170905	0.225643	0	1.3304	0	0	1.70924	2.6419
ENSG00000153294	ADGRF4	TRUE	1.80552	1.32345	1.36425	0.172488	0.227496	1.25676	0	0	0.855937	1.70924	1.98143
ENSG00000248503	AL356235.1	FALSE	1.80476	0.916267	1.96969	0.0488738	0.0724989	3.77028	0	1.14796	8.55937	4.2731	4.62333
ENSG00000228737	AC008781.1	FALSE	1.80395	0.635503	2.83862	0.00453095	0.00785396	3.77028	3.99121	3.44387	11.9831	14.5285	12.549
ENSG00000250682	LINC00491	FALSE	1.8028	0.198257	9.09325	9.61184e-20	3.63618e-19	67.8651	51.8857	60.8417	190.874	217.073	222.58
ENSG00000145103	ILDR1	TRUE	1.80272	0.13168	13.6901	1.16391e-42	7.46516e-42	77.9192	102.441	78.0611	313.273	314.5	272.116
ENSG00000179598	PLD6	TRUE	1.80139	0.0604892	29.7804	7.01169e-195	3.32061e-193	879.733	860.771	785.202	2903.34	2913.4	2975.44
ENSG00000257839	AC011611.4	FALSE	1.8013	0.458818	3.92596	8.63848e-05	0.000176461	7.54057	6.65202	9.18365	24.8222	26.4932	30.3819
ENSG00000256802	AC022613.1	FALSE	1.80118	1.56724	1.14927	0.250447	0.316363	0	0	0	0.855937	1.70924	0
ENSG00000178199	ZC3H12D	TRUE	1.80056	0.618864	2.90947	0.00362046	0.00634921	2.51352	2.66081	8.0357	13.695	15.3832	17.8328
ENSG00000215908	CROCCP2	FALSE	1.80046	0.074861	24.0508	8.1961e-128	1.8945e-126	603.245	496.241	601.529	2043.12	1914.35	1978.78
ENSG00000170448	NFXL1	TRUE	1.79979	0.050232	35.8296	3.82238e-281	4.11846e-279	2255.89	2221.77	2320.02	7717.98	8036.84	7919.1
ENSG00000077150	NFKB2	TRUE	1.79938	0.0541136	33.2518	1.92093e-242	1.39707e-240	3841.92	3759.72	3737.75	12195.4	14091	13181.1
ENSG00000182578	CSF1R	TRUE	1.7993	0.440933	4.08066	4.49071e-05	9.37456e-05	13.8244	9.31282	10.3316	35.0934	37.6033	43.5914
ENSG00000260765	CES1P2	FALSE	1.79763	1.31197	1.37017	0.170633	0.225298	0	1.3304	3.44387	9.4153	0.85462	6.60476
ENSG00000228218	ATF4P3	FALSE	1.79682	0.465811	3.85741	0.000114596	0.000231558	5.02704	5.32161	11.4796	23.1103	23.9293	29.7214
ENSG00000249464	LINC01091	FALSE	1.79638	1.40358	1.27985	0.200596	0.260403	0	1.3304	0	1.71187	0.85462	1.98143
ENSG00000178403	NEUROG2	TRUE	1.79625	0.799364	2.2471	0.0246339	0.0384726	3.77028	0	8.0357	15.4069	12.8193	13.87
ENSG00000230102	LINC02028	FALSE	1.79521	0.920776	1.94967	0.0512155	0.0756585	3.77028	1.3304	0	6.84749	5.98234	4.62333
ENSG00000122012	SV2C	TRUE	1.79481	1.53891	1.16629	0.243498	0.309004	0	0	0	0	2.56386	0
ENSG00000230191	AC006970.1	FALSE	1.79436	1.53641	1.16789	0.242851	0.30828	0	0	0	0.855937	1.70924	0
ENSG00000253320	AZIN1-AS1	FALSE	1.79399	0.216434	8.28888	1.1432e-16	3.9572e-16	38.9596	49.2249	53.954	165.196	153.832	174.366
ENSG00000262227	AC004771.3	FALSE	1.79346	0.707918	2.53342	0.0112954	0.0185904	2.51352	1.3304	4.59183	8.55937	13.6739	7.92571
ENSG00000092929	UNC13D	TRUE	1.79292	0.0692432	25.893	7.97955e-148	2.31146e-146	696.246	745.026	666.963	2291.34	2486.09	2517.07
ENSG00000196639	HRH1	TRUE	1.79224	0.0680235	26.3473	5.50489e-153	1.69082e-151	555.488	530.831	540.688	1804.31	1945.11	1886.32
ENSG00000259775	AL138976.2	FALSE	1.79212	0.681038	2.63145	0.00850204	0.0142463	5.02704	2.66081	2.29591	8.55937	15.3832	10.5676
ENSG00000226174	TEX22	TRUE	1.79211	0.428635	4.18098	2.90255e-05	6.1385e-05	11.3108	7.98242	5.73978	23.9662	26.4932	35.0052
ENSG00000002016	RAD52	TRUE	1.79193	0.0588457	30.4514	1.14862e-203	5.96696e-202	740.232	730.392	786.35	2583.22	2573.26	2664.36
ENSG00000226022	AC026167.1	FALSE	1.79111	0.892836	2.00609	0.0448465	0.0669296	1.25676	3.99121	3.44387	10.2712	11.9647	7.92571
ENSG00000010379	SLC6A13	TRUE	1.79106	0.800798	2.2366	0.0253126	0.0394388	5.02704	3.99121	1.14796	9.4153	11.9647	13.2095
ENSG00000003402	CFLAR	TRUE	1.79	0.0533908	33.5264	1.98805e-246	1.52198e-244	1055.68	983.168	989.539	3446	3473.17	3550.72
ENSG00000171433	GLOD5	TRUE	1.78753	1.50892	1.18465	0.236158	0.300683	0	0	0	0	2.56386	0
ENSG00000255949	RPS6KB2-AS1	FALSE	1.78743	0.647834	2.75908	0.00579645	0.00991924	5.02704	1.3304	3.44387	10.2712	11.9647	11.8886
ENSG00000072364	AFF4	TRUE	1.7874	0.063759	28.0336	6.32906e-173	2.43179e-171	2782.47	2406.7	3027.16	9788.49	9564.05	9035.31
ENSG00000129933	MAU2	TRUE	1.7866	0.0487985	36.6119	1.85196e-293	2.17996e-291	1557.13	1380.96	1570.4	5122.78	5126.01	5320.13
ENSG00000233198	RNF224	TRUE	1.78656	0.405155	4.40957	1.03575e-05	2.25873e-05	18.8514	7.98242	16.0714	53.0681	51.2772	44.9123
ENSG00000173757	STAT5B	TRUE	1.78524	0.116116	15.3746	2.42443e-53	1.90696e-52	98.0274	73.1722	105.612	344.087	311.936	307.121
ENSG00000275494	AC133552.5	FALSE	1.7852	0.33717	5.29465	1.19245e-07	2.90884e-07	12.5676	19.9561	14.9234	47.0765	70.0788	46.2333
ENSG00000284624	AC092902.5	FALSE	1.7844	0.617353	2.89041	0.00384746	0.0067276	3.77028	1.3304	10.3316	9.4153	23.9293	21.1352
ENSG00000236266	Z98884.1	FALSE	1.7838	1.49418	1.19383	0.232543	0.296729	0	0	0	1.71187	0.85462	0
ENSG00000111203	ITFG2	TRUE	1.78332	0.0824668	21.6247	1.05286e-103	1.80475e-102	310.42	254.107	295.025	959.505	1024.69	980.806
ENSG00000205662	FAM239C	FALSE	1.78294	1.49077	1.19598	0.231704	0.295844	0	0	0	2.56781	0	0
ENSG00000107554	DNMBP	TRUE	1.78231	0.0407157	43.7747	0	0	6537.67	6296.8	6542.21	21279.4	22811.5	22566.5
ENSG00000203761	MSTO2P	FALSE	1.77942	0.188255	9.45216	3.31925e-21	1.3102e-20	65.3516	33.2601	52.806	165.196	175.197	181.631
ENSG00000179772	FOXS1	TRUE	1.77909	1.41152	1.26041	0.207521	0.268571	1.25676	0	0	0.855937	0.85462	2.6419
ENSG00000086570	FAT2	TRUE	1.77869	0.601945	2.9549	0.00312774	0.0055227	6.2838	3.99121	8.0357	21.3984	18.8016	23.1166
ENSG00000229320	KRT8P12	FALSE	1.7781	0.141512	12.565	3.28696e-36	1.84142e-35	105.568	79.8242	103.316	322.688	328.174	342.126
ENSG00000184523	PTGER4P2	FALSE	1.77791	1.06863	1.66373	0.0961659	0.134458	1.25676	1.3304	3.44387	6.84749	3.41848	10.5676
ENSG00000272189	AL024508.2	FALSE	1.77744	0.208631	8.51953	1.60196e-17	5.69723e-17	26.392	41.2425	37.8826	125.823	116.228	119.546
ENSG00000273472	AC096733.2	FALSE	1.77674	0.792659	2.24149	0.0249945	0.0389819	7.54057	5.32161	0	16.2628	11.1101	15.8514
ENSG00000275055	AC011468.5	FALSE	1.77635	1.46816	1.20991	0.226312	0.289758	0	0	0	1.71187	0.85462	0
ENSG00000085465	OVGP1	TRUE	1.77469	0.210958	8.41257	4.01135e-17	1.41156e-16	41.4731	27.9385	34.4387	111.272	123.92	120.867
ENSG00000135925	WNT10A	TRUE	1.77356	0.19584	9.05615	1.35137e-19	5.09053e-19	59.0678	66.5202	47.0662	190.874	193.999	202.106
ENSG00000188549	CCDC9B	TRUE	1.77243	0.111982	15.8278	2.00172e-56	1.66652e-55	169.663	167.631	140.051	524.689	558.921	542.25
ENSG00000197937	ZNF347	TRUE	1.77191	1.52713	1.16028	0.245934	0.311416	0	0	0	1.71187	0	0.660476
ENSG00000179088	C12orf42	TRUE	1.77165	1.52574	1.16117	0.245572	0.311055	0	0	0	0	1.70924	0.660476
ENSG00000185442	FAM174B	TRUE	1.7715	0.53119	3.33497	0.000853073	0.00159581	3.77028	2.66081	4.59183	12.8391	10.2554	14.5305
ENSG00000198010	DLGAP2	TRUE	1.77124	0.933396	1.89763	0.0577445	0.0844944	1.25676	3.99121	2.29591	9.4153	6.83696	9.24666
ENSG00000267922	AC007785.1	FALSE	1.77075	1.49921	1.18113	0.237552	0.30225	0	0	0	0.855937	0.85462	0.660476
ENSG00000122477	LRRC39	TRUE	1.77051	0.414049	4.27609	1.90201e-05	4.07368e-05	10.0541	9.31282	9.18365	35.0934	29.9117	32.3633
ENSG00000124102	PI3	TRUE	1.76993	1.47893	1.19676	0.231399	0.295529	0	0	0	0.855937	0.85462	0.660476
ENSG00000080031	PTPRH	TRUE	1.76955	0.0847745	20.8736	9.30461e-97	1.45529e-95	309.163	364.531	309.948	1050.23	1153.74	1141.3
ENSG00000205502	C2CD4B	TRUE	1.76937	1.4653	1.20751	0.227235	0.290831	0	0	0	1.71187	0	0.660476
ENSG00000228956	SATB1-AS1	FALSE	1.76917	1.44537	1.22403	0.220941	0.283703	0	0	0	2.56781	0	0
ENSG00000162989	KCNJ3	TRUE	1.76913	1.44523	1.22411	0.22091	0.283681	0	0	0	1.71187	0.85462	0
ENSG00000196172	ZNF681	TRUE	1.76881	1.44428	1.2247	0.220687	0.28346	0	0	0	2.56781	0	0
ENSG00000165118	C9orf64	TRUE	1.76872	1.44401	1.22487	0.220625	0.283422	0	0	0	1.71187	0.85462	0
ENSG00000188459	WASF4P	FALSE	1.76871	0.676007	2.61641	0.00888597	0.0148414	2.51352	6.65202	2.29591	13.695	12.8193	11.8886
ENSG00000130176	CNN1	TRUE	1.76871	0.471541	3.75091	0.000176192	0.000351176	7.54057	11.9736	6.88774	23.1103	38.4579	27.74
ENSG00000180914	OXTR	TRUE	1.7686	0.140688	12.5711	3.046e-36	1.70925e-35	95.5138	113.084	86.0968	320.12	341.848	337.503
ENSG00000172985	SH3RF3	TRUE	1.76841	1.44524	1.22361	0.2211	0.283853	0	0	0	1.71187	0	0.660476
ENSG00000196387	ZNF140	TRUE	1.76836	1.44424	1.22442	0.220793	0.283549	0	0	0	0	1.70924	0.660476
ENSG00000021645	NRXN3	TRUE	1.76835	1.44417	1.22447	0.220774	0.283542	0	0	0	0	1.70924	0.660476
ENSG00000140986	RPL3L	TRUE	1.76834	0.686078	2.57746	0.00995301	0.0165092	6.2838	3.99121	3.44387	17.1187	17.0924	12.549
ENSG00000203697	CAPN8	TRUE	1.768	0.596755	2.96269	0.00304963	0.00539039	1.25676	2.66081	4.59183	10.2712	6.83696	11.8886
ENSG00000100385	IL2RB	TRUE	1.76793	0.690213	2.56143	0.0104241	0.0172401	2.51352	9.31282	3.44387	15.4069	14.5285	21.1352
ENSG00000215375	MYL5	TRUE	1.76771	0.138574	12.7564	2.87204e-37	1.65169e-36	82.9462	81.1546	84.9488	318.408	256.386	274.758
ENSG00000160973	FOXH1	TRUE	1.76742	0.628384	2.81264	0.00491365	0.00847763	3.77028	1.3304	9.18365	14.5509	15.3832	19.8143
ENSG00000132950	ZMYM5	TRUE	1.76675	0.0663439	26.6302	3.03381e-156	9.72921e-155	487.623	550.787	528.06	1757.24	1734.02	1834.14
ENSG00000109618	SEPSECS	TRUE	1.7656	0.0547165	32.2681	1.96076e-228	1.26357e-226	924.976	871.414	988.391	3204.63	3079.19	3198.02
ENSG00000267422	AC016582.2	FALSE	1.76542	0.302946	5.82753	5.62548e-09	1.45951e-08	21.3649	18.6256	13.7755	62.4834	64.9511	54.8195
ENSG00000110693	SOX6	TRUE	1.76504	0.304457	5.79733	6.73791e-09	1.74125e-08	21.3649	9.31282	24.1071	59.9156	71.788	57.4614
ENSG00000178750	STX19	TRUE	1.76499	0.509387	3.46493	0.000530362	0.00100994	0	11.9736	5.73978	18.8306	16.2378	23.7771
ENSG00000107890	ANKRD26	TRUE	1.7642	0.0791421	22.2915	4.46964e-110	8.3199e-109	394.623	356.548	407.525	1403.74	1271.67	1269.43
ENSG00000135917	SLC19A3	TRUE	1.76371	1.46522	1.20372	0.228699	0.292484	0	0	0	0	0.85462	1.32095
ENSG00000251661	AC136475.1	FALSE	1.76259	1.05192	1.6756	0.0938175	0.131468	2.51352	1.3304	0	3.42375	6.83696	2.6419
ENSG00000131023	LATS1	TRUE	1.76244	0.0499518	35.2829	1.07509e-272	1.05764e-270	1276.87	1212	1290.3	4459.43	4132.94	4238.93
ENSG00000282936	AC004706.3	FALSE	1.76141	0.121339	14.5164	9.53705e-48	6.75992e-47	183.487	141.023	210.076	574.334	628.145	618.205
ENSG00000069399	BCL3	TRUE	1.76113	0.0746629	23.5877	5.1537e-123	1.12486e-121	486.366	484.267	486.734	1529.56	1736.59	1672.98
ENSG00000226913	BSN-DT	FALSE	1.76104	0.743915	2.36727	0.0179201	0.028626	5.02704	2.66081	0	11.1272	3.41848	10.5676
ENSG00000182162	P2RY8	TRUE	1.76082	0.978529	1.79946	0.0719465	0.10317	1.25676	3.99121	2.29591	5.13562	10.2554	9.90713
ENSG00000254851	AP005018.2	FALSE	1.76009	0.346503	5.07959	3.78246e-07	8.98472e-07	17.5947	19.9561	18.3673	60.7715	61.5326	66.708
ENSG00000256751	PLBD1-AS1	FALSE	1.75983	1.46216	1.20358	0.228751	0.292521	0	0	0	0	0	1.98143
ENSG00000234678	ELF3-AS1	FALSE	1.75937	0.152353	11.548	7.55367e-31	3.77665e-30	72.8921	66.5202	67.7294	241.374	229.038	231.166
ENSG00000172965	MIR4435-2HG	FALSE	1.75863	0.0646097	27.2192	3.84841e-163	1.3238e-161	608.272	658.55	648.596	2096.19	2187.83	2195.42
ENSG00000178386	ZNF223	TRUE	1.75838	1.49412	1.17687	0.239248	0.304199	0	0	0	0.855937	0	1.32095
ENSG00000130649	CYP2E1	TRUE	1.75795	0.734075	2.39478	0.0166304	0.0266788	1.25676	3.99121	4.59183	9.4153	12.8193	11.2281
ENSG00000187187	ZNF546	TRUE	1.75762	0.201983	8.70179	3.26687e-18	1.18628e-17	38.9596	34.5905	49.3621	149.789	143.576	126.151
ENSG00000263956	NBPF11	TRUE	1.75735	0.11418	15.3911	1.87737e-53	1.48067e-52	106.825	134.371	140.051	423.689	412.781	452.426
ENSG00000137033	IL33	TRUE	1.75613	1.4711	1.19375	0.232575	0.296744	0	0	0	0	0	1.98143
ENSG00000136574	GATA4	TRUE	1.75531	1.51152	1.16129	0.245525	0.311034	0	0	0	0	0.85462	1.32095
ENSG00000254057	AC084346.1	FALSE	1.75518	0.22983	7.63687	2.2257e-14	7.10855e-14	40.2164	57.2074	43.6224	137.806	172.633	163.798
ENSG00000213963	AC019080.1	FALSE	1.75393	0.199423	8.79504	1.42991e-18	5.24662e-18	54.0407	47.8945	47.0662	166.052	172.633	163.798
ENSG00000224505	AC138150.1	FALSE	1.75366	0.687409	2.55112	0.0107378	0.0177243	1.25676	1.3304	6.88774	12.8391	6.83696	13.2095
ENSG00000232386	AC015712.1	FALSE	1.75353	0.665195	2.63611	0.00838619	0.0140591	8.79733	2.66081	4.59183	19.6865	15.3832	19.1538
ENSG00000080823	MOK	TRUE	1.75286	0.0895377	19.5768	2.43951e-85	3.18859e-84	270.204	258.098	252.55	872.2	865.73	891.642
ENSG00000237753	AC079922.2	FALSE	1.75103	0.31454	5.56694	2.59245e-08	6.51519e-08	20.1082	18.6256	19.5153	74.4665	64.0965	58.1218
ENSG00000159885	ZNF222	TRUE	1.7507	0.149364	11.7211	9.94258e-32	5.07827e-31	89.23	110.423	106.76	332.959	365.777	332.88
ENSG00000186501	TMEM222	TRUE	1.74897	0.0567694	30.8082	2.033e-208	1.10992e-206	1268.07	1257.23	1259.31	3933.03	4550.85	4236.95
ENSG00000175505	CLCF1	TRUE	1.74844	0.103328	16.9213	3.13358e-64	2.9393e-63	255.122	251.446	206.632	786.606	828.126	776.059
ENSG00000265451	AC012447.1	FALSE	1.74818	0.565076	3.09371	0.00197671	0.00356669	1.25676	7.98242	6.88774	23.1103	15.3832	15.8514
ENSG00000163481	RNF25	TRUE	1.74646	0.0517724	33.7335	1.86878e-249	1.49826e-247	1472.92	1535.29	1444.13	4676.84	5232.84	5020.27
ENSG00000260088	AL445483.1	FALSE	1.74489	0.260003	6.71106	1.93212e-11	5.56909e-11	30.1623	30.5993	40.1785	117.263	95.7174	126.151
ENSG00000228084	AC118553.1	FALSE	1.74469	0.445039	3.9203	8.84372e-05	0.000180454	10.0541	5.32161	8.0357	32.5256	21.3655	25.0981
ENSG00000227496	AC099066.2	FALSE	1.74463	0.785239	2.22179	0.0262977	0.0408455	2.51352	2.66081	3.44387	12.8391	7.69158	8.58618
ENSG00000104133	SPG11	TRUE	1.74435	0.0538616	32.3858	4.35078e-230	2.82163e-228	1432.71	1258.56	1358.03	4622.91	4412.4	4538.79
ENSG00000234695	AC002076.1	FALSE	1.74365	0.884613	1.97108	0.0487145	0.0722838	3.77028	0	2.29591	6.84749	9.40081	4.62333
ENSG00000157514	TSC22D3	TRUE	1.74349	0.074806	23.3068	3.78071e-120	8.00316e-119	447.407	404.443	419.004	1378.06	1471.65	1407.47
ENSG00000240303	ACAD11	TRUE	1.74331	0.16451	10.597	3.07711e-26	1.38449e-25	67.8651	75.833	53.954	218.264	228.183	212.013
ENSG00000178826	TMEM139	TRUE	1.7432	0.121008	14.4057	4.76607e-47	3.33756e-46	160.865	159.648	159.566	505.859	561.485	539.609
ENSG00000037280	FLT4	TRUE	1.74291	0.610656	2.85416	0.00431509	0.00750278	6.2838	5.32161	5.73978	21.3984	19.6562	17.1724
ENSG00000176681	LRRC37A	TRUE	1.74141	0.464347	3.75022	0.000176677	0.000352074	6.2838	11.9736	13.7755	36.8053	23.9293	46.2333
ENSG00000181378	CFAP65	TRUE	1.74101	0.356872	4.87852	1.06886e-06	2.46839e-06	13.8244	22.6169	17.2194	55.6359	69.2242	54.159
ENSG00000153923	CLCA3P	FALSE	1.74068	0.961809	1.8098	0.0703269	0.101125	0	3.99121	3.44387	7.70343	8.5462	8.58618
ENSG00000198753	PLXNB3	TRUE	1.74037	0.246814	7.05135	1.77196e-12	5.30571e-12	42.7299	30.5993	36.7346	112.984	125.629	129.453
ENSG00000128342	LIF	TRUE	1.73875	0.0653421	26.61	5.20383e-156	1.65579e-154	1384.95	1313.11	1429.21	4536.46	4571.36	4672.86
ENSG00000147251	DOCK11	TRUE	1.73848	0.25695	6.76583	1.32546e-11	3.84881e-11	13.8244	23.9473	14.9234	68.4749	52.1318	54.159
ENSG00000103154	NECAB2	TRUE	1.73814	0.994629	1.74752	0.0805463	0.114343	1.25676	3.99121	2.29591	12.8391	7.69158	4.62333
ENSG00000188906	LRRK2	TRUE	1.73757	0.94755	1.83375	0.0666904	0.0963711	6.2838	2.66081	0	11.1272	11.1101	7.26523
ENSG00000234181	AL353795.2	FALSE	1.73742	1.64136	1.05853	0.289816	0.359713	0	0	0	0.855937	0	1.32095
ENSG00000224165	DNAJC27-AS1	FALSE	1.73671	0.238214	7.29053	3.08738e-13	9.46715e-13	38.9596	38.5817	27.551	125.823	95.7174	126.151
ENSG00000162849	KIF26B	TRUE	1.73647	0.167927	10.3406	4.61788e-25	2.01281e-24	74.1489	90.4674	87.2447	302.146	255.531	281.363
ENSG00000260156	AC020763.1	FALSE	1.73566	0.779513	2.22659	0.0259746	0.0404035	2.51352	3.99121	3.44387	8.55937	15.3832	9.24666
ENSG00000251513	LIX1-AS1	FALSE	1.73386	0.737557	2.35082	0.0187321	0.0298342	3.77028	1.3304	4.59183	7.70343	10.2554	14.5305
ENSG00000243629	LINC00880	FALSE	1.73383	0.216653	8.00282	1.21606e-15	4.05965e-15	35.1893	34.5905	29.8469	116.407	105.118	108.978
ENSG00000257329	AC011611.2	FALSE	1.73353	0.785051	2.20817	0.0272322	0.0421972	5.02704	2.66081	2.29591	11.1272	12.8193	9.24666
ENSG00000274512	TBC1D3L	TRUE	1.73286	0.290395	5.96726	2.41274e-09	6.36685e-09	26.392	14.6344	26.403	69.3309	89.735	67.3685
ENSG00000174640	SLCO2A1	TRUE	1.73279	0.419308	4.13249	3.58859e-05	7.54159e-05	15.0811	13.304	9.18365	35.0934	41.8764	46.8938
ENSG00000236671	PRKG1-AS1	FALSE	1.73233	0.122713	14.117	2.98632e-45	2.02576e-44	175.947	164.97	149.234	544.376	551.23	531.022
ENSG00000099860	GADD45B	TRUE	1.73029	0.0754726	22.9261	2.55408e-116	5.15473e-115	1093.38	984.499	911.478	3203.77	3455.23	3254.16
ENSG00000232023	LINC01807	FALSE	1.72947	0.293539	5.89179	3.82038e-09	9.99591e-09	15.0811	18.6256	17.2194	53.0681	52.1318	62.7452
ENSG00000124827	GCM2	TRUE	1.7287	0.831925	2.07795	0.0377138	0.0571261	5.02704	3.99121	2.29591	5.99156	11.1101	19.8143
ENSG00000226979	LTA	TRUE	1.72854	0.914977	1.88916	0.0588702	0.086055	1.25676	2.66081	3.44387	11.1272	3.41848	9.90713
ENSG00000086102	NFX1	TRUE	1.72785	0.0483016	35.7722	2.99208e-280	3.15703e-278	3547.84	3532.22	3414.02	10875.5	12274.9	11603.2
ENSG00000227482	AL157702.2	FALSE	1.72642	0.960451	1.79751	0.072254	0.103567	1.25676	2.66081	2.29591	4.27968	6.83696	9.24666
ENSG00000130518	IQCN	TRUE	1.72563	0.104107	16.5755	1.04758e-61	9.46869e-61	317.961	262.09	258.29	896.166	987.94	888.34
ENSG00000213937	CLDN9	TRUE	1.72546	0.27557	6.26143	3.81462e-10	1.04088e-09	31.419	31.9297	26.403	94.153	103.409	98.4109
ENSG00000204869	IGFL4	TRUE	1.72526	0.412588	4.18157	2.89505e-05	6.12326e-05	5.02704	6.65202	6.88774	17.1187	23.9293	20.4747
ENSG00000149016	TUT1	TRUE	1.72433	0.0796211	21.6567	5.25877e-104	9.06004e-103	535.38	457.659	499.361	1562.08	1739.15	1634.02
ENSG00000227634	LINC01714	FALSE	1.72303	0.248706	6.92797	4.26919e-12	1.26326e-11	35.1893	34.5905	40.1785	122.399	124.774	116.904
ENSG00000249307	LINC01088	FALSE	1.72056	0.558404	3.08121	0.00206161	0.00371363	7.54057	0	2.29591	12.8391	8.5462	11.2281
ENSG00000106404	CLDN15	TRUE	1.72029	0.0937831	18.3432	3.73797e-75	4.22185e-74	268.947	230.16	275.51	867.064	870.003	822.953
ENSG00000034053	APBA2	TRUE	1.71999	0.399733	4.30286	1.6861e-05	3.62841e-05	15.0811	15.9648	12.6275	53.0681	39.3125	50.8566
ENSG00000178187	ZNF454	TRUE	1.7197	1.12753	1.5252	0.12721	0.17316	2.51352	0	2.29591	5.13562	8.5462	2.6419
ENSG00000260046	AL162632.3	FALSE	1.71839	0.837705	2.05131	0.0402367	0.0606723	6.2838	1.3304	1.14796	6.84749	7.69158	13.87
ENSG00000272079	AC004233.3	FALSE	1.71775	0.420544	4.08459	4.41542e-05	9.22212e-05	17.5947	5.32161	8.0357	43.6528	32.4755	26.419
ENSG00000246130	AC107959.2	FALSE	1.71725	0.788731	2.17723	0.0294636	0.0454543	5.02704	1.3304	3.44387	13.695	6.83696	11.8886
ENSG00000179846	NKPD1	TRUE	1.71654	0.853068	2.0122	0.0441991	0.0660602	2.51352	1.3304	3.44387	5.99156	6.83696	11.2281
ENSG00000059804	SLC2A3	TRUE	1.71598	0.188548	9.10102	8.94845e-20	3.38836e-19	60.3245	69.181	55.1019	191.73	185.452	225.883
ENSG00000227038	GTF2IP7	FALSE	1.71577	0.808896	2.12113	0.0339112	0.0517938	1.25676	3.99121	1.14796	11.9831	3.41848	5.2838
ENSG00000164675	IQUB	TRUE	1.71536	0.2815	6.09364	1.10369e-09	2.95343e-09	27.6487	19.9561	28.6989	95.009	74.3519	82.5594
ENSG00000146192	FGD2	TRUE	1.71273	0.378119	4.52961	5.90921e-06	1.30771e-05	6.2838	9.31282	6.88774	27.39	21.3655	24.4376
ENSG00000010295	IFFO1	TRUE	1.71228	0.432845	3.95588	7.62536e-05	0.000156519	16.3379	7.98242	9.18365	41.085	35.894	33.0238
ENSG00000267530	LINC01836	FALSE	1.71191	0.690864	2.47793	0.0132147	0.0215042	1.25676	3.99121	8.0357	14.5509	17.947	11.8886
ENSG00000175213	ZNF408	TRUE	1.7116	0.0638383	26.8115	2.37394e-158	7.74725e-157	825.692	782.277	804.718	2463.39	2813.41	2627.37
ENSG00000257062	AC022335.1	TRUE	1.7114	1.6036	1.06723	0.28587	0.355422	0	0	0	0	0	1.98143
ENSG00000171557	FGG	TRUE	1.71101	0.429042	3.98798	6.66376e-05	0.000137363	8.79733	10.6432	17.2194	36.8053	41.8764	42.2704
ENSG00000196188	CTSE	TRUE	1.70991	0.960347	1.78051	0.0749924	0.107153	0	3.99121	1.14796	3.42375	2.56386	9.90713
ENSG00000137809	ITGA11	TRUE	1.70943	0.738468	2.31484	0.0206219	0.0325968	2.51352	2.66081	6.88774	14.5509	10.2554	15.1909
ENSG00000231551	AC245100.4	FALSE	1.7089	0.404913	4.22042	2.43845e-05	5.18606e-05	8.79733	9.31282	5.73978	23.9662	28.2024	25.0981
ENSG00000124613	ZNF391	TRUE	1.70834	0.129279	13.2144	7.24826e-40	4.3982e-39	69.1219	82.485	76.9131	243.086	253.822	248.999
ENSG00000143839	REN	TRUE	1.70776	0.532636	3.20624	0.00134481	0.00247498	7.54057	2.66081	13.7755	27.39	20.5109	31.7028
ENSG00000119778	ATAD2B	TRUE	1.70723	0.0646312	26.4149	9.23636e-154	2.86721e-152	686.191	625.29	691.07	2273.37	2190.39	2086.44
ENSG00000151025	GPR158	TRUE	1.70672	0.110821	15.4007	1.61902e-53	1.27988e-52	154.582	125.058	145.79	487.884	427.31	475.542
ENSG00000203819	HIST2H2BC	FALSE	1.70641	0.394477	4.32575	1.52016e-05	3.27929e-05	8.79733	14.6344	10.3316	42.7968	37.6033	29.7214
ENSG00000223725	AC009226.1	FALSE	1.70599	0.595658	2.86405	0.00418263	0.00728802	10.0541	1.3304	2.29591	13.695	17.0924	13.87
ENSG00000116285	ERRFI1	TRUE	1.70473	0.037571	45.3737	0	0	30216.3	29690.6	28540.5	91886.5	97552.3	98854
ENSG00000079112	CDH17	TRUE	1.70473	0.706548	2.41276	0.0158322	0.0254988	2.51352	2.66081	1.14796	3.42375	3.41848	11.8886
ENSG00000253923	AP002981.1	FALSE	1.70357	0.619313	2.75074	0.00594613	0.0101566	2.51352	7.98242	6.88774	16.2628	23.9293	16.5119
ENSG00000158077	NLRP14	TRUE	1.70213	0.428203	3.97506	7.03621e-05	0.000144733	10.0541	10.6432	19.5153	36.8053	57.2595	38.3076
ENSG00000196110	ZNF699	TRUE	1.70196	0.100633	16.9126	3.63583e-64	3.40414e-63	229.987	194.239	218.112	682.182	706.77	703.406
ENSG00000189362	NEMP2	TRUE	1.7008	0.0669616	25.3997	2.54388e-142	6.97222e-141	510.245	548.126	511.989	1708.45	1769.06	1626.75
ENSG00000225968	ELFN1	TRUE	1.69931	0.0737301	23.0477	1.54971e-117	3.16216e-116	569.313	556.109	518.876	1806.88	1691.29	1834.8
ENSG00000139714	MORN3	TRUE	1.6992	0.237517	7.15399	8.42922e-13	2.5517e-12	33.9325	45.2337	28.6989	130.958	103.409	113.602
ENSG00000276517	AL133243.3	FALSE	1.69694	0.546235	3.10661	0.00189244	0.00342192	6.2838	1.3304	9.18365	19.6865	24.784	11.8886
ENSG00000279583	AC009086.3	FALSE	1.69542	0.370578	4.57508	4.76041e-06	1.05866e-05	15.0811	10.6432	11.4796	41.085	42.731	36.9866
ENSG00000267073	AC005256.1	FALSE	1.69474	0.124947	13.5637	6.57569e-42	4.15862e-41	148.298	155.657	133.163	460.494	503.371	449.123
ENSG00000132932	ATP8A2	TRUE	1.6945	0.573354	2.95542	0.00312247	0.00551435	5.02704	2.66081	3.44387	11.9831	15.3832	9.24666
ENSG00000232716	AC016831.3	FALSE	1.69359	0.744427	2.27503	0.0229042	0.0359588	1.25676	2.66081	8.0357	14.5509	14.5285	10.5676
ENSG00000189014	FAM35DP	FALSE	1.69278	0.677016	2.50036	0.0124068	0.0202755	3.77028	3.99121	3.44387	11.1272	10.2554	14.5305
ENSG00000196453	ZNF777	TRUE	1.69212	0.0514868	32.8652	6.90705e-237	4.80052e-235	1857.49	1810.68	1723.08	5526.78	6257.52	5632.54
ENSG00000064932	SBNO2	TRUE	1.69203	0.0394448	42.8962	0	0	3324.13	3409.82	3284.3	10391.1	11177.6	10792.8
ENSG00000131095	GFAP	TRUE	1.69198	0.900483	1.87897	0.0602486	0.0879059	1.25676	2.66081	1.14796	3.42375	5.12772	7.26523
ENSG00000176809	LRRC37A3	TRUE	1.69175	0.152444	11.0975	1.28946e-28	6.14379e-28	95.5138	109.093	74.6172	302.146	306.808	288.628
ENSG00000180481	GLIPR1L2	TRUE	1.69094	0.357703	4.7272	2.27634e-06	5.15575e-06	17.5947	9.31282	12.6275	40.229	47.0041	40.9495
ENSG00000261790	AC005606.2	FALSE	1.68921	0.607655	2.77988	0.00543788	0.00933285	3.77028	9.31282	3.44387	11.9831	20.5109	19.8143
ENSG00000144642	RBMS3	TRUE	1.68625	0.634427	2.65791	0.00786263	0.0132195	6.2838	7.98242	3.44387	17.9747	24.784	13.87
ENSG00000226937	CEP164P1	FALSE	1.68507	1.05753	1.59341	0.111069	0.15326	1.25676	0	2.29591	5.13562	4.2731	2.6419
ENSG00000079263	SP140	TRUE	1.68488	0.641894	2.62486	0.00866849	0.0145049	7.54057	1.3304	0	10.2712	7.69158	9.90713
ENSG00000086730	LAT2	TRUE	1.68488	0.0938454	17.9537	4.4863e-72	4.84663e-71	263.92	313.975	309.948	953.514	946.918	954.387
ENSG00000162669	HFM1	TRUE	1.68476	0.495731	3.39854	0.000677454	0.00127832	8.79733	10.6432	9.18365	32.5256	24.784	34.3447
ENSG00000198382	UVRAG	TRUE	1.68463	0.0698775	24.1084	2.04248e-128	4.78082e-127	593.191	588.038	560.203	1799.18	1833.16	1958.31
ENSG00000246526	LINC002481	FALSE	1.68359	0.519409	3.24135	0.00118963	0.00219954	7.54057	2.66081	3.44387	18.8306	12.8193	12.549
ENSG00000248936	AC027607.1	FALSE	1.68351	0.858911	1.96006	0.0499893	0.0739973	1.25676	1.3304	3.44387	4.27968	5.98234	9.24666
ENSG00000174989	FBXW8	TRUE	1.68192	0.0551019	30.5238	1.25845e-204	6.57107e-203	874.706	945.917	920.661	2885.36	3021.08	2888.92
ENSG00000174137	FAM53A	TRUE	1.68094	0.2437	6.89755	5.29077e-12	1.55966e-11	28.9055	31.9297	19.5153	105.28	64.0965	85.8618
ENSG00000205664	BX890604.1	FALSE	1.68092	0.104547	16.0781	3.63465e-58	3.09561e-57	169.663	145.014	191.709	498.155	566.613	564.707
ENSG00000267024	AC008747.1	FALSE	1.68055	0.803221	2.09226	0.0364149	0.0553012	6.2838	1.3304	1.14796	11.1272	11.1101	5.94428
ENSG00000255306	AC004923.4	FALSE	1.68054	0.883803	1.90149	0.0572377	0.0838071	0	1.3304	3.44387	6.84749	5.98234	3.30238
ENSG00000224271	AL117329.1	FALSE	1.67988	0.343071	4.89661	9.75035e-07	2.25812e-06	27.6487	19.9561	20.6632	79.6021	51.2772	87.1828
ENSG00000197062	ZSCAN26	TRUE	1.67971	0.0752629	22.318	2.47348e-110	4.63385e-109	395.88	353.887	409.821	1219.71	1270.82	1232.45
ENSG00000124257	NEURL2	TRUE	1.67921	0.460854	3.6437	0.000268751	0.000526742	8.79733	2.66081	5.73978	18.8306	12.8193	23.1166
ENSG00000053747	LAMA3	TRUE	1.67882	0.0679343	24.7124	7.87634e-135	1.99743e-133	459.975	403.112	466.07	1396.89	1402.43	1462.29
ENSG00000197989	SNHG12	FALSE	1.67837	0.135194	12.4146	2.17899e-35	1.20122e-34	862.138	669.193	945.916	2646.56	2661.29	2628.03
ENSG00000267128	RNF157-AS1	FALSE	1.67782	0.538999	3.11284	0.00185297	0.00335472	7.54057	6.65202	9.18365	17.9747	26.4932	30.3819
ENSG00000228705	LINC00659	FALSE	1.67757	0.205187	8.17583	2.93841e-16	1.00298e-15	49.0137	34.5905	30.9948	119.831	135.03	111.62
ENSG00000097096	SYDE2	TRUE	1.67664	0.0927474	18.0775	4.79374e-73	5.26536e-72	333.042	254.107	343.239	1004.01	1026.4	955.708
ENSG00000144504	ANKMY1	TRUE	1.67591	0.060692	27.6134	7.6875e-168	2.77568e-166	708.813	646.576	673.851	2130.43	2188.68	2167.02
ENSG00000108846	ABCC3	TRUE	1.67528	0.0685208	24.4493	5.119e-132	1.25292e-130	498.934	578.726	532.652	1748.68	1652.83	1735.73
ENSG00000124459	ZNF45	TRUE	1.6743	0.0578145	28.9599	2.10484e-184	8.85825e-183	1021.75	1085.61	922.957	3175.53	3240.72	3238.31
ENSG00000108799	EZH1	TRUE	1.67294	0.0658516	25.4048	2.23278e-142	6.13608e-141	596.961	542.805	560.203	1691.33	1889.56	1839.42
ENSG00000276900	AC023157.3	FALSE	1.67267	0.481243	3.47572	0.000509483	0.000971635	5.02704	7.98242	6.88774	23.9662	24.784	15.1909
ENSG00000139445	FOXN4	TRUE	1.67259	0.425765	3.92843	8.55018e-05	0.000174727	16.3379	17.2952	4.59183	40.229	40.1671	39.6285
ENSG00000185158	LRRC37B	TRUE	1.67153	0.101407	16.4833	4.8349e-61	4.30699e-60	167.149	166.3	204.336	580.325	563.194	575.935
ENSG00000228661	AC090587.1	FALSE	1.67102	0.832766	2.0066	0.0447928	0.0668658	2.51352	3.99121	0	6.84749	4.2731	8.58618
ENSG00000100815	TRIP11	TRUE	1.66948	0.0667514	25.0104	4.71307e-138	1.24001e-136	2543.68	2185.85	2618.49	7777.04	8121.45	7492.43
ENSG00000272086	AC025181.2	FALSE	1.66941	0.228882	7.29374	3.01458e-13	9.24949e-13	42.7299	30.5993	37.8826	134.382	111.955	108.978
ENSG00000279133	AC018628.1	FALSE	1.66745	0.155856	10.6987	1.03239e-26	4.7022e-26	82.9462	89.137	79.209	274.756	269.205	253.623
ENSG00000135625	EGR4	TRUE	1.66639	0.228991	7.27712	3.41013e-13	1.04427e-12	26.392	38.5817	35.5867	116.407	103.409	99.7318
ENSG00000276966	HIST1H4E	TRUE	1.66632	0.400945	4.15598	3.23898e-05	6.82729e-05	101.798	115.745	91.8365	564.918	223.056	194.18
ENSG00000166126	AMN	TRUE	1.66619	0.222272	7.49621	6.56912e-14	2.06504e-13	25.1352	18.6256	26.403	77.8902	71.788	74.6337
ENSG00000198237	AC131392.1	FALSE	1.66601	1.131	1.47305	0.140737	0.189635	3.77028	0	1.14796	2.56781	8.5462	4.62333
ENSG00000196653	ZNF502	TRUE	1.66582	0.121386	13.7233	7.35864e-43	4.73315e-42	159.609	182.265	188.265	546.088	546.102	589.805
ENSG00000151304	SRFBP1	TRUE	1.66581	0.0466732	35.691	5.4512e-279	5.63494e-277	1146.17	1182.73	1167.47	3741.3	3603.93	3744.9
ENSG00000179023	KLHDC7A	TRUE	1.66524	0.261646	6.36448	1.95955e-10	5.41883e-10	50.2704	23.9473	40.1785	123.255	116.228	124.83
ENSG00000165091	TMC1	TRUE	1.66501	0.640792	2.59837	0.00936687	0.0155928	2.51352	5.32161	6.88774	17.9747	18.8016	10.5676
ENSG00000005421	PON1	TRUE	1.66415	0.936432	1.77712	0.0755491	0.10785	1.25676	1.3304	1.14796	7.70343	3.41848	1.32095
ENSG00000089847	ANKRD24	TRUE	1.66358	0.139814	11.8986	1.20382e-32	6.24893e-32	124.419	127.719	117.092	421.121	373.469	374.49
ENSG00000101216	GMEB2	TRUE	1.66304	0.0536674	30.9878	7.86728e-211	4.3893e-209	1433.96	1514	1392.47	4382.4	4803.82	4550.02
ENSG00000163472	TMEM79	TRUE	1.66296	0.0804532	20.6699	6.46772e-95	9.80704e-94	292.825	320.627	326.02	968.064	1013.58	994.676
ENSG00000280161	AC022413.1	FALSE	1.66285	0.198879	8.36112	6.21279e-17	2.17234e-16	52.784	43.9033	49.3621	150.645	152.977	159.175
ENSG00000171431	KRT20	TRUE	1.66226	0.169053	9.83277	8.13474e-23	3.35539e-22	52.784	49.2249	51.6581	148.077	176.906	161.817
ENSG00000171606	ZNF274	TRUE	1.66126	0.0652252	25.4696	4.27921e-143	1.18722e-141	544.177	540.144	509.693	1736.7	1619.5	1680.91
ENSG00000254872	AC139749.1	FALSE	1.66098	0.756181	2.19654	0.0280531	0.04339	3.77028	2.66081	1.14796	0.855937	11.1101	11.2281
ENSG00000137976	DNASE2B	TRUE	1.66071	0.598514	2.77473	0.00552483	0.00947376	6.2838	7.98242	4.59183	15.4069	23.9293	19.8143
ENSG00000168038	ULK4	TRUE	1.6606	0.115378	14.3927	5.75212e-47	4.01701e-46	128.19	123.728	140.051	398.011	411.927	430.63
ENSG00000196220	SRGAP3	TRUE	1.65949	0.105637	15.7094	1.30496e-55	1.07197e-54	199.825	219.517	181.377	665.063	581.996	644.624
ENSG00000278899	AL358852.1	FALSE	1.6588	0.610096	2.71892	0.00654959	0.0111388	3.77028	3.99121	5.73978	14.5509	10.2554	17.8328
ENSG00000050426	LETMD1	TRUE	1.65863	0.051122	32.4446	6.45288e-231	4.25263e-229	1246.71	1262.55	1338.52	3960.42	4116.7	4078.44
ENSG00000237451	CDK2AP2P2	FALSE	1.65711	0.796758	2.07981	0.0375429	0.0568884	5.02704	5.32161	1.14796	14.5509	8.5462	12.549
ENSG00000059769	DNAJC25	TRUE	1.65706	0.070256	23.586	5.36175e-123	1.16902e-121	472.542	492.249	544.131	1553.53	1552.84	1656.47
ENSG00000113734	BNIP1	TRUE	1.65652	0.0539334	30.7142	3.67869e-207	1.97659e-205	883.503	842.145	844.896	2647.41	2809.99	2648.51
ENSG00000223695	FO393418.1	FALSE	1.65574	1.06595	1.55329	0.120354	0.164732	1.25676	1.3304	2.29591	1.71187	8.5462	5.2838
ENSG00000136273	HUS1	TRUE	1.65566	0.0596741	27.7451	1.99874e-169	7.40042e-168	757.827	763.652	805.866	2335.85	2437.37	2560
ENSG00000151117	TMEM86A	TRUE	1.65496	0.259478	6.37803	1.79386e-10	4.96739e-10	42.7299	23.9473	30.9948	95.8649	120.501	92.4666
ENSG00000105516	DBP	TRUE	1.65493	0.0661195	25.0294	2.92541e-138	7.71672e-137	971.476	1056.34	899.998	2991.5	3091.16	3123.39
ENSG00000125775	SDCBP2	TRUE	1.65487	0.192038	8.61743	6.84723e-18	2.46138e-17	25.1352	39.9121	44.7703	129.246	121.356	99.0713
ENSG00000173575	CHD2	TRUE	1.65439	0.0448359	36.8989	4.81917e-298	6.0207e-296	4349.65	3886.11	4366.83	13558.9	12653.5	13476.3
ENSG00000249637	AC008438.1	FALSE	1.65374	0.228895	7.22488	5.01531e-13	1.52869e-12	31.419	38.5817	33.2907	100.145	122.211	102.374
ENSG00000262343	AC100791.1	FALSE	1.65199	0.826391	1.99904	0.0456045	0.0679812	1.25676	6.65202	3.44387	13.695	7.69158	13.87
ENSG00000165006	UBAP1	TRUE	1.65191	0.0406932	40.5942	0	0	2733.46	2812.47	2722.95	8328.26	8926.5	8722.24
ENSG00000146556	WASH2P	FALSE	1.64899	0.18694	8.82099	1.13454e-18	4.17716e-18	59.0678	47.8945	43.6224	158.348	138.448	173.045
ENSG00000197818	SLC9A8	TRUE	1.64882	0.0598557	27.5466	4.85994e-167	1.73933e-165	784.219	690.479	734.692	2281.07	2383.53	2269.39
ENSG00000155324	GRAMD2B	TRUE	1.64875	0.0702812	23.4593	1.06128e-121	2.28697e-120	514.015	521.518	492.473	1527.85	1598.14	1658.45
ENSG00000145632	PLK2	TRUE	1.64872	0.0439141	37.5443	0	0	3977.65	3731.78	3881.24	11639.9	12356.9	12349.6
ENSG00000251079	BMS1P2	FALSE	1.64833	0.548786	3.0036	0.00266808	0.00474605	7.54057	9.31282	2.29591	22.2544	19.6562	17.1724
ENSG00000183153	GJD3	TRUE	1.64815	0.585666	2.81415	0.00489066	0.00844156	5.02704	1.3304	8.0357	17.1187	15.3832	13.87
ENSG00000282458	AC008993.1	FALSE	1.64802	0.146818	11.2249	3.07777e-29	1.48662e-28	100.541	85.1458	95.2804	294.442	311.082	277.4
ENSG00000139515	PDX1	TRUE	1.64802	0.142476	11.567	6.058e-31	3.0378e-30	120.649	141.023	122.831	445.087	356.376	401.569
ENSG00000181634	TNFSF15	TRUE	1.64729	0.908791	1.81262	0.0698908	0.100569	2.51352	1.3304	1.14796	4.27968	5.98234	5.2838
ENSG00000116117	PARD3B	TRUE	1.64579	0.171665	9.58719	9.05193e-22	3.63004e-21	49.0137	38.5817	48.2142	148.077	135.885	142.663
ENSG00000263412	AC004477.1	FALSE	1.64553	0.379342	4.33785	1.43882e-05	3.10909e-05	17.5947	11.9736	11.4796	43.6528	44.4402	40.289
ENSG00000055483	USP36	TRUE	1.64508	0.0424335	38.7685	0	0	5807.49	5356.2	5476.9	16623.1	17815.4	17607.6
ENSG00000254838	GVINP1	FALSE	1.64475	0.461174	3.56644	0.000361867	0.000701081	10.0541	15.9648	8.0357	31.6697	36.7486	36.9866
ENSG00000163995	ABLIM2	TRUE	1.64337	0.139372	11.7912	4.33101e-32	2.22158e-31	118.136	134.371	105.612	352.646	405.09	357.978
ENSG00000115956	PLEK	TRUE	1.64304	1.00039	1.64241	0.100506	0.139936	1.25676	1.3304	2.29591	6.84749	2.56386	5.94428
ENSG00000272384	AC016405.3	FALSE	1.64298	0.788691	2.08317	0.0372357	0.056465	0	2.66081	4.59183	10.2712	8.5462	4.62333
ENSG00000230565	ZNF32-AS2	FALSE	1.64269	0.74845	2.19479	0.0281786	0.0435776	2.51352	5.32161	3.44387	8.55937	14.5285	11.8886
ENSG00000233299	HIGD1AP4	FALSE	1.6424	0.829399	1.98023	0.0476773	0.0708583	1.25676	9.31282	1.14796	12.8391	10.2554	12.549
ENSG00000008226	DLEC1	TRUE	1.64217	0.805803	2.03792	0.0415575	0.0624928	1.25676	3.99121	1.14796	6.84749	5.98234	6.60476
ENSG00000260276	AC022167.2	FALSE	1.64099	0.177412	9.24956	2.25413e-20	8.69047e-20	52.784	49.2249	68.8774	184.026	167.505	184.273
ENSG00000175595	ERCC4	TRUE	1.63988	0.0545632	30.0547	1.89772e-198	9.47187e-197	844.543	828.841	842.6	2583.22	2651.88	2607.56
ENSG00000082556	OPRK1	TRUE	1.63986	1.11219	1.47444	0.140363	0.189244	6.2838	1.3304	0	10.2712	2.56386	10.5676
ENSG00000232536	AL365436.2	FALSE	1.6396	0.861656	1.90285	0.0570607	0.083572	2.51352	0	5.73978	15.4069	2.56386	8.58618
ENSG00000151014	NOCT	TRUE	1.63937	0.0539374	30.394	6.59695e-203	3.40102e-201	1735.59	1734.85	1750.63	5055.16	5808.85	5402.69
ENSG00000226310	AL022157.1	FALSE	1.63929	0.65562	2.50036	0.0124067	0.0202755	1.25676	3.99121	5.73978	11.9831	8.5462	13.87
ENSG00000171056	SOX7	TRUE	1.63818	0.296622	5.52278	3.33677e-08	8.34152e-08	30.1623	23.9473	18.3673	87.3055	64.0965	73.3128
ENSG00000166676	TVP23A	TRUE	1.63794	1.00824	1.62456	0.104257	0.144625	1.25676	1.3304	2.29591	8.55937	5.12772	1.98143
ENSG00000203711	C6orf99	FALSE	1.63781	0.109242	14.9926	8.21377e-51	6.18127e-50	182.23	206.213	176.785	612.851	568.322	574.614
ENSG00000189164	ZNF527	TRUE	1.63754	0.111748	14.6539	1.27283e-48	9.1752e-48	145.784	133.04	142.347	430.536	428.164	451.765
ENSG00000273387	AC005005.3	FALSE	1.63685	0.345742	4.73432	2.19794e-06	4.98261e-06	17.5947	11.9736	11.4796	37.6612	35.894	52.838
ENSG00000260219	AC106782.2	FALSE	1.63413	0.185525	8.80819	1.27188e-18	4.67096e-18	56.5542	58.5378	48.2142	161.772	152.977	188.896
ENSG00000204815	TTC25	TRUE	1.63411	0.169244	9.65537	4.66475e-22	1.88291e-21	72.8921	55.8769	78.0611	209.705	205.963	228.525
ENSG00000198718	TOGARAM1	TRUE	1.634	0.116052	14.0799	5.04933e-45	3.39691e-44	159.609	159.648	150.382	522.121	468.331	466.956
ENSG00000184156	KCNQ3	TRUE	1.63318	0.22319	7.31743	2.5276e-13	7.7764e-13	43.9866	45.2337	44.7703	142.085	137.594	136.058
ENSG00000143322	ABL2	TRUE	1.63306	0.0529792	30.8244	1.23336e-208	6.75163e-207	1969.34	1663	1928.57	5816.95	5762.7	5686.03
ENSG00000006652	IFRD1	TRUE	1.63287	0.0438912	37.2026	6.19174e-303	7.98029e-301	3066.5	3147.73	3206.24	9780.79	9367.48	10066.3
ENSG00000238279	BX470102.1	FALSE	1.6316	0.802308	2.03363	0.0419884	0.063057	2.51352	3.99121	0	11.1272	0.85462	7.26523
ENSG00000187094	CCK	TRUE	1.63109	0.220517	7.39665	1.39668e-13	4.34097e-13	18.8514	49.2249	41.3264	114.696	117.083	106.997
ENSG00000277324	AC093462.1	FALSE	1.63038	0.550618	2.961	0.00306638	0.00541718	3.77028	9.31282	4.59183	19.6865	13.6739	20.4747
ENSG00000139410	SDSL	TRUE	1.62947	0.0525275	31.0213	2.78108e-211	1.56447e-209	1413.86	1500.7	1364.92	4359.29	4479.06	4391.5
ENSG00000145920	CPLX2	TRUE	1.62923	0.359173	4.53604	5.73193e-06	1.26917e-05	32.6758	11.9736	16.0714	64.1953	58.9687	64.7266
ENSG00000261737	AL049597.2	FALSE	1.62765	0.618997	2.6295	0.00855099	0.0143201	1.25676	2.66081	6.88774	6.84749	16.2378	11.2281
ENSG00000217159	LARP1P1	FALSE	1.627	1.28254	1.26858	0.204592	0.264996	2.51352	0	0	1.71187	2.56386	3.30238
ENSG00000152457	DCLRE1C	TRUE	1.62648	0.0630828	25.7833	1.36388e-146	3.92289e-145	642.205	604.003	653.187	1967.8	2016.9	1888.96
ENSG00000188316	ENO4	TRUE	1.62575	0.499558	3.25438	0.0011364	0.00210398	11.3108	3.99121	8.0357	22.2544	26.4932	23.7771
ENSG00000064787	BCAS1	TRUE	1.62501	0.59858	2.71477	0.00663212	0.0112697	7.54057	7.98242	5.73978	19.6865	19.6562	25.7585
ENSG00000142621	FHAD1	TRUE	1.62445	0.11292	14.3859	6.34803e-47	4.42862e-46	197.311	183.596	210.076	616.274	611.908	597.73
ENSG00000228201	AL022341.1	FALSE	1.62361	0.525908	3.08726	0.00202014	0.00364183	6.2838	5.32161	4.59183	12.8391	19.6562	17.1724
ENSG00000272498	AC090948.2	FALSE	1.62265	0.491584	3.30086	0.000963888	0.00179421	6.2838	9.31282	5.73978	17.9747	23.9293	23.1166
ENSG00000106701	FSD1L	TRUE	1.6223	0.075677	21.4371	6.019e-102	1.00716e-100	436.096	456.328	537.244	1448.24	1519.51	1445.12
ENSG00000167625	ZNF526	TRUE	1.62153	0.0628652	25.7937	1.04282e-146	3.00793e-145	990.328	1032.39	1052.68	2899.91	3349.25	3214.53
ENSG00000248846	LINC02065	FALSE	1.62107	0.679679	2.38506	0.0170765	0.027345	5.02704	3.99121	4.59183	11.9831	15.3832	14.5305
ENSG00000261485	PAN3-AS1	FALSE	1.62084	0.501644	3.23106	0.00123333	0.00227661	3.77028	6.65202	5.73978	19.6865	17.947	12.549
ENSG00000165121	AL353743.1	FALSE	1.62022	0.154763	10.4691	1.19792e-25	5.30197e-25	62.838	81.1546	103.316	270.476	228.183	264.851
ENSG00000160469	BRSK1	TRUE	1.61768	0.0912551	17.727	2.59487e-70	2.7043e-69	377.028	336.592	360.458	1069.92	1088.79	1138
ENSG00000185404	SP140L	TRUE	1.61676	0.0589155	27.442	8.66741e-166	3.06429e-164	844.543	811.546	796.682	2485.64	2474.12	2558.02
ENSG00000184922	FMNL1	TRUE	1.61673	0.124921	12.942	2.60734e-38	1.53058e-37	206.109	137.032	184.821	524.689	565.758	533.664
ENSG00000280620	SCAANT1	FALSE	1.61656	0.969478	1.66745	0.0954244	0.133518	0	2.66081	2.29591	5.13562	7.69158	2.6419
ENSG00000136155	SCEL	TRUE	1.61559	0.708509	2.28027	0.0225917	0.0354955	2.51352	2.66081	2.29591	2.56781	6.83696	12.549
ENSG00000187953	PMS2CL	FALSE	1.61537	0.0702223	23.0037	4.28275e-117	8.68665e-116	486.366	444.355	533.8	1480.77	1502.42	1514.47
ENSG00000229140	CCDC26	FALSE	1.61514	0.396747	4.07096	4.68192e-05	9.7597e-05	17.5947	14.6344	12.6275	42.7968	48.7133	45.5728
ENSG00000119986	AVPI1	TRUE	1.61487	0.0646913	24.9627	1.55606e-137	4.06253e-136	1000.38	1059	940.177	2862.25	3229.61	3085.08
ENSG00000227741	AL121987.2	FALSE	1.6148	0.487896	3.30972	0.000933905	0.00174046	10.0541	6.65202	6.88774	17.9747	37.6033	17.1724
ENSG00000178878	APOLD1	TRUE	1.61378	0.109969	14.6749	9.33828e-49	6.75541e-48	167.149	178.274	169.898	555.503	499.098	521.776
ENSG00000257335	MGAM	TRUE	1.61353	0.496413	3.25038	0.0011525	0.00213262	5.02704	10.6432	3.44387	19.6865	16.2378	21.1352
ENSG00000152822	GRM1	TRUE	1.61348	0.800391	2.01586	0.0438146	0.0655385	3.77028	1.3304	1.14796	9.4153	5.98234	3.96285
ENSG00000279742	AP000974.1	FALSE	1.61299	1.59065	1.01404	0.310562	0.382375	0	1.3304	0	2.56781	1.70924	0
ENSG00000043514	TRIT1	TRUE	1.61121	0.0465314	34.6262	1.01795e-262	9.09189e-261	1717.99	1738.84	1634.69	5167.29	5188.4	5189.36
ENSG00000179818	PCBP1-AS1	FALSE	1.61096	0.0681183	23.6494	1.19629e-123	2.6365e-122	490.137	573.404	542.984	1618.58	1671.64	1615.52
ENSG00000101470	TNNC2	TRUE	1.61084	0.972633	1.65616	0.0976893	0.136397	5.02704	0	2.29591	12.8391	5.98234	3.96285
ENSG00000181804	SLC9A9	TRUE	1.61078	0.440066	3.66031	0.000251906	0.000495156	13.8244	13.304	5.73978	34.2375	37.6033	27.74
ENSG00000186272	ZNF17	TRUE	1.61059	0.104395	15.4279	1.06232e-53	8.42739e-53	139.5	186.256	192.857	519.554	565.758	502.622
ENSG00000271040	AL390955.2	FALSE	1.60791	0.811283	1.98193	0.047487	0.070596	1.25676	3.99121	2.29591	12.8391	3.41848	6.60476
ENSG00000141371	C17orf64	TRUE	1.60673	1.16581	1.3782	0.16814	0.222425	1.25676	2.66081	1.14796	0.855937	7.69158	6.60476
ENSG00000105136	ZNF419	TRUE	1.60595	0.16688	9.62338	6.37009e-22	2.56466e-21	43.9866	66.5202	82.6529	188.306	198.272	204.087
ENSG00000204149	AGAP6	TRUE	1.6047	0.118713	13.5175	1.23368e-41	7.73959e-41	136.987	130.38	176.785	478.469	428.164	451.105
ENSG00000135124	P2RX4	TRUE	1.60418	0.0791396	20.2703	2.35341e-91	3.37499e-90	426.042	416.416	422.448	1223.99	1340.9	1281.32
ENSG00000268849	SIGLEC22P	FALSE	1.60397	0.653232	2.45544	0.014071	0.0228048	10.0541	3.99121	2.29591	17.1187	9.40081	22.4562
ENSG00000274840	AC132807.2	FALSE	1.60393	0.430586	3.725	0.000195314	0.000387961	8.79733	18.6256	16.0714	53.924	47.0041	31.7028
ENSG00000105072	C19orf44	TRUE	1.60382	0.0711381	22.5452	1.49779e-112	2.89933e-111	470.029	403.112	451.147	1353.24	1345.17	1332.84
ENSG00000172007	RAB33B	TRUE	1.60309	0.0675055	23.7475	1.16669e-124	2.62235e-123	448.664	383.156	441.963	1331.84	1241.76	1303.12
ENSG00000133398	MED10	TRUE	1.60263	0.0473653	33.8354	5.94711e-251	4.78683e-249	1464.13	1567.22	1542.85	4467.99	4677.33	4741.55
ENSG00000157429	ZNF19	TRUE	1.60021	0.134913	11.8611	1.88534e-32	9.73951e-32	119.392	119.736	145.79	361.205	386.288	421.383
ENSG00000162971	TYW5	TRUE	1.60019	0.0541966	29.5257	1.34708e-191	6.17838e-190	862.138	867.423	889.666	2525.01	2670.69	2743.62
ENSG00000249859	PVT1	FALSE	1.60014	0.0649893	24.6216	7.416e-134	1.85756e-132	1237.91	1134.83	1090.56	3340.72	3640.68	3513.73
ENSG00000255717	SNHG1	FALSE	1.59973	0.0883829	18.1	3.18819e-73	3.50752e-72	5740.88	5277.71	5794.89	17004.9	17106.9	16852
ENSG00000115641	FHL2	TRUE	1.5985	0.0487306	32.8027	5.38234e-236	3.7281e-234	3457.35	3522.91	3255.61	9893.77	10763.9	10327.2
ENSG00000169064	ZBBX	TRUE	1.59828	0.337263	4.73897	2.14809e-06	4.87123e-06	22.6217	15.9648	25.255	68.4749	59.8234	66.0476
ENSG00000126653	NSRP1	TRUE	1.59828	0.0405823	39.3835	0	0	1956.78	1942.39	1946.93	5899.12	5871.24	5929.75
ENSG00000156463	SH3RF2	TRUE	1.59803	0.0688744	23.2021	4.33299e-119	9.03143e-118	774.165	653.228	728.952	2036.27	2342.51	2155.79
ENSG00000140527	WDR93	TRUE	1.59722	0.521439	3.06309	0.00219062	0.00393384	6.2838	6.65202	10.3316	35.0934	20.5109	15.8514
ENSG00000261324	AC010168.2	FALSE	1.59675	0.416079	3.83763	0.000124229	0.0002504	8.79733	3.99121	13.7755	24.8222	26.4932	30.3819
ENSG00000164621	SMAD5-AS1	FALSE	1.59545	0.708005	2.25344	0.0242316	0.0378704	5.02704	0	3.44387	11.9831	8.5462	5.94428
ENSG00000237686	AL109615.3	FALSE	1.59544	0.305573	5.22115	1.7782e-07	4.29604e-07	16.3379	17.2952	13.7755	43.6528	41.0217	56.8009
ENSG00000172888	ZNF621	TRUE	1.59514	0.0570397	27.9655	4.27376e-172	1.62979e-170	877.219	784.938	896.554	2566.95	2610.01	2565.95
ENSG00000183161	FANCF	TRUE	1.59507	0.0709903	22.4688	8.38275e-112	1.60137e-110	421.015	339.253	362.754	1117	1163.99	1114.88
ENSG00000106069	CHN2	TRUE	1.59492	0.86732	1.83891	0.0659287	0.095387	1.25676	2.66081	2.29591	7.70343	5.12772	5.94428
ENSG00000226328	NUP50-DT	FALSE	1.59302	0.114905	13.8638	1.05016e-43	6.86534e-43	109.338	145.014	148.086	392.019	417.909	405.532
ENSG00000160584	SIK3	TRUE	1.59122	0.0566412	28.093	1.19339e-173	4.63781e-172	2044.75	1818.66	1764.41	5387.27	5813.98	5748.78
ENSG00000169621	APLF	TRUE	1.59115	0.136437	11.6621	1.98956e-31	1.0096e-30	87.9733	98.4499	101.02	270.476	289.716	305.14
ENSG00000277149	TYW1B	TRUE	1.59022	0.153225	10.3783	3.11173e-25	1.36362e-24	100.541	94.4587	80.357	267.908	282.879	276.079
ENSG00000067798	NAV3	TRUE	1.59019	0.104325	15.2426	1.84302e-52	1.42704e-51	310.42	262.09	235.331	813.996	799.924	814.366
ENSG00000114019	AMOTL2	TRUE	1.58878	0.0622556	25.5203	1.17225e-143	3.27011e-142	2425.55	2208.47	2073.21	6369.88	7110.43	6687.98
ENSG00000215032	GNL3LP1	FALSE	1.58844	0.921853	1.7231	0.0848709	0.12003	2.51352	0	3.44387	6.84749	8.5462	3.30238
ENSG00000131263	RLIM	TRUE	1.58806	0.0506509	31.353	8.85373e-216	5.25648e-214	4159.88	3758.39	4296.8	12269.9	12719.3	11757.1
ENSG00000268869	ESPNP	FALSE	1.58773	0.28845	5.50435	3.70543e-08	9.24383e-08	41.4731	15.9648	35.5867	90.7293	95.7174	95.1085
ENSG00000140675	SLC5A2	TRUE	1.58724	0.64306	2.46825	0.0135774	0.0220522	3.77028	3.99121	4.59183	8.55937	15.3832	13.2095
ENSG00000256683	ZNF350	TRUE	1.58693	0.137191	11.5673	6.03476e-31	3.02689e-30	148.298	133.04	127.423	402.29	429.019	396.285
ENSG00000149201	CCDC81	TRUE	1.58675	0.320513	4.95066	7.39625e-07	1.72331e-06	21.3649	15.9648	22.9591	55.6359	60.678	65.3871
ENSG00000174151	CYB561D1	TRUE	1.58672	0.0810871	19.5681	2.89493e-85	3.77899e-84	389.596	360.539	385.713	1058.79	1142.63	1209.33
ENSG00000253559	OSGEPL1-AS1	FALSE	1.58584	0.389049	4.07621	4.57758e-05	9.55003e-05	17.5947	6.65202	13.7755	40.229	39.3125	35.6657
ENSG00000270959	LPP-AS2	FALSE	1.58544	0.248558	6.37855	1.78771e-10	4.95103e-10	31.419	33.2601	22.9591	79.6021	101.7	80.578
ENSG00000283525	AC005622.1	FALSE	1.58518	0.920292	1.72248	0.084983	0.120163	2.51352	5.32161	0	9.4153	6.83696	6.60476
ENSG00000254400	AC091564.2	FALSE	1.58496	0.622849	2.54469	0.0109374	0.0180304	6.2838	5.32161	1.14796	10.2712	15.3832	11.8886
ENSG00000279529	AC008764.8	FALSE	1.5849	0.373965	4.23809	2.25425e-05	4.80132e-05	12.5676	17.2952	12.6275	50.5003	41.8764	35.0052
ENSG00000213793	ZNF888	TRUE	1.58444	0.0650023	24.3751	3.14179e-131	7.63478e-130	536.637	566.752	623.34	1668.22	1775.04	1742.33
ENSG00000273980	AL592071.1	FALSE	1.58418	0.996946	1.58903	0.112054	0.154493	0	1.3304	3.44387	4.27968	5.12772	5.2838
ENSG00000186847	KRT14	TRUE	1.58244	0.451386	3.50574	0.000455347	0.000873134	7.54057	3.99121	10.3316	14.5509	32.4755	19.8143
ENSG00000104381	GDAP1	TRUE	1.58179	0.0443819	35.6403	3.33121e-278	3.40888e-276	2391.62	2547.72	2454.33	7565.62	7128.38	7431.67
ENSG00000167614	TTYH1	TRUE	1.58144	0.615396	2.56979	0.0101761	0.016851	11.3108	3.99121	4.59183	20.5425	20.5109	18.4933
ENSG00000274976	AC087588.2	FALSE	1.5814	0.879554	1.79796	0.0721835	0.103488	0	3.99121	2.29591	3.42375	8.5462	6.60476
ENSG00000274487	AC244154.1	FALSE	1.58128	0.234523	6.74252	1.55667e-11	4.50668e-11	35.1893	25.2777	21.8112	65.9071	81.1889	96.4294
ENSG00000135905	DOCK10	TRUE	1.581	0.814786	1.94038	0.0523333	0.0771698	3.77028	2.66081	4.59183	9.4153	7.69158	15.8514
ENSG00000158062	UBXN11	TRUE	1.58065	0.0764751	20.6688	6.61921e-95	1.00293e-93	595.705	532.161	544.131	1753.81	1633.18	1616.18
ENSG00000100058	CRYBB2P1	FALSE	1.57992	0.0726665	21.7421	8.20916e-105	1.42273e-103	399.65	375.174	424.744	1192.32	1178.52	1220.56
ENSG00000226210	AC215219.1	FALSE	1.57878	0.0742658	21.2585	2.75066e-100	4.51002e-99	349.38	371.183	362.754	1046.81	1108.44	1079.88
ENSG00000272153	AL365330.1	FALSE	1.57759	1.17033	1.34799	0.177662	0.233624	1.25676	2.66081	0	0	5.12772	5.94428
ENSG00000256916	AP000851.1	FALSE	1.57758	0.51879	3.04088	0.00235885	0.0042218	6.2838	10.6432	6.88774	17.9747	23.9293	28.4004
ENSG00000269001	AC092070.2	FALSE	1.57646	0.45676	3.45139	0.000557709	0.00105964	16.3379	13.304	6.88774	31.6697	35.894	40.289
ENSG00000116874	WARS2	TRUE	1.57556	0.083485	18.8724	1.9235e-79	2.30956e-78	268.947	242.133	292.729	808.004	790.523	804.459
ENSG00000067365	METTL22	TRUE	1.57522	0.0692617	22.743	1.68271e-114	3.33983e-113	446.15	423.068	451.147	1325.85	1323.81	1289.91
ENSG00000242588	AC108010.1	FALSE	1.57446	0.370995	4.2439	2.19671e-05	4.68173e-05	12.5676	7.98242	13.7755	38.5172	37.6033	27.74
ENSG00000012124	CD22	TRUE	1.57438	0.151667	10.3806	3.04e-25	1.33276e-24	138.244	152.996	98.7243	389.451	373.469	392.322
ENSG00000115221	ITGB6	TRUE	1.57435	0.800352	1.96708	0.0491744	0.0729023	2.51352	0	2.29591	5.99156	1.70924	6.60476
ENSG00000108433	GOSR2	TRUE	1.57416	0.0519745	30.2871	1.69461e-201	8.67059e-200	1701.65	1555.24	1565.81	4625.48	4902.1	4830.72
ENSG00000213250	RBMS2P1	FALSE	1.57388	0.291592	5.39753	6.75642e-08	1.66692e-07	20.1082	23.9473	24.1071	59.0596	75.2065	68.6895
ENSG00000187642	PERM1	TRUE	1.5736	0.872551	1.80345	0.0713174	0.102369	5.02704	1.3304	1.14796	9.4153	7.69158	5.2838
ENSG00000267288	AC138150.2	FALSE	1.57256	0.336764	4.66961	3.01777e-06	6.78598e-06	23.8785	17.2952	18.3673	56.4918	55.5503	64.7266
ENSG00000276148	AC084824.5	FALSE	1.57163	0.606929	2.58949	0.00961186	0.0159758	7.54057	1.3304	4.59183	13.695	12.8193	13.87
ENSG00000268996	MAN1B1-DT	FALSE	1.57121	0.155765	10.087	6.30355e-24	2.66595e-23	101.798	102.441	91.8365	284.171	293.989	299.856
ENSG00000112782	CLIC5	TRUE	1.57003	0.234119	6.70609	1.99909e-11	5.75399e-11	30.1623	42.5729	34.4387	108.704	108.537	100.392
ENSG00000280828	AC090114.3	FALSE	1.56942	0.428868	3.65946	0.000252751	0.000496721	12.5676	6.65202	10.3316	25.6781	38.4579	24.4376
ENSG00000166780	C16orf45	TRUE	1.56842	0.0858149	18.2768	1.26628e-74	1.41996e-73	415.988	411.095	478.698	1242.82	1357.99	1279.34
ENSG00000149050	ZNF214	TRUE	1.56657	0.140266	11.1686	5.812e-29	2.78812e-28	69.1219	98.4499	73.4692	233.671	240.148	236.45
ENSG00000274104	AC020910.4	FALSE	1.56651	0.354356	4.42072	9.83741e-06	2.14945e-05	8.79733	17.2952	12.6275	39.3731	34.1848	40.289
ENSG00000196159	FAT4	TRUE	1.56593	0.258782	6.05116	1.43808e-09	3.82612e-09	50.2704	25.2777	56.2499	136.95	139.303	117.565
ENSG00000243753	HLA-L	FALSE	1.56504	0.31106	5.03133	4.87099e-07	1.14913e-06	18.8514	19.9561	34.4387	71.0427	77.7704	70.0104
ENSG00000185433	LINC00158	FALSE	1.56488	1.1756	1.33114	0.183143	0.240118	3.77028	1.3304	0	0.855937	9.40081	4.62333
ENSG00000162086	ZNF75A	TRUE	1.56265	0.0974485	16.0357	7.19936e-58	6.10611e-57	364.461	336.592	429.336	1161.51	1015.29	1169.04
ENSG00000183308	AC005037.1	FALSE	1.56262	0.36412	4.2915	1.77472e-05	3.81108e-05	7.54057	19.9561	9.18365	37.6612	23.9293	44.2519
ENSG00000281896	AC018638.8	FALSE	1.5626	0.395114	3.95481	7.65957e-05	0.000157127	16.3379	13.304	6.88774	43.6528	23.9293	38.9681
ENSG00000276234	TADA2A	TRUE	1.56255	0.0612039	25.5303	9.0937e-144	2.54025e-142	1327.14	1269.2	1288.01	3659.99	3967.14	3846.61
ENSG00000233559	LINC00513	FALSE	1.56238	0.0958375	16.3023	9.49842e-60	8.28376e-59	229.987	222.177	242.219	671.91	709.334	673.025
ENSG00000234311	AL451069.3	FALSE	1.56193	0.460163	3.39431	0.000688029	0.00129732	5.02704	14.6344	5.73978	20.5425	27.3478	25.7585
ENSG00000134070	IRAK2	TRUE	1.56134	0.0933937	16.7179	9.71121e-63	8.92012e-62	281.514	278.054	290.433	800.301	837.527	870.507
ENSG00000186638	KIF24	TRUE	1.56127	0.0697361	22.3882	5.12791e-111	9.72297e-110	741.489	754.339	626.784	2029.43	2095.53	2125.41
ENSG00000185523	SPATA45	TRUE	1.56034	1.10585	1.41099	0.158249	0.210557	0	1.3304	3.44387	1.71187	5.98234	6.60476
ENSG00000256981	AC134349.2	FALSE	1.56032	0.882277	1.76852	0.0769747	0.109754	1.25676	2.66081	4.59183	9.4153	5.98234	9.90713
ENSG00000182687	GALR2	TRUE	1.55814	0.429929	3.62418	0.000289881	0.000566683	15.0811	6.65202	11.4796	28.2459	38.4579	31.7028
ENSG00000138166	DUSP5	TRUE	1.55727	0.0519971	29.9492	4.50752e-197	2.21183e-195	4614.83	4855.97	4620.53	12784.3	14935.3	13745.2
ENSG00000104888	SLC17A7	TRUE	1.55697	0.29702	5.24197	1.58869e-07	3.84731e-07	23.8785	25.2777	35.5867	77.8902	77.7704	94.448
ENSG00000253227	AC090192.2	FALSE	1.55598	0.936844	1.66087	0.0967392	0.135172	0	1.3304	2.29591	3.42375	5.12772	2.6419
ENSG00000213667	PGGT1BP1	FALSE	1.55553	0.860819	1.80704	0.0707558	0.10167	3.77028	0	3.44387	9.4153	4.2731	7.92571
ENSG00000177410	ZFAS1	FALSE	1.55519	0.0614848	25.2939	3.72441e-141	1.00856e-139	946.341	959.221	1090.56	2968.39	2933.05	2916
ENSG00000132669	RIN2	TRUE	1.55412	0.117193	13.2613	3.88303e-40	2.3682e-39	85.4597	119.736	79.209	252.501	293.134	281.363
ENSG00000041988	THAP3	TRUE	1.55247	0.0630278	24.6314	5.81775e-134	1.46082e-132	874.706	778.286	810.457	2262.24	2589.5	2377.05
ENSG00000197054	ZNF763	TRUE	1.55149	0.745373	2.0815	0.0373885	0.0566726	1.25676	2.66081	2.29591	6.84749	10.2554	1.98143
ENSG00000169885	CALML6	TRUE	1.55117	0.661009	2.34667	0.018942	0.0301521	2.51352	3.99121	6.88774	12.8391	13.6739	13.2095
ENSG00000173039	RELA	TRUE	1.55012	0.0536185	28.9102	8.87878e-184	3.70507e-182	3595.59	3678.57	3540.3	9823.59	11343.4	10498.3
ENSG00000165816	VWA2	TRUE	1.54997	0.9304	1.66592	0.0957294	0.133908	0	3.99121	0	4.27968	3.41848	3.30238
ENSG00000233251	AC007743.1	FALSE	1.54903	0.533945	2.9011	0.00371851	0.00651107	1.25676	5.32161	4.59183	11.1272	6.83696	13.87
ENSG00000177150	FAM210A	TRUE	1.54862	0.0474026	32.6694	4.24743e-234	2.88316e-232	2146.55	2304.26	2292.47	6304.83	6815.59	6606.08
ENSG00000187688	TRPV2	TRUE	1.54862	0.223705	6.92259	4.43451e-12	1.31142e-11	49.0137	59.8682	34.4387	140.374	138.448	137.379
ENSG00000160255	ITGB2	TRUE	1.54826	0.436828	3.54433	0.000393616	0.000759412	13.8244	18.6256	8.0357	41.9409	45.2948	30.3819
ENSG00000248538	AC022784.1	FALSE	1.54781	0.464176	3.33452	0.000854465	0.00159812	7.54057	11.9736	10.3316	27.39	34.1848	25.7585
ENSG00000012171	SEMA3B	TRUE	1.54687	0.102546	15.0846	2.04407e-51	1.55435e-50	235.014	210.204	243.367	680.47	669.167	666.42
ENSG00000266010	GATA6-AS1	FALSE	1.54637	1.35527	1.141	0.253868	0.32013	0	0	1.14796	2.56781	0.85462	0.660476
ENSG00000175197	DDIT3	TRUE	1.54595	0.0669512	23.0906	5.74868e-118	1.1801e-116	787.989	828.841	812.753	2453.97	2284.4	2355.26
ENSG00000145283	SLC10A6	TRUE	1.5457	0.917659	1.68439	0.0921057	0.12931	3.77028	2.66081	0	6.84749	7.69158	3.96285
ENSG00000234665	AL512625.3	FALSE	1.54471	0.144781	10.6693	1.41744e-26	6.44016e-26	57.811	90.4674	82.6529	226.823	219.637	226.543
ENSG00000280187	AC022107.1	FALSE	1.54449	0.12014	12.8557	7.98881e-38	4.64546e-37	149.555	133.04	137.755	404.858	417.054	404.872
ENSG00000267736	HMGB2P1	FALSE	1.54441	0.798492	1.93415	0.0530943	0.0781958	3.77028	5.32161	2.29591	11.1272	7.69158	13.87
ENSG00000124440	HIF3A	TRUE	1.54433	0.417069	3.70281	0.000213224	0.000421889	10.0541	7.98242	9.18365	18.8306	29.9117	30.3819
ENSG00000104808	DHDH	TRUE	1.54424	0.133751	11.5456	7.76714e-31	3.88243e-30	169.663	139.692	106.76	400.578	406.799	401.569
ENSG00000198429	ZNF69	TRUE	1.54342	1.34825	1.14475	0.252311	0.318422	0	0	1.14796	1.71187	0.85462	1.32095
ENSG00000174502	SLC26A9	TRUE	1.54339	1.35301	1.14071	0.253991	0.320264	0	0	1.14796	1.71187	0.85462	1.32095
ENSG00000271971	AC120053.1	FALSE	1.54333	0.444835	3.46945	0.000521516	0.000993745	5.02704	10.6432	20.6632	46.2206	28.2024	33.0238
ENSG00000157404	KIT	TRUE	1.54313	1.40502	1.09829	0.272076	0.340224	0	1.3304	0	2.56781	0	1.32095
ENSG00000214776	AC092821.1	FALSE	1.54289	0.407941	3.78213	0.000155491	0.000311472	17.5947	7.98242	9.18365	38.5172	29.0571	33.6843
ENSG00000253404	AC034243.1	FALSE	1.54284	0.765389	2.01576	0.0438256	0.0655501	2.51352	2.66081	3.44387	11.1272	7.69158	6.60476
ENSG00000229214	LINC00242	FALSE	1.54224	0.499192	3.08948	0.00200509	0.00361567	11.3108	3.99121	5.73978	17.1187	23.0747	21.1352
ENSG00000162779	AXDND1	TRUE	1.54159	0.29511	5.22378	1.75311e-07	4.23693e-07	30.1623	23.9473	30.9948	101.001	72.6427	75.2942
ENSG00000141456	PELP1	TRUE	1.54136	0.049041	31.43	7.87433e-217	4.73017e-215	4957.92	4935.8	4834.05	13261.9	15325.9	14276.8
ENSG00000117475	BLZF1	TRUE	1.54129	0.0516319	29.8515	8.39898e-196	4.0244e-194	1692.86	1873.21	1786.22	5086.83	5185.83	5298.33
[truncated: 18,365 more rows]

## Sheet: CRC16_159_T.vs.CRC16_159_C
GeneID	GeneName	IsCoding	logFC (CRC16_159_T / CRC16_159_C)	lfcSE	stat	pvalue	padj	CRC16.159.C1	CRC16.159.C2	CRC16.159.C3	CRC16.159.T1	CRC16.159.T2	CRC16.159.T3
ENSG00000253775	AC100802.1	FALSE	8.66038	1.19472	7.24887	4.20273e-13	1.2169e-12	1.09361	0	0	153.621	156.189	167.18
ENSG00000232624	LINC01517	FALSE	8.29495	0.731007	11.3473	7.64901e-30	3.49326e-29	1.09361	0.999813	2.40957	457.257	461.421	455.045
ENSG00000187122	SLIT1	TRUE	8.27282	0.156051	53.0135	0	0	40.4634	22.9957	39.7579	10565.2	10197.2	10696.5
ENSG00000205212	CCDC144NL	TRUE	8.12048	1.20056	6.7639	1.3433e-11	3.70512e-11	0	0	0	51.207	66.3548	51.4399
ENSG00000227925	LINC01655	FALSE	7.77445	1.23965	6.27149	3.57599e-10	9.35527e-10	0	0	0	46.8797	42.8754	42.5368
ENSG00000285159	AL627422.2	FALSE	7.64128	1.19476	6.39564	1.59872e-10	4.24243e-10	1.09361	0	0	71.4013	73.5007	91.0091
ENSG00000170423	KRT78	TRUE	7.2737	1.2647	5.75132	8.85513e-09	2.18471e-08	0	0	0	23.8004	30.6253	39.5692
ENSG00000205426	KRT81	TRUE	7.2499	0.654293	11.0805	1.55962e-28	6.93906e-28	2.18721	2.99944	0	269.017	261.336	301.715
ENSG00000115008	IL1A	TRUE	7.20791	1.23386	5.84176	5.16515e-09	1.28838e-08	0	0	0	27.4066	28.5836	33.6338
ENSG00000170523	KRT83	TRUE	7.20697	1.22529	5.88183	4.05765e-09	1.01673e-08	0	0	0	30.2915	17.3543	41.5476
ENSG00000235899	LINC01564	FALSE	7.11491	0.668116	10.6492	1.75825e-26	7.4192e-26	3.28082	0	2.40957	236.562	236.836	285.887
ENSG00000205488	CALML3-AS1	FALSE	7.0951	1.25417	5.65719	1.53872e-08	3.7504e-08	0	0	0	27.4066	29.6045	25.72
ENSG00000152137	HSPB8	TRUE	7.05419	1.19111	5.92238	3.1731e-09	7.99517e-09	0	0	0	19.4731	28.5836	34.623
ENSG00000276972	AC078880.5	FALSE	6.89096	1.23951	5.55941	2.70682e-08	6.51864e-08	1.09361	0	0	31.0127	60.2298	49.4614
ENSG00000179046	TRIML2	TRUE	6.88964	1.19178	5.78098	7.42675e-09	1.83608e-08	0	0	0	28.1278	13.271	28.6876
ENSG00000138347	MYPN	TRUE	6.85827	1.19254	5.75099	8.87198e-09	2.1886e-08	0	0	0	23.0792	19.396	27.6984
ENSG00000155918	RAET1L	TRUE	6.85212	0.299174	22.9035	4.2898e-116	7.34096e-115	14.2169	8.99831	3.61436	1094.1	1027.99	1030.78
ENSG00000104313	EYA1	TRUE	6.85016	1.31038	5.2276	1.71726e-07	3.9989e-07	0	0	0	26.6853	11.2293	31.6553
ENSG00000182938	OTOP3	TRUE	6.76142	1.30743	5.17154	2.32174e-07	5.37943e-07	0	0	0	19.4731	25.5211	20.7738
ENSG00000149090	PAMR1	TRUE	6.73781	1.26628	5.32095	1.03224e-07	2.422e-07	0	0	0	22.358	18.3752	23.7415
ENSG00000179674	ARL14	TRUE	6.71531	0.234272	28.6646	1.05592e-180	3.60785e-179	10.9361	16.9968	18.0718	1603.28	1527.18	1693.56
ENSG00000169896	ITGAM	TRUE	6.71374	1.22422	5.48411	4.15552e-08	9.92878e-08	0	0	0	18.7519	15.3127	29.6769
ENSG00000118407	FILIP1	TRUE	6.64114	1.25244	5.30258	1.14178e-07	2.67593e-07	0	0	0	20.1943	19.396	20.7738
ENSG00000268754	LINC01081	FALSE	6.64087	4.25083	1.56225	0.118229	0.161802	0	0	0	10.0972	26.5419	23.7415
ENSG00000276410	HIST1H2BB	TRUE	6.61659	1.31784	5.02077	5.14637e-07	1.17004e-06	0	0	0	17.3094	20.4169	21.763
ENSG00000198910	L1CAM	TRUE	6.53233	0.349728	18.6783	7.43343e-78	7.68788e-77	5.46803	6.99869	7.22871	604.387	617.61	599.473
ENSG00000140519	RHCG	TRUE	6.50316	0.871997	7.45777	8.79975e-14	2.6069e-13	1.09361	1.99963	0	104.578	93.9176	97.9337
ENSG00000237870	AC073130.1	FALSE	6.4196	1.25134	5.13018	2.89467e-07	6.67727e-07	0	0	0	19.4731	11.2293	20.7738
ENSG00000172752	COL6A5	TRUE	6.34352	1.35261	4.68984	2.73413e-06	6.00171e-06	0	0	0	15.867	21.4377	11.8707
ENSG00000231226	TRIM31-AS1	FALSE	6.29406	1.21356	5.18643	2.14358e-07	4.97685e-07	0	0.999813	0	30.2915	27.5628	34.623
ENSG00000166532	RIMKLB	TRUE	6.2886	1.23466	5.09339	3.51715e-07	8.07205e-07	0	0	0	18.7519	10.2084	17.8061
ENSG00000267259	ERVE-1	FALSE	6.28547	1.2428	5.05752	4.24747e-07	9.70006e-07	0	0	1.20479	35.3401	25.5211	30.6661
ENSG00000250041	AC069360.1	FALSE	6.2814	1.23912	5.06923	3.99424e-07	9.13508e-07	1.09361	0	0	36.7825	31.6461	22.7523
ENSG00000273443	AL645608.9	FALSE	6.28001	1.20946	5.1924	2.07598e-07	4.82264e-07	0	0	0	9.37593	23.4794	15.8277
ENSG00000237512	UNC5B-AS1	FALSE	6.26366	0.311042	20.1377	3.45121e-90	4.166e-89	10.9361	4.99906	10.8431	672.182	640.069	705.32
ENSG00000087495	PHACTR3	TRUE	6.19253	1.29905	4.76696	1.87029e-06	4.14435e-06	0	0	0	15.1457	11.2293	17.8061
ENSG00000107984	DKK1	TRUE	6.13953	1.19695	5.12933	2.90778e-07	6.70448e-07	0	0	0	13.7033	16.3335	12.86
ENSG00000251521	IMPA1P1	FALSE	6.12264	1.29011	4.74584	2.0764e-06	4.5866e-06	0	0	0	19.4731	14.2918	7.91383
ENSG00000019549	SNAI2	TRUE	6.08842	1.25801	4.83973	1.30014e-06	2.90883e-06	0	0	0	23.8004	7.1459	8.90306
ENSG00000074527	NTN4	TRUE	6.08302	0.198639	30.6236	5.94594e-206	2.60394e-204	17.4977	21.9959	25.3005	1483.56	1437.35	1450.21
ENSG00000231920	NEBL-AS1	FALSE	6.02837	1.23026	4.90009	9.57941e-07	2.15529e-06	0	0.999813	0	26.6853	18.3752	31.6553
ENSG00000156510	HKDC1	TRUE	6.01568	0.0869293	69.202	0	0	155.292	136.974	178.308	10393.6	9489.76	10361.2
ENSG00000153294	ADGRF4	TRUE	5.99579	0.385514	15.5527	1.52439e-54	1.09113e-53	9.84245	4.99906	2.40957	360.613	363.42	391.735
ENSG00000049249	TNFRSF9	TRUE	5.9749	0.73941	8.08064	6.44265e-16	2.04358e-15	2.18721	0	2.40957	111.79	76.5633	84.0845
ENSG00000108309	RUNDC3A	TRUE	5.9712	1.22265	4.8838	1.04059e-06	2.33634e-06	0	0	0	8.65471	20.4169	9.89229
ENSG00000133710	SPINK5	TRUE	5.9497	1.28773	4.62028	3.83216e-06	8.34632e-06	0	0	1.20479	27.4066	23.4794	21.763
ENSG00000131885	KRT17P1	FALSE	5.94863	1.35515	4.38965	1.13535e-05	2.40662e-05	0	0	0	12.2608	12.2501	12.86
ENSG00000224984	AL512363.1	FALSE	5.94071	1.36282	4.35911	1.3059e-05	2.75808e-05	0	0	0	15.867	9.18759	11.8707
ENSG00000231131	LINC01468	FALSE	5.91736	0.651844	9.07788	1.10708e-19	3.91536e-19	2.18721	1.99963	1.20479	112.511	113.314	103.869
ENSG00000174145	NWD2	TRUE	5.90747	0.768203	7.68998	1.47156e-14	4.46598e-14	4.37442	0	0	85.8258	86.7717	90.0198
ENSG00000106366	SERPINE1	TRUE	5.89655	1.18998	4.95516	7.2269e-07	1.63321e-06	0	0.999813	0	23.0792	26.5419	20.7738
ENSG00000008517	IL32	TRUE	5.89522	0.882852	6.67748	2.43092e-11	6.63672e-11	2.18721	0.999813	0	69.2376	54.1047	71.2245
ENSG00000127412	TRPV5	TRUE	5.8755	1.4121	4.16082	3.17101e-05	6.53785e-05	0	0	0	11.5396	7.1459	16.8169
ENSG00000015592	STMN4	TRUE	5.87349	1.30086	4.51507	6.32947e-06	1.36165e-05	0	0	0	8.65471	13.271	13.8492
ENSG00000280241	AC079298.3	FALSE	5.86842	1.38886	4.22535	2.38573e-05	4.9534e-05	0	0	0	9.37593	12.2501	13.8492
ENSG00000271579	AC078880.3	FALSE	5.83304	0.889658	6.5565	5.50861e-11	1.48599e-10	2.18721	0	1.20479	56.9768	68.3965	62.3214
ENSG00000162892	IL24	TRUE	5.82057	1.2934	4.5002	6.78907e-06	1.45882e-05	0	0.999813	0	22.358	22.4586	21.763
ENSG00000229431	AL139289.1	FALSE	5.81585	1.34961	4.30927	1.63793e-05	3.44076e-05	0	0	0	10.0972	10.2084	13.8492
ENSG00000075461	CACNG4	TRUE	5.80772	4.25372	1.36533	0.17215	0.227316	0	0	0	8.65471	16.3335	8.90306
ENSG00000259405	ISCA1P4	FALSE	5.80739	0.576991	10.065	7.89229e-24	3.11833e-23	2.18721	1.99963	3.61436	139.197	127.605	162.234
ENSG00000276308	AC078880.4	FALSE	5.80039	1.29467	4.48019	7.45751e-06	1.59959e-05	0	0.999813	0	19.4731	27.5628	18.7954
ENSG00000259867	AC105411.1	FALSE	5.7665	1.30189	4.42931	9.45334e-06	2.01473e-05	0	0.999813	0	23.8004	20.4169	19.7846
ENSG00000197565	COL4A6	TRUE	5.72857	0.846612	6.76646	1.31971e-11	3.64204e-11	1.09361	0.999813	1.20479	54.0919	70.4382	50.4507
ENSG00000173077	DEC1	TRUE	5.72523	1.08745	5.26481	1.40333e-07	3.27685e-07	2.18721	0	0	52.6495	22.4586	39.5692
ENSG00000123342	MMP19	TRUE	5.70708	1.04151	5.47962	4.26249e-08	1.01796e-07	0	1.99963	0	46.1584	33.6878	32.6446
ENSG00000173805	HAP1	TRUE	5.69518	1.21752	4.67768	2.90135e-06	6.36054e-06	0	0	0	7.93348	14.2918	9.89229
ENSG00000260239	LINC02533	FALSE	5.65314	1.44066	3.924	8.70907e-05	0.000174989	0	0	0	6.49103	13.271	10.8815
ENSG00000123685	BATF3	TRUE	5.63781	1.20753	4.66888	3.02852e-06	6.63147e-06	0	0	0	12.9821	8.16675	7.91383
ENSG00000185467	KPNA7	TRUE	5.61865	0.779303	7.20984	5.60186e-13	1.61719e-12	2.18721	0.999813	1.20479	71.4013	65.334	78.1491
ENSG00000171403	KRT9	TRUE	5.61192	1.06389	5.27492	1.32813e-07	3.10518e-07	0	0.999813	1.20479	41.1099	28.5836	36.6015
ENSG00000197705	KLHL14	TRUE	5.60752	1.48086	3.78667	0.000152678	0.000300399	0	0	0	3.60613	15.3127	10.8815
ENSG00000135480	KRT7	TRUE	5.57199	0.114845	48.5176	0	0	84.2076	79.985	68.6728	3794.37	3467.81	3855.03
ENSG00000237169	RPL12P27	FALSE	5.56824	1.39203	4.00009	6.3318e-05	0.00012844	0	0	0	11.5396	6.12506	10.8815
ENSG00000181790	ADGRB1	TRUE	5.55629	1.22502	4.53567	5.7422e-06	1.23845e-05	0	0	0	9.37593	13.271	5.93537
ENSG00000270058	AC040170.1	FALSE	5.54639	1.48534	3.73409	0.000188393	0.000368003	0	0	0	12.9821	9.18759	5.93537
ENSG00000256916	AP000851.1	FALSE	5.53399	1.26138	4.38726	1.14789e-05	2.43242e-05	0	0	0	11.5396	10.2084	5.93537
ENSG00000283740	AC233724.15	TRUE	5.5325	1.45049	3.81423	0.000136607	0.000269718	0	0	0	10.8184	9.18759	7.91383
ENSG00000271156	AC090578.1	FALSE	5.51413	1.32416	4.16425	3.12381e-05	6.44184e-05	0	0	0	12.2608	7.1459	7.91383
ENSG00000257671	KRT7-AS	FALSE	5.50535	1.26511	4.35168	1.35099e-05	2.84918e-05	0	0	1.20479	23.8004	15.3127	13.8492
ENSG00000185634	SHC4	TRUE	5.49627	0.430766	12.7593	2.76656e-37	1.46829e-36	6.56163	1.99963	6.02393	214.925	194.981	232.469
ENSG00000234479	AP1B1P1	FALSE	5.47831	1.25774	4.35567	1.32661e-05	2.80008e-05	0	0	0	7.21226	9.18759	10.8815
ENSG00000257830	AC021066.1	FALSE	5.47067	1.06781	5.12325	3.00316e-07	6.91892e-07	2.18721	0	0	35.3401	30.6253	30.6661
ENSG00000182021	AL591379.1	FALSE	5.46794	1.40431	3.89368	9.87345e-05	0.000197391	0	0	0	8.65471	11.2293	6.9246
ENSG00000113578	FGF1	TRUE	5.4587	1.22139	4.46925	7.84932e-06	1.6815e-05	0	0	0	9.37593	7.1459	9.89229
ENSG00000130176	CNN1	TRUE	5.45764	1.23654	4.41365	1.01642e-05	2.16127e-05	0	0.999813	0	12.2608	21.4377	18.7954
ENSG00000185567	AHNAK2	TRUE	5.45172	0.160307	34.008	1.69578e-253	1.15882e-251	64.5227	51.9903	62.6488	2486.79	2849.17	2478.02
ENSG00000180861	LINC01559	FALSE	5.43714	0.0989834	54.9298	0	0	107.173	102.981	104.816	4460.06	4660.15	4522.75
ENSG00000127561	SYNGR3	TRUE	5.43498	0.605579	8.97485	2.83742e-19	9.92803e-19	3.28082	0.999813	2.40957	87.2683	91.8759	105.848
ENSG00000231870	KRT17P3	FALSE	5.42927	0.316821	17.1367	7.8944e-66	6.73488e-65	9.84245	6.99869	12.0479	381.528	475.713	370.961
ENSG00000231645	KRT17P6	FALSE	5.41491	1.48684	3.6419	0.000270637	0.000521208	0	0	0	8.65471	11.2293	5.93537
ENSG00000260157	AC233702.1	FALSE	5.40561	1.21733	4.44054	8.97317e-06	1.91561e-05	0	0	0	10.8184	8.16675	5.93537
ENSG00000128422	KRT17	TRUE	5.39824	0.0568458	94.9629	0	0	559.926	490.908	546.973	22086.1	22508.6	22658.3
ENSG00000141431	ASXL3	TRUE	5.3871	1.11896	4.81439	1.47652e-06	3.29114e-06	0	1.99963	0	29.5702	31.6461	29.6769
ENSG00000260302	AP005482.1	FALSE	5.36033	1.21937	4.39597	1.10278e-05	2.33952e-05	0	0	0	8.65471	7.1459	8.90306
ENSG00000127241	MASP1	TRUE	5.34574	1.34212	3.98306	6.80335e-05	0.000137635	0	0	0	5.7698	9.18759	9.89229
ENSG00000183034	OTOP2	TRUE	5.3396	1.28724	4.14811	3.35234e-05	6.90194e-05	0	0	0	10.0972	9.18759	4.94614
ENSG00000186832	KRT16	TRUE	5.33774	0.190883	27.9635	4.52218e-172	1.43219e-170	27.3401	17.9966	34.9388	1022.7	1061.68	1106.95
ENSG00000145107	TM4SF19	TRUE	5.32889	1.25308	4.25262	2.11281e-05	4.40292e-05	0	0	0	11.5396	5.10422	6.9246
ENSG00000225383	SFTA1P	FALSE	5.32358	1.32469	4.01874	5.85091e-05	0.000118902	0	0	0	7.21226	10.2084	6.9246
ENSG00000253227	AC090192.2	FALSE	5.31075	0.477411	11.1241	9.57991e-29	4.28947e-28	4.37442	2.99944	4.81914	152.9	152.106	173.115
ENSG00000138669	PRKG2	TRUE	5.29055	1.20021	4.40803	1.04315e-05	2.21602e-05	0	0.999813	0	16.5882	11.2293	17.8061
ENSG00000166257	SCN3B	TRUE	5.27786	1.22133	4.32139	1.55052e-05	3.26085e-05	0	0.999813	0	12.9821	18.3752	14.8384
ENSG00000132185	FCRLA	TRUE	5.27466	1.34614	3.91836	8.91543e-05	0.000178924	0	0	0	10.0972	7.1459	5.93537
ENSG00000177098	SCN4B	TRUE	5.25274	1.23508	4.25294	2.10978e-05	4.39705e-05	1.09361	0	0	16.5882	10.2084	17.8061
ENSG00000162944	RFTN2	TRUE	5.25144	1.2799	4.10302	4.07797e-05	8.35956e-05	0	0	0	7.93348	7.1459	7.91383
ENSG00000238042	LINC02257	FALSE	5.25115	0.442167	11.8759	1.57848e-32	7.60991e-32	4.37442	2.99944	7.22871	185.355	186.814	170.147
ENSG00000080166	DCT	TRUE	5.24813	0.873357	6.00914	1.86506e-09	4.73332e-09	0	0	3.61436	38.9462	46.9588	39.5692
ENSG00000232528	AL109809.1	FALSE	5.24695	1.25198	4.19093	2.77817e-05	5.74537e-05	0	0	1.20479	17.3094	13.271	13.8492
ENSG00000268756	AC104534.1	FALSE	5.23521	1.19867	4.36753	1.25659e-05	2.65668e-05	1.09361	0	0	15.867	13.271	14.8384
ENSG00000184697	CLDN6	TRUE	5.17564	0.775145	6.677	2.43887e-11	6.65754e-11	2.18721	0.999813	1.20479	59.8617	55.1255	42.5368
ENSG00000109927	TECTA	TRUE	5.17456	1.0429	4.96171	6.98744e-07	1.5812e-06	2.18721	0	0	33.8976	22.4586	20.7738
ENSG00000115295	CLIP4	TRUE	5.16856	0.5546	9.31943	1.16967e-20	4.26102e-20	5.46803	0.999813	1.20479	93.7593	85.7508	94.966
ENSG00000168497	CAVIN2	TRUE	5.16295	0.216186	23.882	4.71336e-126	9.0979e-125	24.0593	17.9966	20.4814	745.747	792.174	695.428
ENSG00000260604	AL590004.4	FALSE	5.15981	0.240557	21.4494	4.6218e-102	6.61873e-101	20.7785	14.9972	13.2526	582.75	577.797	597.494
ENSG00000233014	TBC1D3P7	FALSE	5.15333	1.23488	4.17315	3.00423e-05	6.20153e-05	0	0	0	5.04858	10.2084	6.9246
ENSG00000116285	ERRFI1	TRUE	5.13534	0.049136	104.513	0	0	732.716	732.863	786.725	26890.2	25912.1	26248.2
ENSG00000204682	CASC10	TRUE	5.10172	0.847903	6.01687	1.77819e-09	4.51735e-09	2.18721	0.999813	0	40.3886	35.7295	35.6122
ENSG00000130487	KLHDC7B	TRUE	5.09631	1.0852	4.69621	2.6503e-06	5.82271e-06	2.18721	0	0	34.6188	19.396	19.7846
ENSG00000085563	ABCB1	TRUE	5.07076	1.22183	4.15012	3.32299e-05	6.84496e-05	0	0	0	10.0972	4.08337	4.94614
ENSG00000121075	TBX4	TRUE	5.06185	1.23701	4.092	4.2767e-05	8.75283e-05	0	0	0	9.37593	6.12506	3.95692
ENSG00000169474	SPRR1A	TRUE	5.05775	1.48898	3.39679	0.000681823	0.00126789	0	0	0	7.93348	9.18759	2.96769
ENSG00000229373	LINC00452	FALSE	5.05477	0.860611	5.87346	4.26794e-09	1.06841e-08	1.09361	1.99963	0	33.1764	32.667	43.5261
ENSG00000053108	FSTL4	TRUE	5.05368	1.20496	4.19408	2.73985e-05	5.66901e-05	0	0.999813	0	12.2608	12.2501	14.8384
ENSG00000225611	LINC02158	FALSE	5.02093	1.24226	4.04178	5.30472e-05	0.000108155	0	0	0	5.7698	10.2084	3.95692
ENSG00000005108	THSD7A	TRUE	5.01067	0.587869	8.52345	1.54873e-17	5.14743e-17	2.18721	2.99944	2.40957	77.1711	85.7508	84.0845
ENSG00000232164	LINC01873	FALSE	5.00942	1.61206	3.10746	0.00188704	0.00337114	0	0	0	9.37593	2.04169	7.91383
ENSG00000140678	ITGAX	TRUE	5.00642	1.29511	3.86565	0.000110795	0.000220443	0	0	0	7.21226	9.18759	2.96769
ENSG00000272610	MAGI1-IT1	FALSE	4.98152	1.36111	3.6599	0.000252315	0.000487351	0	0	0	4.32735	5.10422	9.89229
ENSG00000246863	AC012377.1	FALSE	4.97712	1.36367	3.6498	0.000262447	0.000506154	0	0	0	8.65471	9.18759	0.989229
ENSG00000135406	PRPH	TRUE	4.96457	1.21714	4.07889	4.5252e-05	9.25399e-05	0	0.999813	0	16.5882	9.18759	9.89229
ENSG00000184613	NELL2	TRUE	4.96163	0.361355	13.7306	6.65727e-43	3.93181e-42	8.74884	5.99888	4.81914	204.828	209.273	198.835
ENSG00000285373	LINC02478	FALSE	4.95719	1.62992	3.04138	0.002355	0.00416222	0	0	0	8.65471	4.08337	5.93537
ENSG00000171804	WDR87	TRUE	4.95286	1.28613	3.85099	0.000117639	0.00023358	0	0	0	5.7698	6.12506	6.9246
ENSG00000223617	LINC00370	FALSE	4.95162	1.33394	3.71203	0.000205602	0.000400505	0	0	1.20479	12.2608	15.3127	8.90306
ENSG00000178934	LGALS7B	TRUE	4.95128	1.27268	3.89044	0.000100061	0.000199965	0	0.999813	0	12.2608	15.3127	8.90306
ENSG00000260088	AL445483.1	FALSE	4.95025	1.21489	4.07464	4.60858e-05	9.41977e-05	1.09361	0	0	12.2608	14.2918	9.89229
ENSG00000106772	PRUNE2	TRUE	4.94981	1.23898	3.99508	6.46714e-05	0.000131068	0	0	0	5.7698	7.1459	5.93537
ENSG00000229912	AC128709.1	FALSE	4.94902	1.24443	3.97694	6.98067e-05	0.000141082	0	0	0	5.7698	4.08337	8.90306
ENSG00000251191	LINC00589	FALSE	4.93651	0.163425	30.2066	1.93986e-200	8.12826e-199	47.025	36.9931	28.9149	1181.37	1146.41	1149.48
ENSG00000257137	C12orf80	FALSE	4.91495	1.31408	3.74022	0.000183858	0.000359525	0	0	0	7.93348	3.06253	6.9246
ENSG00000277778	PGM5P2	FALSE	4.90203	1.41057	3.47521	0.000510451	0.000960794	0	0	0	1.44245	9.18759	7.91383
ENSG00000236039	AC019117.1	FALSE	4.88447	0.575255	8.49096	2.04937e-17	6.78702e-17	3.28082	1.99963	3.61436	82.2197	86.7717	90.0198
ENSG00000171310	CHST11	TRUE	4.87778	1.22284	3.98889	6.63825e-05	0.000134429	0	0	0	3.60613	8.16675	6.9246
ENSG00000152822	GRM1	TRUE	4.86415	0.922102	5.27507	1.32707e-07	3.10304e-07	2.18721	0	1.20479	29.5702	37.7712	28.6876
ENSG00000260963	AC026462.3	FALSE	4.84974	4.25991	1.13846	0.254928	0.323449	0	0	0	1.44245	6.12506	9.89229
ENSG00000230825	AC005532.1	FALSE	4.84745	0.813711	5.95722	2.56563e-09	6.48945e-09	0	2.99944	1.20479	43.9948	32.667	48.4722
ENSG00000198670	LPA	TRUE	4.84493	1.34985	3.58924	0.000331642	0.000634435	0	0	1.20479	14.4245	14.2918	4.94614
ENSG00000268655	AC008687.4	TRUE	4.8433	1.23944	3.90766	9.31933e-05	0.000186753	1.09361	0	0	5.7698	12.2501	16.8169
ENSG00000237505	PKN2-AS1	FALSE	4.83925	0.350977	13.7879	3.01274e-43	1.78815e-42	4.37442	8.99831	8.4335	213.483	193.96	217.63
ENSG00000178297	TMPRSS9	TRUE	4.82224	1.32302	3.64488	0.000267519	0.000515446	0	0	0	4.32735	3.06253	9.89229
ENSG00000080031	PTPRH	TRUE	4.80653	0.11602	41.4283	0	0	92.9565	70.9867	86.7446	2444.95	2114.17	2417.68
ENSG00000150201	FXYD4	TRUE	4.80128	1.11171	4.31884	1.56852e-05	3.29735e-05	0	1.99963	0	26.6853	22.4586	10.8815
ENSG00000166750	SLFN5	TRUE	4.78154	0.0910454	52.5181	0	0	137.794	130.975	177.103	4252.35	4037.44	3875.8
ENSG00000239389	PCDHA13	TRUE	4.77969	1.6559	2.88647	0.00389594	0.00671606	0	0	0	9.37593	4.08337	2.96769
ENSG00000139174	PRICKLE1	TRUE	4.77288	0.610528	7.81762	5.38311e-15	1.65492e-14	3.28082	0.999813	2.40957	70.6801	51.0422	55.3968
ENSG00000163121	NEURL3	TRUE	4.77171	0.755452	6.31635	2.67805e-10	7.05051e-10	2.18721	0.999813	1.20479	42.5523	43.8963	32.6446
ENSG00000182040	USH1G	TRUE	4.76934	0.434921	10.966	5.56861e-28	2.43764e-27	5.46803	4.99906	2.40957	107.463	121.48	130.578
ENSG00000012223	LTF	TRUE	4.76302	1.36268	3.49534	0.000473452	0.000893962	0	0.999813	0	13.7033	8.16675	9.89229
ENSG00000231324	AP000696.1	FALSE	4.76116	1.41926	3.35467	0.000794597	0.00147075	0	0	0	3.60613	3.06253	9.89229
ENSG00000101213	PTK6	TRUE	4.76107	0.161513	29.4779	5.52555e-191	2.08761e-189	31.7146	39.9925	36.1436	897.926	1000.43	1040.67
ENSG00000236256	DIAPH2-AS1	FALSE	4.75747	1.22669	3.87831	0.000105184	0.000209729	0	0.999813	0	11.5396	11.2293	8.90306
ENSG00000233098	CCDC144NL-AS1	FALSE	4.74285	0.496909	9.5447	1.36496e-21	5.09458e-21	2.18721	3.99925	3.61436	103.135	82.6883	74.1922
ENSG00000163810	TGM4	TRUE	4.7343	1.25896	3.76047	0.000169595	0.000332656	0	0	0	4.32735	6.12506	5.93537
ENSG00000151468	CCDC3	TRUE	4.72735	1.22808	3.84939	0.000118412	0.000235047	0	0	0	1.44245	3.06253	12.86
ENSG00000259354	AC025580.2	FALSE	4.72509	1.67976	2.81296	0.00490876	0.00835872	0	0	0	2.16368	4.08337	9.89229
ENSG00000090376	IRAK3	TRUE	4.72432	1.23643	3.82092	0.000132954	0.000262682	0	0.999813	0	10.0972	11.2293	9.89229
ENSG00000234840	LINC01239	FALSE	4.72259	1.32729	3.55807	0.000373592	0.000710812	0	0.999813	0	13.7033	9.18759	7.91383
ENSG00000135604	STX11	TRUE	4.72034	1.21385	3.88875	0.000100763	0.000201329	0	0.999813	0	10.8184	10.2084	9.89229
ENSG00000246731	AC100786.1	FALSE	4.71761	1.31667	3.58298	0.000339693	0.000649349	0	0	0	5.7698	6.12506	3.95692
ENSG00000163631	ALB	TRUE	4.70931	1.3405	3.51309	0.000442933	0.0008375	0	0.999813	0	11.5396	13.271	5.93537
ENSG00000244459	AC147067.1	FALSE	4.70322	1.26887	3.70662	0.000210042	0.00040871	0	0	0	7.21226	5.10422	2.96769
ENSG00000215148	PRSS41	TRUE	4.69589	1.18694	3.95629	7.6124e-05	0.000153591	0	1.99963	0	18.7519	21.4377	15.8277
ENSG00000172000	ZNF556	TRUE	4.68582	1.07436	4.36149	1.29182e-05	2.72918e-05	1.09361	0	1.20479	16.5882	16.3335	23.7415
ENSG00000181126	HLA-V	FALSE	4.68544	1.23798	3.78473	0.000153875	0.000302638	0	0.999813	0	9.37593	10.2084	10.8815
ENSG00000249898	MCPH1-AS1	FALSE	4.68083	0.671692	6.96872	3.1984e-12	9.01358e-12	2.18721	1.99963	1.20479	42.5523	43.8963	54.4076
ENSG00000163216	SPRR2D	TRUE	4.67887	1.22437	3.82147	0.000132661	0.000262129	0	0	1.20479	10.0972	7.1459	12.86
ENSG00000230613	HM13-AS1	FALSE	4.66284	0.764516	6.09907	1.0669e-09	2.73563e-09	1.09361	2.99944	0	27.4066	43.8963	40.5584
ENSG00000053747	LAMA3	TRUE	4.66212	0.0777765	59.9426	0	0	226.376	187.965	213.247	5539.73	5188.95	5108.38
ENSG00000110799	VWF	TRUE	4.64533	1.25332	3.70643	0.000210199	0.000408952	0	0	0	4.32735	1.02084	9.89229
ENSG00000168685	IL7R	TRUE	4.64322	1.29837	3.57619	0.000348637	0.000665695	0	0.999813	0	9.37593	11.2293	8.90306
ENSG00000092929	UNC13D	TRUE	4.63452	0.169287	27.3766	5.20728e-165	1.55486e-163	26.2465	34.9934	31.3244	823.64	760.528	717.191
ENSG00000123843	C4BPB	TRUE	4.63143	0.629228	7.3605	1.83217e-13	5.37226e-13	4.37442	1.99963	1.20479	64.9103	56.1464	68.2568
ENSG00000234424	AL353743.4	FALSE	4.62944	1.21811	3.8005	0.000144405	0.000284728	0	0.999813	0	11.5396	8.16675	8.90306
ENSG00000116183	PAPPA2	TRUE	4.61966	1.11716	4.13519	3.54665e-05	7.29168e-05	1.09361	0.999813	0	13.7033	24.5002	15.8277
ENSG00000249400	HMGB3P17	FALSE	4.60642	1.25233	3.67826	0.000234828	0.000454999	0	0.999813	0	12.9821	8.16675	6.9246
ENSG00000229563	LINC01204	FALSE	4.60574	1.23047	3.74307	0.000181787	0.000355612	0	0	1.20479	14.4245	6.12506	6.9246
ENSG00000146592	CREB5	TRUE	4.6042	0.144901	31.7748	1.44138e-221	7.39351e-220	53.5867	58.9889	42.1675	1301.09	1198.47	1293.91
ENSG00000135842	FAM129A	TRUE	4.60275	0.199275	23.0975	4.90523e-118	8.62609e-117	20.7785	23.9955	20.4814	545.968	533.901	511.431
ENSG00000235652	AL356599.1	FALSE	4.58913	0.644396	7.1216	1.06679e-12	3.04942e-12	3.28082	0.999813	2.40957	59.1405	42.8754	55.3968
ENSG00000154065	ANKRD29	TRUE	4.58748	1.04339	4.3967	1.09908e-05	2.33191e-05	0	0	2.40957	15.1457	24.5002	13.8492
ENSG00000231210	LINC01510	FALSE	4.58492	1.25695	3.64767	0.000264632	0.000510174	1.09361	0	0	5.7698	15.3127	7.91383
ENSG00000270882	HIST2H4A	TRUE	4.58329	0.450857	10.1657	2.81992e-24	1.12664e-23	7.65524	1.99963	3.61436	114.675	99.0218	99.9121
ENSG00000231105	AL031728.1	FALSE	4.57936	1.38357	3.30981	0.000933609	0.00171681	1.09361	0	0	7.21226	11.2293	9.89229
ENSG00000281160	AC018358.1	FALSE	4.57166	1.70448	2.68215	0.00731504	0.0121812	0	0	0	7.21226	4.08337	2.96769
ENSG00000253182	AC084026.1	FALSE	4.56264	1.13434	4.0223	5.76335e-05	0.000117177	0	1.99963	0	18.0306	16.3335	16.8169
ENSG00000270168	AC004233.2	TRUE	4.55691	0.647763	7.03485	1.99479e-12	5.65921e-12	4.37442	1.99963	0	49.7646	50.0213	54.4076
ENSG00000250420	AACSP1	FALSE	4.55637	1.24069	3.67245	0.000240235	0.000465209	0	0	0	4.32735	8.16675	1.97846
ENSG00000168994	PXDC1	TRUE	4.55397	1.23594	3.68461	0.000229053	0.000444357	0	0	0	5.04858	5.10422	3.95692
ENSG00000196542	SPTSSB	TRUE	4.55366	0.155042	29.3704	1.31104e-189	4.92585e-188	49.2122	43.9918	37.3484	1010.44	955.509	1112.88
ENSG00000263574	AC125421.1	FALSE	4.55255	1.61081	2.82624	0.00470981	0.00803406	0	0	0	7.93348	4.08337	1.97846
ENSG00000168427	KLHL30	TRUE	4.55254	1.24075	3.66919	0.000243317	0.00047091	0	0	0	5.04858	0	8.90306
ENSG00000157890	MEGF11	TRUE	4.54792	1.21973	3.72863	0.000192522	0.000375708	0	0.999813	0	8.65471	5.10422	13.8492
ENSG00000133328	HRASLS2	TRUE	4.54584	0.682343	6.6621	2.69938e-11	7.34993e-11	2.18721	2.99944	1.20479	48.3221	53.0839	51.4399
ENSG00000250509	AC034213.1	FALSE	4.53822	0.489431	9.27246	1.81904e-20	6.58775e-20	5.46803	4.99906	2.40957	87.9895	96.9801	119.697
ENSG00000102445	RUBCNL	TRUE	4.5354	1.27175	3.56626	0.000362117	0.000689882	0	0	0	6.49103	5.10422	1.97846
ENSG00000171431	KRT20	TRUE	4.52673	0.212048	21.3476	4.10087e-101	5.78726e-100	22.9657	18.9964	22.8909	520.004	482.859	482.744
ENSG00000229261	AL596223.1	FALSE	4.51847	1.34574	3.35762	0.000786165	0.00145594	0	0	0	6.49103	5.10422	1.97846
ENSG00000160951	PTGER1	TRUE	4.51399	1.35666	3.32729	0.000876966	0.00161718	0	0	0	10.8184	1.02084	0.989229
ENSG00000256436	TAS2R31	TRUE	4.49764	0.920825	4.88435	1.03769e-06	2.33035e-06	1.09361	0	2.40957	28.849	26.5419	18.7954
ENSG00000147509	RGS20	TRUE	4.49721	1.2114	3.7124	0.000205305	0.000400003	1.09361	0	0	10.0972	4.08337	11.8707
ENSG00000169067	ACTBL2	TRUE	4.49183	0.820671	5.47336	4.41576e-08	1.05407e-07	1.09361	0	3.61436	37.5037	36.7504	24.7307
ENSG00000164393	ADGRF2	TRUE	4.49101	1.37101	3.2757	0.00105399	0.00192949	0	0	1.20479	9.37593	8.16675	8.90306
ENSG00000251209	LINC00923	FALSE	4.49079	0.690265	6.5059	7.72315e-11	2.07376e-10	0	2.99944	2.40957	28.1278	47.9796	48.4722
ENSG00000188525	AC010969.1	FALSE	4.47985	1.28388	3.4893	0.00048429	0.000913832	0	0	0	2.8849	2.04169	8.90306
ENSG00000174776	WDR49	TRUE	4.47216	1.67464	2.67051	0.00757354	0.012591	0	0	0	1.44245	10.2084	1.97846
ENSG00000200033	RNU6-403P	FALSE	4.46552	0.982211	4.5464	5.45715e-06	1.17849e-05	2.18721	0	1.20479	23.8004	18.3752	30.6661
ENSG00000163606	CD200R1	TRUE	4.46544	1.09429	4.08067	4.49057e-05	9.18409e-05	0	0.999813	1.20479	14.4245	14.2918	19.7846
ENSG00000223553	SMPD4P1	FALSE	4.46238	1.27707	3.49425	0.000475404	0.000897481	0	0	0	4.32735	4.08337	4.94614
ENSG00000284391	AL139398.1	FALSE	4.46068	1.38574	3.21898	0.00128649	0.00233954	0	0	1.20479	7.93348	8.16675	9.89229
ENSG00000238266	LINC00707	FALSE	4.45807	1.25251	3.55929	0.000371852	0.000707569	0	0	0	5.04858	5.10422	2.96769
ENSG00000167723	TRPV3	TRUE	4.44353	0.356649	12.4591	1.24752e-35	6.41529e-35	9.84245	5.99888	4.81914	144.966	158.231	149.374
ENSG00000152527	PLEKHH2	TRUE	4.43801	0.285862	15.525	2.35001e-54	1.67268e-53	13.1233	8.99831	9.63828	222.137	223.565	242.361
ENSG00000246985	SOCS2-AS1	FALSE	4.436	0.672563	6.59566	4.23374e-11	1.14603e-10	0	0.999813	4.81914	37.5037	41.8546	39.5692
ENSG00000283959	AP002851.1	FALSE	4.43112	0.477527	9.27931	1.70587e-20	6.18231e-20	2.18721	1.99963	7.22871	75.0075	84.73	77.1599
ENSG00000284823	AL356747.1	FALSE	4.41652	1.40509	3.14324	0.00167091	0.00300348	0	0	0	2.16368	5.10422	5.93537
ENSG00000261268	AC112236.1	FALSE	4.41143	1.20597	3.65798	0.000254213	0.000490924	0	0	2.40957	12.2608	18.3752	16.8169
ENSG00000183571	PGPEP1L	TRUE	4.40891	1.3967	3.15666	0.00159587	0.00287545	0	0	0	6.49103	4.08337	1.97846
ENSG00000164690	SHH	TRUE	4.40185	0.606017	7.26358	3.76979e-13	1.09372e-12	1.09361	1.99963	4.81914	45.4372	60.2298	57.3753
ENSG00000253616	AC107959.3	FALSE	4.38227	0.562992	7.78389	7.03274e-15	2.1536e-14	1.09361	4.99906	2.40957	56.9768	50.0213	75.1814
ENSG00000233084	RPL23AP25	FALSE	4.36721	1.55401	2.81029	0.00494969	0.00842349	0	0	0	7.21226	2.04169	2.96769
ENSG00000178750	STX19	TRUE	4.35476	0.625334	6.96389	3.31004e-12	9.32433e-12	3.28082	0	4.81914	44.716	57.1672	56.3861
ENSG00000253865	AC131025.1	FALSE	4.33385	1.30267	3.3269	0.000878185	0.00161928	0	0	0	5.7698	2.04169	3.95692
ENSG00000234810	AL603840.1	FALSE	4.33023	0.954403	4.53711	5.70303e-06	1.23039e-05	0	2.99944	0	20.1943	23.4794	21.763
ENSG00000260886	TAT-AS1	FALSE	4.32711	1.32048	3.27692	0.00104944	0.00192201	0	0.999813	0	9.37593	8.16675	5.93537
ENSG00000282988	AL031777.3	TRUE	4.31872	0.479796	9.00115	2.23361e-19	7.83959e-19	3.28082	4.99906	3.61436	78.6136	55.1255	105.848
ENSG00000255811	AL121988.1	FALSE	4.31316	1.32143	3.26401	0.00109848	0.00200822	0	0	1.20479	6.49103	9.18759	7.91383
ENSG00000105499	PLA2G4C	TRUE	4.3103	0.483826	8.90878	5.15984e-19	1.79278e-18	3.28082	3.99925	3.61436	67.074	71.459	79.1383
ENSG00000167767	KRT80	TRUE	4.30101	0.0591611	72.7	0	0	903.318	825.845	967.443	17943.4	17484	17624.1
ENSG00000249699	LINC02261	FALSE	4.29085	1.45232	2.95447	0.00313206	0.00545652	0	0.999813	0	13.7033	1.02084	7.91383
ENSG00000167995	BEST1	TRUE	4.2865	0.107914	39.7216	0	0	98.4245	103.981	122.888	2074.24	2100.9	2147.62
ENSG00000283098	AL132857.2	FALSE	4.26545	1.10316	3.86656	0.000110383	0.000219687	0	0.999813	1.20479	16.5882	12.2501	12.86
ENSG00000217258	AC007249.1	FALSE	4.2648	0.301674	14.1371	2.2428e-45	1.38359e-44	9.84245	7.9985	14.4574	214.925	181.71	212.684
ENSG00000198443	KRTAP4-1	TRUE	4.26141	0.942302	4.52234	6.11606e-06	1.31685e-05	0	2.99944	0	23.8004	22.4586	15.8277
ENSG00000127129	EDN2	TRUE	4.25664	1.29479	3.28751	0.00101079	0.00185422	0	0	0	3.60613	2.04169	5.93537
ENSG00000188396	TCTEX1D4	TRUE	4.25588	1.33116	3.19712	0.00138808	0.00251709	0	0	0	3.60613	1.02084	6.9246
ENSG00000271040	AL390955.2	FALSE	4.25396	1.14927	3.70146	0.00021436	0.000416767	1.09361	0	1.20479	16.5882	12.2501	12.86
ENSG00000254639	AC116021.1	FALSE	4.24977	0.781445	5.43835	5.37775e-08	1.2792e-07	0	0.999813	3.61436	28.1278	28.5836	26.7092
ENSG00000267302	RNFT1-DT	FALSE	4.24315	1.34582	3.15283	0.00161698	0.00291143	0	0	0	4.32735	3.06253	3.95692
ENSG00000103723	AP3B2	TRUE	4.23823	0.76072	5.57135	2.52778e-08	6.09973e-08	2.18721	0	2.40957	32.4551	25.5211	23.7415
ENSG00000115956	PLEK	TRUE	4.22781	1.3581	3.11304	0.00185174	0.00330982	1.09361	0	0	4.32735	8.16675	9.89229
ENSG00000277013	AC008556.1	FALSE	4.22759	1.46191	2.89183	0.00383007	0.00660643	0	0	0	0.721226	2.04169	8.90306
ENSG00000176984	AP000679.1	FALSE	4.2245	3.02149	1.39815	0.162068	0.215526	0	0	0	7.21226	3.06253	0.989229
ENSG00000167994	RAB3IL1	TRUE	4.21901	0.233266	18.0867	4.05993e-73	3.91275e-72	17.4977	16.9968	12.0479	320.224	263.378	285.887
ENSG00000100867	DHRS2	TRUE	4.21158	0.144258	29.1949	2.25235e-187	8.27922e-186	40.4634	37.9929	44.5771	770.269	707.444	787.426
ENSG00000284543	LINC01226	FALSE	4.18874	1.40578	2.97966	0.00288567	0.0050506	0	0	0	2.16368	8.16675	0.989229
ENSG00000272209	AL023583.1	FALSE	4.18512	1.41987	2.94754	0.00320314	0.00557415	1.09361	0	0	3.60613	10.2084	7.91383
ENSG00000087494	PTHLH	TRUE	4.18168	0.545793	7.66166	1.83538e-14	5.55525e-14	6.56163	2.99944	0	71.4013	54.1047	51.4399
ENSG00000226652	PSMD10P2	FALSE	4.16471	0.60288	6.90803	4.91444e-12	1.37791e-11	7.65524	0	1.20479	51.9282	45.938	59.3537
ENSG00000132164	SLC6A11	TRUE	4.16225	1.17007	3.55728	0.000374719	0.00071289	0	0.999813	1.20479	9.37593	13.271	16.8169
ENSG00000225766	DHRS4L1	FALSE	4.15745	1.35904	3.0591	0.00222001	0.00393526	0	0	1.20479	4.32735	4.08337	12.86
ENSG00000261634	AC026992.2	FALSE	4.15344	1.34443	3.08938	0.00200574	0.00357286	0	0	0	2.8849	3.06253	4.94614
ENSG00000234707	AC074351.1	FALSE	4.1457	1.43062	2.89784	0.00375741	0.00648605	0	0	0	3.60613	7.1459	0
ENSG00000256083	AC090673.2	FALSE	4.14466	1.48015	2.80016	0.00510771	0.00867501	0	0	0	7.21226	3.06253	0
ENSG00000267530	LINC01836	FALSE	4.13901	1.34596	3.07514	0.00210406	0.00374145	0	0	0	3.60613	4.08337	2.96769
ENSG00000237877	LINC01473	FALSE	4.13791	0.520655	7.94751	1.90299e-15	5.95095e-15	4.37442	4.99906	1.20479	74.2862	57.1672	59.3537
ENSG00000072163	LIMS2	TRUE	4.13726	1.25874	3.28684	0.0010132	0.00185813	0	0	0	4.32735	6.12506	0
ENSG00000154319	FAM167A	TRUE	4.13693	0.857036	4.82702	1.38594e-06	3.09534e-06	2.18721	0.999813	0	20.1943	13.271	23.7415
ENSG00000183128	CALHM3	TRUE	4.13135	1.29335	3.19431	0.00140166	0.00254057	0	0.999813	0	5.7698	7.1459	7.91383
ENSG00000185513	L3MBTL1	TRUE	4.12934	1.26727	3.25845	0.00112021	0.00204738	0	0	0	5.04858	1.02084	3.95692
ENSG00000178522	AMBN	TRUE	4.12235	1.24746	3.30459	0.000951156	0.00174814	1.09361	0	1.20479	18.0306	11.2293	8.90306
ENSG00000131737	KRT34	TRUE	4.12106	1.69282	2.43443	0.0149151	0.0238445	0	0	0	7.21226	3.06253	0
ENSG00000261235	AC092142.1	FALSE	4.11412	1.44068	2.85568	0.00429448	0.00736817	0	0	0	4.32735	3.06253	2.96769
ENSG00000228639	ROCR	FALSE	4.11233	1.27472	3.22608	0.00125499	0.00228409	1.09361	0.999813	0	5.7698	13.271	18.7954
ENSG00000278272	HIST1H3C	TRUE	4.1092	1.3687	3.00227	0.00267975	0.00470557	1.09361	0	0	7.21226	7.1459	5.93537
ENSG00000114757	PEX5L	TRUE	4.10886	1.45043	2.83285	0.00461348	0.00788361	0	0	0	4.32735	1.02084	4.94614
ENSG00000232415	ELN-AS1	FALSE	4.10867	1.45347	2.82679	0.00470167	0.00802085	0	0	0	4.32735	1.02084	4.94614
ENSG00000254453	NAV2-AS2	FALSE	4.09942	1.2472	3.2869	0.00101297	0.00185788	0	0	1.20479	8.65471	4.08337	6.9246
ENSG00000128918	ALDH1A2	TRUE	4.0914	0.679833	6.01825	1.76313e-09	4.47965e-09	1.09361	1.99963	3.61436	36.7825	37.7712	37.5907
ENSG00000277496	AL357033.4	FALSE	4.09035	1.10554	3.69988	0.000215698	0.000419169	0	1.99963	0	9.37593	14.2918	13.8492
ENSG00000158296	SLC13A3	TRUE	4.09031	1.4153	2.89006	0.00385168	0.00664205	0	0	0	5.04858	1.02084	3.95692
ENSG00000183778	B3GALT5	TRUE	4.07287	0.670133	6.0777	1.2192e-09	3.11749e-09	2.18721	0.999813	2.40957	34.6188	28.5836	27.6984
ENSG00000246740	PLA2G4E-AS1	FALSE	4.06194	0.967111	4.20007	2.66827e-05	5.52426e-05	3.28082	0	0	22.358	14.2918	17.8061
ENSG00000116833	NR5A2	TRUE	4.05871	0.240936	16.8456	1.13074e-63	9.3149e-63	17.4977	18.9964	19.2766	338.976	261.336	326.446
ENSG00000184502	GAST	TRUE	4.05333	0.810809	4.99911	5.75948e-07	1.30768e-06	1.09361	0.999813	2.40957	28.1278	24.5002	19.7846
ENSG00000276141	WHAMMP3	FALSE	4.05299	1.23293	3.28729	0.00101155	0.00185546	0	0.999813	0	6.49103	9.18759	3.95692
ENSG00000262768	AC100791.2	FALSE	4.05197	1.32757	3.05217	0.00227192	0.00402343	0	0	1.20479	6.49103	6.12506	6.9246
ENSG00000258553	AL157911.1	FALSE	4.0476	0.924748	4.37698	1.20337e-05	2.54708e-05	1.09361	0	2.40957	23.8004	12.2501	17.8061
ENSG00000146678	IGFBP1	TRUE	4.0396	0.589866	6.84832	7.47207e-12	2.08383e-11	0	4.99906	4.81914	54.0919	55.1255	52.4291
ENSG00000236268	LINC01361	FALSE	4.03313	1.56412	2.57853	0.00992227	0.0162543	0	0.999813	0	7.21226	5.10422	6.9246
ENSG00000257403	AC008740.1	FALSE	4.02429	1.39943	2.87567	0.00403172	0.00693195	0	0.999813	0	7.93348	7.1459	3.95692
ENSG00000100628	ASB2	TRUE	4.02284	1.33774	3.00718	0.00263681	0.00463416	0	0	0	2.8849	4.08337	2.96769
ENSG00000211891	IGHE	TRUE	4.0161	1.27035	3.16142	0.00157004	0.00283116	0	0	0	2.8849	4.08337	2.96769
ENSG00000113580	NR3C1	TRUE	4.01345	1.25663	3.19382	0.00140404	0.00254466	0	0	0	4.32735	3.06253	1.97846
ENSG00000235172	LINC01366	FALSE	4.01033	1.29322	3.10105	0.00192833	0.00344158	0	0	0	3.60613	4.08337	1.97846
ENSG00000184557	SOCS3	TRUE	4.00904	0.564103	7.10692	1.18658e-12	3.3871e-12	2.18721	2.99944	2.40957	45.4372	35.7295	40.5584
ENSG00000175294	CATSPER1	TRUE	4.00592	1.26766	3.16009	0.00157722	0.0028431	0	0	0	5.04858	2.04169	1.97846
ENSG00000154263	ABCA10	TRUE	3.99814	0.234111	17.078	2.16579e-65	1.83844e-64	18.5913	21.9959	25.3005	311.569	363.42	375.907
ENSG00000249849	AC138819.1	FALSE	3.99424	1.25599	3.18016	0.00147193	0.0026625	1.09361	0	0	5.04858	3.06253	10.8815
ENSG00000267305	AL592148.2	FALSE	3.98948	1.43597	2.77825	0.00546532	0.00923963	0	0	1.20479	5.7698	3.06253	9.89229
ENSG00000214243	AC004980.2	FALSE	3.98897	0.890439	4.47978	7.47206e-06	1.60254e-05	3.28082	0	1.20479	21.6368	25.5211	22.7523
ENSG00000134548	SPX	TRUE	3.98736	0.790433	5.04453	4.54641e-07	1.03665e-06	2.18721	0	2.40957	21.6368	21.4377	26.7092
ENSG00000166396	SERPINB7	TRUE	3.98169	0.944133	4.2173	2.47248e-05	5.12883e-05	3.28082	0	0	15.867	15.3127	20.7738
ENSG00000263105	AC009171.2	FALSE	3.9769	0.730489	5.44417	5.20473e-08	1.23848e-07	4.37442	0	1.20479	25.2429	35.7295	25.72
ENSG00000138829	FBN2	TRUE	3.96987	0.657902	6.03414	1.5981e-09	4.06492e-09	1.09361	4.99906	0	41.1099	23.4794	36.6015
ENSG00000258977	LINC01467	FALSE	3.96633	1.37884	2.87657	0.00402017	0.00691558	0	0	0	5.04858	3.06253	0.989229
ENSG00000228430	AL162726.3	FALSE	3.95866	0.995214	3.9777	6.9585e-05	0.000140648	1.09361	0	2.40957	14.4245	24.5002	12.86
ENSG00000235781	LINC02569	FALSE	3.95795	1.26031	3.14045	0.00168689	0.00303034	0	0	1.20479	8.65471	3.06253	5.93537
ENSG00000185614	INKA1	TRUE	3.95546	0.584227	6.77041	1.28417e-11	3.54587e-11	1.09361	5.99888	0	38.225	35.7295	44.5153
ENSG00000272537	AC005014.3	FALSE	3.95183	1.22262	3.23227	0.00122811	0.00223757	0	0	2.40957	9.37593	14.2918	10.8815
ENSG00000261115	TMEM178B	TRUE	3.94806	1.40853	2.80296	0.00506366	0.00860307	0	0	0	0.721226	4.08337	4.94614
ENSG00000261553	AL137782.1	FALSE	3.93181	0.356016	11.0439	2.34629e-28	1.03937e-27	13.1233	12.9976	1.20479	142.803	154.147	133.546
ENSG00000283235	AC139493.2	FALSE	3.92955	1.28337	3.06189	0.00219945	0.00390289	0	0	1.20479	5.04858	9.18759	3.95692
ENSG00000257058	AP001363.2	FALSE	3.92895	1.42952	2.74845	0.00598784	0.0100666	0	0	0	1.44245	4.08337	3.95692
ENSG00000182676	PPP1R27	TRUE	3.92727	1.39463	2.81599	0.00486279	0.00828322	0	0	0	1.44245	6.12506	1.97846
ENSG00000242808	SOX2-OT	FALSE	3.92025	1.13241	3.46187	0.00053643	0.00100709	0	1.99963	0	10.8184	9.18759	12.86
ENSG00000207340	RNVU1-1	FALSE	3.91995	1.16763	3.35719	0.000787396	0.00145808	0	1.99963	0	7.93348	14.2918	10.8815
ENSG00000257329	AC011611.2	FALSE	3.91779	1.37802	2.84305	0.0044684	0.00764988	0	0	0	1.44245	3.06253	4.94614
ENSG00000108242	CYP2C18	TRUE	3.91593	0.685783	5.71016	1.12868e-08	2.77154e-08	1.09361	4.99906	1.20479	36.0613	41.8546	36.6015
ENSG00000066735	KIF26A	TRUE	3.91284	1.2224	3.20094	0.0013698	0.00248482	1.09361	0	0	10.0972	3.06253	2.96769
ENSG00000250240	AC008840.1	FALSE	3.90869	1.37621	2.84017	0.00450889	0.00771524	0	0	0	7.21226	1.02084	0
ENSG00000069667	RORA	TRUE	3.90501	0.173544	22.5016	4.00554e-112	6.56753e-111	43.7442	28.9946	55.4201	642.612	645.173	603.43
ENSG00000137968	SLC44A5	TRUE	3.88522	1.27237	3.05352	0.00226171	0.00400604	0	0	0	0.721226	6.12506	2.96769
ENSG00000283525	AC005622.1	FALSE	3.88137	1.42561	2.7226	0.00647708	0.0108461	0	0	0	2.8849	4.08337	1.97846
ENSG00000246526	LINC002481	FALSE	3.8808	0.378807	10.2448	1.24897e-24	5.02054e-24	7.65524	8.99831	7.22871	109.626	103.105	141.46
ENSG00000234005	GAPDHP22	FALSE	3.88037	1.14196	3.39799	0.000678822	0.00126288	1.09361	0	1.20479	9.37593	13.271	9.89229
ENSG00000235070	AC062015.1	FALSE	3.8795	1.27442	3.04413	0.00233356	0.00412541	0	0	0	2.16368	2.04169	4.94614
ENSG00000125538	IL1B	TRUE	3.87934	1.29157	3.00358	0.00266827	0.00468703	0	1.99963	0	8.65471	9.18759	13.8492
ENSG00000227482	AL157702.2	FALSE	3.87902	1.42271	2.72651	0.0064009	0.010722	0	0	0	2.8849	3.06253	2.96769
ENSG00000226580	RPL39P40	FALSE	3.87897	0.637577	6.08393	1.17273e-09	3.00018e-09	2.18721	4.99906	1.20479	46.8797	43.8963	36.6015
ENSG00000272170	AL355385.1	FALSE	3.87697	1.46888	2.63941	0.00830496	0.0137442	1.09361	0	0	7.21226	2.04169	7.91383
ENSG00000154917	RAB6B	TRUE	3.87618	1.26726	3.05871	0.0022229	0.00394003	0	0	0	2.8849	0	5.93537
ENSG00000180818	HOXC10	TRUE	3.87313	1.27468	3.0385	0.00237757	0.0042003	0	0	0	3.60613	1.02084	3.95692
ENSG00000145945	FAM50B	TRUE	3.87228	1.28106	3.02273	0.00250506	0.00441404	0	0	0	3.60613	3.06253	1.97846
ENSG00000166793	YPEL4	TRUE	3.86914	0.86861	4.4544	8.41278e-06	1.79956e-05	2.18721	0.999813	1.20479	15.1457	25.5211	23.7415
ENSG00000251574	AC099520.1	FALSE	3.86897	1.28946	3.00046	0.00269574	0.00473241	0	0	0	3.60613	0	4.94614
ENSG00000161270	NPHS1	TRUE	3.86475	1.32709	2.9122	0.00358895	0.0062084	0	0	0	3.60613	3.06253	1.97846
ENSG00000168065	SLC22A11	TRUE	3.86398	0.745384	5.18388	2.17322e-07	5.04392e-07	4.37442	0	2.40957	27.4066	25.5211	43.5261
ENSG00000267737	AC087645.2	FALSE	3.86148	1.07941	3.57741	0.000347021	0.000662922	0	1.99963	0	6.49103	17.3543	8.90306
ENSG00000236830	CBR3-AS1	FALSE	3.85998	0.383783	10.0577	8.49629e-24	3.35307e-23	10.9361	6.99869	3.61436	97.3654	112.293	107.826
ENSG00000238198	AL357055.3	FALSE	3.849	1.50199	2.56259	0.0103894	0.0169674	0	0	0	3.60613	2.04169	2.96769
ENSG00000187239	FNBP1	TRUE	3.84169	1.22489	3.13635	0.00171065	0.00307111	1.09361	0	0	3.60613	9.18759	4.94614
ENSG00000142408	CACNG8	TRUE	3.84109	0.243362	15.7834	4.04485e-56	2.96293e-55	16.4041	18.9964	22.8909	276.951	299.107	255.221
ENSG00000274215	AC106028.4	FALSE	3.83795	1.50507	2.55002	0.0107718	0.0175569	0	0.999813	0	8.65471	1.02084	6.9246
ENSG00000255441	AC008750.2	FALSE	3.83499	1.10574	3.46825	0.000523856	0.000984569	1.09361	0.999813	0	10.0972	9.18759	11.8707
ENSG00000170442	KRT86	TRUE	3.83159	0.331639	11.5535	7.08719e-31	3.31473e-30	13.1233	7.9985	6.02393	140.639	116.376	130.578
ENSG00000141968	VAV1	TRUE	3.83024	1.0502	3.64716	0.000265158	0.00051114	1.09361	0.999813	0	10.0972	7.1459	13.8492
ENSG00000273760	AC245041.1	FALSE	3.81511	1.24195	3.07186	0.0021273	0.0037808	1.09361	0	1.20479	13.7033	10.2084	6.9246
ENSG00000171951	SCG2	TRUE	3.81324	0.301082	12.6651	9.22954e-37	4.84533e-36	4.37442	9.99813	13.2526	133.427	121.48	127.611
ENSG00000115112	TFCP2L1	TRUE	3.80746	0.328211	11.6007	4.08925e-31	1.92273e-30	8.74884	4.99906	9.63828	108.184	99.0218	113.761
ENSG00000234585	CCT6P3	FALSE	3.80552	0.150027	25.3656	6.05382e-142	1.4252e-140	45.9314	50.9904	46.9866	683.722	690.09	642.01
ENSG00000159231	CBR3	TRUE	3.80339	0.204433	18.6046	2.94733e-77	3.01605e-76	29.5273	22.9957	28.9149	363.498	362.399	405.584
ENSG00000233930	KRTAP5-AS1	FALSE	3.79009	0.2222	17.0571	3.09686e-65	2.62332e-64	19.6849	22.9957	33.734	329.6	371.587	346.23
ENSG00000132837	DMGDH	TRUE	3.78752	0.249626	15.1728	5.35838e-52	3.69391e-51	16.4041	12.9976	25.3005	248.823	245.002	248.296
ENSG00000153714	LURAP1L	TRUE	3.78669	0.0507243	74.6524	0	0	866.136	829.844	842.145	11927.6	11264	11823.3
ENSG00000214514	KRT42P	FALSE	3.76943	1.27986	2.9452	0.00322747	0.0056141	0	1.99963	0	6.49103	8.16675	14.8384
ENSG00000136235	GPNMB	TRUE	3.76427	1.24187	3.03114	0.00243635	0.00429929	1.09361	0	0	5.04858	6.12506	4.94614
ENSG00000131711	MAP1B	TRUE	3.7635	1.22745	3.06612	0.00216859	0.00385015	0	0.999813	0	3.60613	6.12506	6.9246
ENSG00000139211	AMIGO2	TRUE	3.76054	0.117031	32.1329	1.52936e-226	8.28293e-225	85.3012	77.9854	95.1781	1192.19	1121.91	1169.27
ENSG00000257829	AC121757.1	FALSE	3.75562	0.342305	10.9716	5.23553e-28	2.29332e-27	6.56163	10.9979	10.8431	133.427	113.314	136.514
ENSG00000233397	AC008063.2	FALSE	3.7531	1.03672	3.62019	0.000294389	0.000565667	0	0.999813	2.40957	17.3094	11.2293	15.8277
ENSG00000070886	EPHA8	TRUE	3.74009	1.39733	2.67659	0.0074375	0.012374	0	0	0	2.16368	3.06253	2.96769
ENSG00000236882	LINC01554	FALSE	3.739	1.30837	2.85775	0.00426653	0.0073233	0	0	0	1.44245	2.04169	4.94614
ENSG00000234477	AC004231.1	FALSE	3.73778	1.3048	2.86464	0.00417478	0.00717186	0	0	0	1.44245	2.04169	4.94614
ENSG00000230454	U73166.1	FALSE	3.73438	0.503637	7.41482	1.2179e-13	3.59282e-13	5.46803	4.99906	2.40957	46.1584	74.5216	54.4076
ENSG00000240520	UOX	FALSE	3.72963	1.30566	2.8565	0.00428342	0.00735105	0	0	0	2.16368	2.04169	3.95692
ENSG00000134762	DSC3	TRUE	3.72466	1.27372	2.92423	0.00345306	0.00598553	0	0	0	2.16368	4.08337	1.97846
ENSG00000105088	OLFM2	TRUE	3.72194	1.27491	2.91938	0.00350729	0.00607644	0	0	0	5.04858	1.02084	0.989229
ENSG00000258791	LINC00520	FALSE	3.72178	0.645183	5.76856	7.99496e-09	1.97416e-08	4.37442	1.99963	2.40957	33.1764	52.063	30.6661
ENSG00000205795	CYS1	TRUE	3.72114	0.472138	7.88146	3.23574e-15	1.00125e-14	5.46803	4.99906	1.20479	56.9768	57.1672	43.5261
ENSG00000176406	RIMS2	TRUE	3.72074	1.30536	2.85036	0.00436695	0.00748494	0	0	0	2.8849	1.02084	3.95692
ENSG00000214842	RAD51AP2	TRUE	3.71974	0.392365	9.48031	2.5354e-21	9.40109e-21	4.37442	13.9974	7.22871	103.856	116.376	123.654
ENSG00000163735	CXCL5	TRUE	3.71618	0.428779	8.66688	4.44122e-18	1.50134e-17	5.46803	5.99888	8.4335	77.8924	88.8134	92.9875
ENSG00000214534	ZNF705E	TRUE	3.7114	1.15937	3.20123	0.00136844	0.00248279	0	1.99963	0	9.37593	6.12506	12.86
ENSG00000136010	ALDH1L2	TRUE	3.70831	0.423096	8.7647	1.87281e-18	6.40865e-18	8.74884	3.99925	4.81914	84.3834	68.3965	75.1814
ENSG00000266573	AC018697.1	FALSE	3.70713	1.66479	2.22679	0.025961	0.0400629	0	0.999813	0	7.21226	5.10422	2.96769
ENSG00000271538	LINC02427	FALSE	3.70385	1.13466	3.26428	0.00109744	0.00200649	1.09361	0.999813	0	13.7033	7.1459	6.9246
ENSG00000241104	CEACAMP10	FALSE	3.70138	1.36949	2.70274	0.00687705	0.01148	0	0	0	3.60613	3.06253	0.989229
ENSG00000144824	PHLDB2	TRUE	3.69776	0.162841	22.7078	3.75499e-114	6.27291e-113	30.621	27.9948	37.3484	417.59	411.4	403.605
ENSG00000179799	OR7E22P	FALSE	3.69434	1.06387	3.47255	0.000515533	0.000969642	1.09361	0.999813	1.20479	15.1457	20.4169	6.9246
ENSG00000116962	NID1	TRUE	3.69349	1.41205	2.61569	0.00890466	0.0146842	0	0	0	3.60613	2.04169	1.97846
ENSG00000179111	HES7	TRUE	3.69023	1.18432	3.1159	0.00183383	0.00327983	0	0	2.40957	5.7698	15.3127	7.91383
ENSG00000136689	IL1RN	TRUE	3.68888	0.26247	14.0545	7.23075e-45	4.41388e-44	24.0593	14.9972	16.867	235.841	227.648	256.21
ENSG00000125775	SDCBP2	TRUE	3.68617	0.154063	23.9263	1.6306e-126	3.15942e-125	49.2122	53.9899	59.0345	695.983	653.34	734.008
ENSG00000285254	AL513128.2	FALSE	3.68224	1.62779	2.26211	0.0236909	0.0368416	0	0	1.20479	7.93348	3.06253	3.95692
ENSG00000205358	MT1H	TRUE	3.679	0.233921	15.7275	9.80143e-56	7.13354e-55	22.9657	26.9949	19.2766	313.733	268.482	310.618
ENSG00000078114	NEBL	TRUE	3.6782	0.0796876	46.1578	0	0	226.376	234.956	196.38	3023.38	2711.36	2708.51
ENSG00000280266	AC006372.4	FALSE	3.67372	1.32611	2.7703	0.00560054	0.00945213	0	0	0	5.7698	1.02084	0
ENSG00000004948	CALCR	TRUE	3.67097	0.774887	4.73743	2.16444e-06	4.7764e-06	2.18721	0	2.40957	19.4731	17.3543	18.7954
ENSG00000207980	MIR23A	FALSE	3.65778	0.787807	4.64299	3.43402e-06	7.49683e-06	0	2.99944	2.40957	21.6368	26.5419	20.7738
ENSG00000223382	LINC01778	FALSE	3.65642	1.43312	2.55138	0.0107298	0.0174927	0	0	1.20479	2.16368	3.06253	9.89229
ENSG00000189060	H1F0	TRUE	3.6549	0.0423707	86.2602	0	0	5056.83	4928.08	5435.99	67241.3	61412.9	65486
ENSG00000118263	KLF7	TRUE	3.64847	0.866078	4.21263	2.5241e-05	5.2343e-05	3.28082	0	0	7.93348	14.2918	20.7738
ENSG00000225533	PAWRP1	FALSE	3.64573	1.57048	2.32141	0.0202649	0.0317833	0	0.999813	0	9.37593	4.08337	0.989229
ENSG00000256625	AC092747.2	FALSE	3.64368	0.553312	6.58523	4.54194e-11	1.22848e-10	2.18721	4.99906	2.40957	37.5037	46.9588	38.5799
ENSG00000168079	SCARA5	TRUE	3.64007	0.641972	5.67013	1.42687e-08	3.48654e-08	3.28082	1.99963	3.61436	36.0613	37.7712	35.6122
ENSG00000197461	PDGFA	TRUE	3.63854	0.176007	20.6726	6.10847e-95	7.89796e-94	34.9954	23.9955	34.9388	387.298	393.025	377.885
ENSG00000272138	LINC01607	FALSE	3.63352	1.00241	3.62479	0.000289192	0.000555891	1.09361	1.99963	0	15.1457	9.18759	15.8277
ENSG00000187094	CCK	TRUE	3.63243	0.270119	13.4475	3.18445e-41	1.81902e-40	20.7785	10.9979	14.4574	174.537	194.981	201.803
ENSG00000253210	AC040970.1	FALSE	3.63223	0.566987	6.4062	1.49187e-10	3.96197e-10	1.09361	0.999813	7.22871	37.5037	33.6878	37.5907
ENSG00000133083	DCLK1	TRUE	3.63216	0.582211	6.23856	4.41614e-10	1.15089e-09	2.18721	1.99963	3.61436	32.4551	30.6253	31.6553
ENSG00000070731	ST6GALNAC2	TRUE	3.62068	0.63958	5.66103	1.50466e-08	3.67e-08	2.18721	1.99963	2.40957	23.0792	34.7087	23.7415
ENSG00000152689	RASGRP3	TRUE	3.61875	0.431848	8.37968	5.30702e-17	1.73833e-16	3.28082	7.9985	4.81914	59.1405	71.459	71.2245
ENSG00000238021	ARMC4P1	FALSE	3.61801	0.662604	5.4603	4.75328e-08	1.13344e-07	3.28082	2.99944	1.20479	33.1764	29.6045	30.6661
ENSG00000134489	HRH4	TRUE	3.61328	0.837264	4.31558	1.59184e-05	3.34567e-05	0	2.99944	1.20479	18.0306	18.3752	16.8169
ENSG00000213730	POLD2P1	FALSE	3.61273	0.840628	4.29765	1.72618e-05	3.61906e-05	1.09361	2.99944	1.20479	29.5702	25.5211	10.8815
ENSG00000126603	GLIS2	TRUE	3.61128	0.378612	9.5382	1.45338e-21	5.4236e-21	6.56163	5.99888	4.81914	64.9103	68.3965	82.106
ENSG00000182795	C1orf116	TRUE	3.60522	0.122288	29.4813	4.99365e-191	1.89016e-189	251.529	215.96	233.728	2971.45	2817.53	2736.21
ENSG00000124224	PPP4R1L	FALSE	3.59858	0.224382	16.0378	6.96035e-58	5.23221e-57	14.2169	21.9959	22.8909	275.508	211.315	223.566
ENSG00000198237	AC131392.1	FALSE	3.59393	1.51543	2.37156	0.0177133	0.0280428	0	0	0	1.44245	2.04169	3.95692
ENSG00000279720	CR392039.4	FALSE	3.59167	1.45832	2.46289	0.0137822	0.0221394	0	0	0	1.44245	3.06253	2.96769
ENSG00000187475	HIST1H1T	TRUE	3.58673	1.34352	2.66964	0.00759316	0.0126216	0	0.999813	0	5.04858	5.10422	3.95692
ENSG00000186765	FSCN2	TRUE	3.58372	0.323376	11.0822	1.53046e-28	6.81378e-28	8.74884	8.99831	10.8431	130.542	120.46	88.0414
ENSG00000249942	AC239584.1	FALSE	3.58288	0.19189	18.6715	8.44973e-78	8.7301e-77	29.5273	33.9936	26.5053	333.206	394.046	361.069
ENSG00000256443	AP003559.1	FALSE	3.5821	0.924989	3.87259	0.000107684	0.000214462	1.09361	1.99963	0	8.65471	16.3335	14.8384
ENSG00000223774	AL513217.1	FALSE	3.57505	1.53027	2.33622	0.0194796	0.0306413	1.09361	0	0	2.16368	7.1459	4.94614
ENSG00000091879	ANGPT2	TRUE	3.57253	0.863109	4.13914	3.48614e-05	7.16871e-05	0	0.999813	2.40957	17.3094	8.16675	11.8707
ENSG00000263923	AC019131.1	FALSE	3.5635	1.44055	2.47371	0.0133718	0.0215157	0	0	0	2.16368	3.06253	1.97846
ENSG00000206028	Z99774.1	FALSE	3.55912	1.02372	3.47665	0.000507727	0.000956238	2.18721	0	1.20479	10.0972	10.2084	18.7954
ENSG00000179059	ZFP42	TRUE	3.55898	1.29756	2.74283	0.00609116	0.0102318	0	0	0	1.44245	1.02084	4.94614
ENSG00000132464	ENAM	TRUE	3.5573	1.31672	2.70163	0.00689998	0.0115173	0	0	0	2.16368	3.06253	1.97846
ENSG00000230162	CT45A11P	FALSE	3.55597	1.56195	2.27663	0.0228086	0.0355266	0	0	0	2.16368	0	4.94614
ENSG00000272695	GAS6-DT	FALSE	3.55541	1.2941	2.7474	0.00600705	0.0100964	0	0	0	2.16368	3.06253	1.97846
ENSG00000249306	LINC01411	FALSE	3.55268	1.08721	3.26771	0.00108423	0.00198363	2.18721	0	0	9.37593	8.16675	7.91383
ENSG00000160323	ADAMTS13	TRUE	3.55184	0.258414	13.7448	5.47349e-43	3.23736e-42	10.9361	17.9966	14.4574	168.046	174.564	170.147
ENSG00000080573	COL5A3	TRUE	3.55107	1.29866	2.73442	0.00624898	0.0104822	0	0	0	2.8849	1.02084	2.96769
ENSG00000156475	PPP2R2B	TRUE	3.54976	1.35147	2.62658	0.00862476	0.0142445	0	1.99963	0	10.8184	8.16675	5.93537
ENSG00000238193	AC112656.1	FALSE	3.54794	1.08004	3.28501	0.00101978	0.00186987	0	0.999813	2.40957	17.3094	11.2293	9.89229
ENSG00000224259	LINC01133	FALSE	3.54559	0.0928677	38.1789	0	0	171.696	244.954	193.97	2376.44	2352.02	2435.48
ENSG00000122735	DNAI1	TRUE	3.54408	1.35816	2.60947	0.00906832	0.0149371	0	0	0	2.8849	3.06253	0.989229
ENSG00000121898	CPXM2	TRUE	3.54343	1.34229	2.63983	0.00829468	0.0137294	0	0	0	2.8849	1.02084	2.96769
ENSG00000224715	Z82186.1	FALSE	3.54225	1.36157	2.6016	0.00927897	0.0152582	0	0	0	2.8849	2.04169	1.97846
ENSG00000226002	GTF2IP14	FALSE	3.54215	0.562626	6.29575	3.05915e-10	8.02791e-10	5.46803	2.99944	1.20479	42.5523	35.7295	35.6122
ENSG00000138823	MTTP	TRUE	3.54114	0.250141	14.1566	1.69985e-45	1.05055e-44	18.5913	20.9961	14.4574	196.895	228.669	210.706
ENSG00000183674	LINC00518	FALSE	3.54085	1.36088	2.60189	0.00927115	0.0152478	0	0	0	2.8849	1.02084	2.96769
ENSG00000088002	SULT2B1	TRUE	3.53744	0.585057	6.04632	1.4819e-09	3.77594e-09	2.18721	1.99963	3.61436	28.849	25.5211	34.623
ENSG00000270177	AC104109.2	FALSE	3.53656	0.491573	7.19439	6.27422e-13	1.80898e-12	5.46803	4.99906	2.40957	57.698	44.9171	48.4722
ENSG00000249328	AC036214.1	FALSE	3.53558	1.14908	3.07689	0.00209173	0.00372083	0	1.99963	0	7.21226	11.2293	6.9246
ENSG00000198464	ZNF480	TRUE	3.53395	0.747597	4.72707	2.27782e-06	5.01899e-06	1.09361	0	3.61436	15.1457	9.18759	26.7092
ENSG00000110693	SOX6	TRUE	3.53293	0.401912	8.79031	1.49143e-18	5.11996e-18	6.56163	6.99869	6.02393	85.1046	64.3131	77.1599
ENSG00000165171	METTL27	TRUE	3.52939	0.205956	17.1366	7.91352e-66	6.74836e-65	29.5273	24.9953	12.0479	249.544	260.315	273.027
ENSG00000282057	AC092807.3	FALSE	3.52612	1.31599	2.67944	0.00737444	0.0122761	1.09361	0	0	2.8849	3.06253	7.91383
ENSG00000279419	AC004925.1	FALSE	3.52597	1.49429	2.35963	0.0182931	0.0288865	0	0	0	2.8849	0	3.95692
ENSG00000102935	ZNF423	TRUE	3.52183	1.38735	2.53853	0.011132	0.0181006	0	0	0	3.60613	3.06253	0
ENSG00000216906	AL355312.1	FALSE	3.51938	1.38241	2.54584	0.0109015	0.0177471	0	0	0	3.60613	1.02084	1.97846
ENSG00000124915	DKFZP434K028	FALSE	3.51797	1.17623	2.99088	0.00278175	0.00487668	1.09361	0	1.20479	10.8184	8.16675	5.93537
ENSG00000237330	RNF223	TRUE	3.51338	0.311262	11.2875	1.51228e-29	6.87104e-29	12.0297	11.9978	2.40957	105.299	105.147	100.901
ENSG00000137674	MMP20	TRUE	3.51068	1.27683	2.74952	0.00596826	0.0100361	0	0	1.20479	3.60613	6.12506	3.95692
ENSG00000259728	LINC00933	FALSE	3.50918	0.7484	4.68891	2.74665e-06	6.02853e-06	4.37442	0.999813	1.20479	21.6368	30.6253	22.7523
ENSG00000168280	KIF5C	TRUE	3.50383	0.67253	5.20992	1.88922e-07	4.3943e-07	3.28082	1.99963	0	25.9641	17.3543	16.8169
ENSG00000278921	EPB41L4A-DT	FALSE	3.50168	1.19179	2.93817	0.00330151	0.00573602	1.09361	0.999813	0	2.16368	14.2918	8.90306
ENSG00000178187	ZNF454	TRUE	3.49932	1.51801	2.3052	0.0211556	0.0331013	0	0	0	3.60613	2.04169	0.989229
ENSG00000214212	C19orf38	TRUE	3.49581	0.36183	9.66147	4.3953e-22	1.65721e-21	7.65524	5.99888	10.8431	97.3654	88.8134	85.0737
ENSG00000164061	BSN	TRUE	3.49568	0.137814	25.3652	6.10206e-142	1.4349e-140	65.6163	50.9904	45.7818	580.587	608.423	650.913
ENSG00000236451	AC067956.1	FALSE	3.48959	1.29053	2.704	0.00685109	0.0114376	0	0.999813	0	5.04858	3.06253	4.94614
ENSG00000143878	RHOB	TRUE	3.48913	0.053679	65	0	0	2592.94	2681.5	2926.42	32023.9	28572.4	31434.7
ENSG00000275591	XKR5	TRUE	3.48535	1.58683	2.19641	0.0280623	0.0430803	0	0	0	3.60613	0	2.96769
ENSG00000139679	LPAR6	TRUE	3.48457	0.660743	5.27371	1.33696e-07	3.12547e-07	2.18721	1.99963	2.40957	25.2429	15.3127	32.6446
ENSG00000257900	AL162632.1	FALSE	3.47903	1.46896	2.36836	0.0178671	0.0282642	0	0.999813	0	5.04858	3.06253	4.94614
ENSG00000198650	TAT	TRUE	3.47595	1.12005	3.10339	0.00191318	0.00341574	1.09361	0.999813	0	11.5396	7.1459	4.94614
ENSG00000232973	CYP1B1-AS1	FALSE	3.47462	0.170348	20.3972	1.77126e-92	2.21152e-91	42.6506	51.9903	38.5531	507.743	495.109	487.69
ENSG00000124225	PMEPA1	TRUE	3.47104	0.115602	30.0256	4.54421e-198	1.83973e-196	101.705	97.9816	112.045	1235.46	1044.32	1161.35
ENSG00000240476	LINC00973	FALSE	3.46706	0.621033	5.58274	2.36759e-08	5.72201e-08	4.37442	0	2.40957	27.4066	22.4586	21.763
ENSG00000246203	AL353807.3	FALSE	3.45836	1.34263	2.57581	0.0100006	0.0163747	0	0.999813	0	1.44245	4.08337	7.91383
ENSG00000184459	BPIFC	TRUE	3.45758	1.44409	2.3943	0.0166521	0.0264573	0	0.999813	0	5.7698	2.04169	4.94614
ENSG00000213626	LBH	TRUE	3.45735	0.355708	9.71963	2.48682e-22	9.44984e-22	8.74884	7.9985	10.8431	95.2018	99.0218	106.837
ENSG00000230583	GTF2IRD1P1	FALSE	3.45684	0.619024	5.58434	2.34584e-08	5.67146e-08	1.09361	2.99944	3.61436	25.2429	25.5211	33.6338
ENSG00000204618	RNF39	TRUE	3.44524	0.353124	9.75646	1.7309e-22	6.59705e-22	7.65524	8.99831	7.22871	83.6622	72.4799	105.848
ENSG00000233266	HMGB1P31	FALSE	3.44506	0.621296	5.54495	2.9403e-08	7.07423e-08	2.18721	2.99944	2.40957	25.2429	34.7087	23.7415
ENSG00000145700	ANKRD31	TRUE	3.4441	0.224001	15.3754	2.3936e-53	1.68371e-52	14.2169	19.9963	30.1196	250.986	221.523	216.641
ENSG00000152292	SH2D6	TRUE	3.44382	0.435879	7.90087	2.76967e-15	8.60172e-15	7.65524	5.99888	3.61436	67.074	58.1881	64.2999
ENSG00000120913	PDLIM2	TRUE	3.44265	0.140567	24.4911	1.83802e-132	3.80767e-131	66.7099	39.9925	54.2153	602.945	577.797	553.968
ENSG00000217801	AL390719.1	FALSE	3.44217	0.259487	13.2653	3.68087e-40	2.05983e-39	13.1233	12.9976	14.4574	137.033	156.189	148.384
ENSG00000269113	TRABD2B	TRUE	3.44192	1.14809	2.99796	0.00271797	0.00477062	0	0	2.40957	12.2608	7.1459	3.95692
ENSG00000260220	CCDC187	TRUE	3.4383	0.886496	3.87853	0.000105087	0.000209557	1.09361	1.99963	0	12.2608	12.2501	10.8815
ENSG00000154734	ADAMTS1	TRUE	3.43513	1.35613	2.53303	0.0113081	0.0183752	0	0.999813	1.20479	5.7698	7.1459	10.8815
ENSG00000226711	FAM66C	FALSE	3.42256	1.29421	2.64451	0.00818101	0.0135523	0	0	1.20479	2.8849	8.16675	1.97846
ENSG00000214772	AC010168.1	FALSE	3.40969	1.38128	2.46851	0.0135678	0.0218173	1.09361	0	0	3.60613	2.04169	6.9246
ENSG00000144452	ABCA12	TRUE	3.4095	0.288559	11.8156	3.24168e-32	1.5529e-31	9.84245	15.997	10.8431	147.851	134.751	109.804
ENSG00000153930	ANKFN1	TRUE	3.40676	1.2839	2.65344	0.00796754	0.0132062	0	0	1.20479	3.60613	4.08337	4.94614
ENSG00000211896	IGHG1	TRUE	3.40567	1.39242	2.44586	0.0144506	0.0231491	0	0	0	0.721226	5.10422	0.989229
ENSG00000248323	LUCAT1	FALSE	3.40027	0.733143	4.63794	3.51904e-06	7.67667e-06	0	3.99925	1.20479	12.2608	21.4377	24.7307
ENSG00000108551	RASD1	TRUE	3.39497	0.242222	14.0159	1.24544e-44	7.57528e-44	21.8721	26.9949	15.6622	220.695	232.752	234.447
ENSG00000223485	LINC01615	FALSE	3.39452	0.374566	9.06254	1.27442e-19	4.49545e-19	9.84245	5.99888	10.8431	87.9895	108.209	81.1168
ENSG00000233452	STXBP5-AS1	FALSE	3.39348	0.43833	7.74183	9.79939e-15	2.98824e-14	5.46803	6.99869	7.22871	69.2376	63.2923	74.1922
ENSG00000129946	SHC2	TRUE	3.39319	0.520207	6.52277	6.90202e-11	1.85499e-10	2.18721	3.99925	6.02393	50.4858	32.667	42.5368
ENSG00000095303	PTGS1	TRUE	3.39154	0.328803	10.3148	6.03903e-25	2.44491e-24	12.0297	7.9985	6.02393	87.9895	88.8134	98.9229
ENSG00000198892	SHISA4	TRUE	3.39129	0.366055	9.26442	1.96138e-20	7.09568e-20	3.28082	8.99831	7.22871	60.5829	78.6049	69.246
ENSG00000077935	SMC1B	TRUE	3.39042	0.790927	4.28664	1.81392e-05	3.79793e-05	2.18721	0.999813	1.20479	16.5882	5.10422	23.7415
ENSG00000123094	RASSF8	TRUE	3.3885	0.197906	17.1218	1.02085e-65	8.69451e-65	25.1529	19.9963	26.5053	263.247	252.148	226.533
ENSG00000260923	LINC02193	FALSE	3.38752	1.00508	3.37042	0.000750542	0.00139224	1.09361	0.999813	1.20479	15.867	7.1459	10.8815
ENSG00000279415	AC099494.2	FALSE	3.38703	0.885285	3.82592	0.000130284	0.000257658	2.18721	1.99963	0	18.0306	13.271	13.8492
ENSG00000261272	MUC22	TRUE	3.38628	1.49785	2.26076	0.023774	0.0369512	0	0	0	1.44245	1.02084	3.95692
ENSG00000196593	ANKRD20A19P	FALSE	3.38261	1.4465	2.33848	0.0193624	0.030471	0	0	0	1.44245	1.02084	3.95692
ENSG00000186847	KRT14	TRUE	3.38239	0.425666	7.94611	1.92467e-15	6.0178e-15	7.65524	5.99888	7.22871	74.2862	60.2298	82.106
ENSG00000007314	SCN4A	TRUE	3.38032	1.31906	2.56267	0.010387	0.0169651	0	0	0	0	4.08337	2.96769
ENSG00000235643	LINC01647	FALSE	3.3797	1.12947	2.9923	0.00276882	0.00485568	1.09361	0	1.20479	4.32735	10.2084	8.90306
ENSG00000166111	SVOP	TRUE	3.37913	1.40861	2.39891	0.0164439	0.026147	0	0	0	1.44245	1.02084	3.95692
ENSG00000164796	CSMD3	TRUE	3.37832	1.143	2.95565	0.00312009	0.00543753	2.18721	0	0	9.37593	7.1459	5.93537
ENSG00000105642	KCNN1	TRUE	3.37713	1.32661	2.54568	0.0109067	0.0177512	0	0	0	0.721226	3.06253	2.96769
ENSG00000205420	KRT6A	TRUE	3.37319	0.343211	9.82834	8.50112e-23	3.26512e-22	7.65524	10.9979	7.22871	80.7773	89.8342	101.891
ENSG00000276075	AC027682.6	FALSE	3.37178	1.30755	2.57869	0.00991756	0.0162492	0	0	1.20479	5.7698	3.06253	2.96769
ENSG00000257191	AC090709.1	FALSE	3.36695	1.10592	3.04447	0.00233089	0.00412108	0	1.99963	1.20479	11.5396	9.18759	12.86
ENSG00000205181	LINC00654	FALSE	3.36589	1.10522	3.04545	0.00232329	0.00410939	1.09361	0	1.20479	10.8184	4.08337	6.9246
ENSG00000102854	MSLN	TRUE	3.36465	0.154929	21.7174	1.40502e-104	2.07332e-103	39.3698	39.9925	44.5771	400.28	476.734	399.649
ENSG00000234380	LINC01426	FALSE	3.36219	1.33391	2.52056	0.011717	0.0189926	0	0	0	2.16368	4.08337	0
ENSG00000268223	ARL14EPL	TRUE	3.36217	1.29959	2.58709	0.00967904	0.0158852	0	0	0	1.44245	2.04169	2.96769
ENSG00000159339	PADI4	TRUE	3.36119	1.36273	2.46652	0.0136433	0.0219284	0	0	0	2.16368	3.06253	0.989229
ENSG00000162409	PRKAA2	TRUE	3.36114	1.29997	2.58556	0.00972211	0.0159546	0	0	0	2.8849	2.04169	0.989229
ENSG00000129993	CBFA2T3	TRUE	3.3609	1.30055	2.58422	0.00975994	0.0160116	0	0	0	2.8849	1.02084	1.97846
ENSG00000223831	AC005006.1	FALSE	3.3605	1.33714	2.5132	0.0119641	0.0193731	0	0	0	2.16368	2.04169	1.97846
ENSG00000099864	PALM	TRUE	3.36023	1.30061	2.58357	0.00977832	0.0160391	0	0	0	3.60613	2.04169	0
ENSG00000151967	SCHIP1	TRUE	3.35848	1.43637	2.33817	0.0193783	0.0304938	0	0	0	2.16368	2.04169	1.97846
ENSG00000278709	NKILA	FALSE	3.35691	0.816359	4.11206	3.92149e-05	8.04688e-05	1.09361	2.99944	1.20479	16.5882	20.4169	18.7954
ENSG00000255236	AP002992.1	FALSE	3.35616	1.43228	2.34322	0.0191179	0.0301142	0	0	0	2.16368	1.02084	2.96769
ENSG00000168405	CMAHP	FALSE	3.35406	1.04089	3.2223	0.00127165	0.00231338	0	2.99944	0	7.21226	12.2501	13.8492
ENSG00000181333	HEPHL1	TRUE	3.35032	0.918747	3.64661	0.000265718	0.000512122	3.28082	0.999813	0	15.1457	19.396	9.89229
ENSG00000142405	NLRP12	TRUE	3.34786	1.35545	2.46992	0.0135142	0.0217346	0	0	0	2.8849	3.06253	0
ENSG00000234684	SDCBP2-AS1	FALSE	3.34778	0.223398	14.9857	9.10162e-51	6.1454e-50	26.2465	18.9964	16.867	215.646	206.21	211.695
ENSG00000258689	LINC01269	FALSE	3.34641	0.913548	3.66309	0.000249188	0.000481723	0	1.99963	2.40957	18.0306	18.3752	7.91383
ENSG00000186056	MATN1-AS1	FALSE	3.34498	0.25722	13.0044	1.15527e-38	6.31905e-38	18.5913	10.9979	15.6622	152.179	162.314	141.46
ENSG00000273196	AC062037.2	FALSE	3.34288	0.841333	3.97332	7.08787e-05	0.000143163	2.18721	1.99963	1.20479	11.5396	22.4586	21.763
ENSG00000232254	CSF2RBP1	FALSE	3.34094	1.37675	2.42669	0.0152371	0.0243344	0	0	0	2.8849	1.02084	1.97846
ENSG00000179715	PCED1B	TRUE	3.34042	0.399194	8.36791	5.86502e-17	1.91864e-16	4.37442	8.99831	9.63828	77.1711	64.3131	91.0091
ENSG00000171992	SYNPO	TRUE	3.33777	0.221948	15.0385	4.10563e-51	2.7869e-50	18.5913	15.997	24.0957	183.191	219.481	185.975
ENSG00000243024	AC012158.1	FALSE	3.33593	0.559145	5.96612	2.42963e-09	6.14927e-09	4.37442	3.99925	2.40957	36.0613	26.5419	47.483
ENSG00000258057	BCDIN3D-AS1	FALSE	3.33023	0.412417	8.07492	6.75233e-16	2.14081e-15	8.74884	4.99906	7.22871	84.3834	65.334	58.3645
ENSG00000128604	IRF5	TRUE	3.32885	0.206002	16.1593	9.76496e-59	7.43378e-58	21.8721	25.9951	14.4574	209.155	213.356	214.663
ENSG00000196632	WNK3	TRUE	3.32505	1.48159	2.24424	0.0248169	0.038443	0	0	0	2.8849	1.02084	1.97846
ENSG00000050628	PTGER3	TRUE	3.32211	1.30421	2.54722	0.0108585	0.0176827	1.09361	0	1.20479	10.8184	5.10422	5.93537
ENSG00000257135	AC007249.2	FALSE	3.31865	0.152636	21.7422	8.17993e-105	1.2097e-103	47.025	51.9903	51.8058	503.415	435.9	564.85
ENSG00000184489	PTP4A3	TRUE	3.31829	0.535424	6.1975	5.73665e-10	1.48665e-09	0	3.99925	4.81914	25.9641	40.8337	21.763
ENSG00000081189	MEF2C	TRUE	3.31767	0.569782	5.8227	5.79028e-09	1.44166e-08	3.28082	2.99944	1.20479	30.2915	22.4586	21.763
ENSG00000253399	AC078852.1	FALSE	3.3175	1.39536	2.37752	0.0174297	0.0276217	0	0.999813	0	2.8849	3.06253	5.93537
ENSG00000166317	SYNPO2L	TRUE	3.31405	1.3076	2.53445	0.0112623	0.0183051	0	0.999813	0	2.8849	8.16675	0.989229
ENSG00000271755	AL031118.1	FALSE	3.31309	1.00612	3.29293	0.000991499	0.00182015	0	1.99963	1.20479	8.65471	8.16675	15.8277
ENSG00000197632	SERPINB2	TRUE	3.31297	0.162268	20.4166	1.19083e-92	1.49048e-91	51.3995	52.9901	53.0106	496.203	512.463	556.936
ENSG00000053524	MCF2L2	TRUE	3.31199	0.655773	5.05051	4.4064e-07	1.00563e-06	4.37442	0.999813	1.20479	20.9155	34.7087	9.89229
ENSG00000231407	AL354732.1	FALSE	3.30925	1.19341	2.77294	0.00555522	0.00938323	2.18721	0	0	9.37593	5.10422	6.9246
ENSG00000179165	PXT1	TRUE	3.30836	1.31635	2.51329	0.0119611	0.0193699	0	0.999813	0	2.8849	2.04169	6.9246
ENSG00000184058	TBX1	TRUE	3.29843	1.26071	2.61633	0.00888808	0.0146604	0	0	1.20479	2.8849	3.06253	5.93537
ENSG00000284638	AC005551.1	TRUE	3.29544	0.973512	3.3851	0.000711522	0.00132167	0	1.99963	2.40957	12.9821	13.271	16.8169
ENSG00000245750	DRAIC	FALSE	3.29516	1.237	2.66383	0.00772566	0.0128314	0	0	2.40957	8.65471	5.10422	7.91383
ENSG00000149256	TENM4	TRUE	3.29506	0.93258	3.53327	0.000410451	0.000778396	0	0	3.61436	12.9821	10.2084	8.90306
ENSG00000198513	ATL1	TRUE	3.29433	0.206935	15.9197	4.62627e-57	3.43203e-56	19.6849	28.9946	20.4814	232.956	209.273	242.361
ENSG00000272192	AC100812.1	FALSE	3.29282	1.54398	2.13267	0.0329514	0.050039	0	0.999813	0	7.21226	2.04169	1.97846
ENSG00000197085	NPSR1-AS1	FALSE	3.29237	0.178057	18.4905	2.46142e-76	2.48018e-75	45.9314	43.9918	45.7818	432.735	484.901	411.519
ENSG00000139410	SDSL	TRUE	3.29128	0.107105	30.7296	2.29021e-207	1.02276e-205	87.4884	78.9852	96.3828	884.222	803.404	866.565
ENSG00000128564	VGF	TRUE	3.28769	0.140576	23.3873	5.75502e-121	1.04452e-119	50.3059	41.9921	51.8058	476.009	449.171	471.862
ENSG00000153253	SCN3A	TRUE	3.28292	0.83618	3.92609	8.63377e-05	0.000173545	0	0	4.81914	16.5882	16.3335	9.89229
ENSG00000223669	AL357033.2	FALSE	3.27851	0.643584	5.09414	3.50331e-07	8.04209e-07	2.18721	0.999813	3.61436	17.3094	30.6253	16.8169
ENSG00000111348	ARHGDIB	TRUE	3.27807	1.25994	2.60176	0.00927459	0.0152522	1.09361	0	0	6.49103	1.02084	2.96769
ENSG00000107731	UNC5B	TRUE	3.27707	0.0665734	49.2249	0	0	293.086	328.938	314.449	3140.94	2981.88	2957.79
ENSG00000140465	CYP1A1	TRUE	3.27526	0.103988	31.4965	9.71255e-218	4.85961e-216	108.267	123.977	114.455	1203	978.989	1174.21
ENSG00000160471	COX6B2	TRUE	3.26879	0.639835	5.10881	3.24194e-07	7.45642e-07	5.46803	1.99963	0	25.2429	23.4794	24.7307
ENSG00000121743	GJA3	TRUE	3.26753	0.391072	8.35531	6.52637e-17	2.13225e-16	4.37442	2.99944	9.63828	56.9768	43.8963	55.3968
ENSG00000070404	FSTL3	TRUE	3.26534	0.0857302	38.0886	0	0	171.696	180.966	169.875	1635.74	1703.79	1695.54
ENSG00000249574	AC226118.1	FALSE	3.26408	0.976228	3.34356	0.000827105	0.00152883	0	1.99963	2.40957	12.9821	15.3127	13.8492
ENSG00000279668	AC024610.2	FALSE	3.26261	1.37457	2.37356	0.0176177	0.0278958	0	0	2.40957	9.37593	6.12506	5.93537
ENSG00000205106	AC044839.1	FALSE	3.26104	1.69569	1.92314	0.0544626	0.0798472	0	0	0	3.60613	0	1.97846
ENSG00000179362	HMGN2P46	FALSE	3.25997	1.41073	2.31083	0.0208422	0.0326486	1.09361	0	0	5.04858	4.08337	1.97846
ENSG00000259230	LINC02323	FALSE	3.25695	0.201098	16.1958	5.39591e-59	4.13402e-58	28.4337	28.9946	33.734	287.048	268.482	312.596
ENSG00000232936	AL157400.2	FALSE	3.25639	0.400606	8.12866	4.3406e-16	1.38524e-15	7.65524	9.99813	2.40957	57.698	66.3548	74.1922
ENSG00000261068	AL512274.1	FALSE	3.253	0.269828	12.0558	1.80744e-33	8.88192e-33	14.2169	19.9963	18.0718	168.767	175.585	155.309
ENSG00000164845	FAM86FP	FALSE	3.2493	0.226511	14.345	1.14489e-46	7.22705e-46	26.2465	17.9966	15.6622	188.961	185.794	196.857
ENSG00000229915	AC016999.1	FALSE	3.24527	0.435331	7.45473	9.00526e-14	2.66739e-13	4.37442	6.99869	8.4335	73.565	47.9796	64.2999
ENSG00000199024	MIR103A2	FALSE	3.24398	0.76522	4.23927	2.24248e-05	4.66454e-05	2.18721	1.99963	2.40957	20.9155	24.5002	16.8169
ENSG00000263155	MYZAP	TRUE	3.24335	1.09332	2.96652	0.0030119	0.00526204	2.18721	0	0	4.32735	8.16675	8.90306
ENSG00000228022	HCG20	FALSE	3.24309	1.15339	2.81178	0.00492676	0.00838657	0	1.99963	0	10.8184	5.10422	3.95692
ENSG00000139714	MORN3	TRUE	3.24143	0.392122	8.26639	1.38074e-16	4.47232e-16	3.28082	10.9979	4.81914	58.4193	60.2298	67.2676
ENSG00000125089	SH3TC1	TRUE	3.23762	0.260023	12.4513	1.37571e-35	7.06914e-35	9.84245	14.9972	16.867	139.918	123.522	126.621
ENSG00000225555	AP000320.1	FALSE	3.23636	0.5746	5.63236	1.77758e-08	4.32274e-08	4.37442	2.99944	1.20479	24.5217	28.5836	29.6769
ENSG00000008735	MAPK8IP2	TRUE	3.23578	0.226663	14.2757	3.1004e-46	1.93968e-45	14.2169	17.9966	19.2766	155.063	161.293	169.158
ENSG00000102302	FGD1	TRUE	3.23315	0.761087	4.24807	2.15625e-05	4.49021e-05	1.09361	1.99963	1.20479	9.37593	17.3543	15.8277
ENSG00000172794	RAB37	TRUE	3.23151	0.512562	6.30462	2.88911e-10	7.58754e-10	3.28082	1.99963	4.81914	30.2915	34.7087	27.6984
ENSG00000276345	AC004556.1	TRUE	3.23112	0.686502	4.70664	2.5183e-06	5.53868e-06	3.28082	1.99963	1.20479	23.8004	23.4794	13.8492
ENSG00000023445	BIRC3	TRUE	3.22866	0.0966145	33.418	7.5098e-245	4.8549e-243	139.982	129.976	102.407	1164.78	1165.8	1180.15
ENSG00000134531	EMP1	TRUE	3.22703	0.0559459	57.6813	0	0	637.572	640.88	715.643	6284.76	6260.83	6087.72
ENSG00000243831	AL109933.2	FALSE	3.22423	1.68289	1.91589	0.0553795	0.0811212	0	0	1.20479	8.65471	1.02084	0.989229
ENSG00000123201	GUCY1B2	FALSE	3.222	0.253756	12.6972	6.126e-37	3.23102e-36	18.5913	14.9972	18.0718	162.997	155.168	161.244
ENSG00000231056	LINC02522	FALSE	3.21925	1.32833	2.42354	0.0153701	0.0245333	0	0.999813	0	1.44245	3.06253	6.9246
ENSG00000177989	ODF3B	TRUE	3.21711	1.08207	2.97311	0.00294795	0.00515563	2.18721	0	0	7.93348	2.04169	9.89229
ENSG00000271021	AC239600.1	FALSE	3.21314	1.35603	2.36952	0.0178113	0.0281869	0	0.999813	0	2.16368	5.10422	3.95692
ENSG00000187105	HEATR4	TRUE	3.2123	0.814618	3.94332	8.03611e-05	0.000161995	3.28082	0	3.61436	16.5882	28.5836	16.8169
ENSG00000250673	REELD1	TRUE	3.20896	0.96085	3.3397	0.000838676	0.0015491	2.18721	0.999813	1.20479	8.65471	16.3335	15.8277
ENSG00000249790	AC092490.1	FALSE	3.20596	1.11414	2.87753	0.00400808	0.00689828	0	0	2.40957	7.93348	8.16675	3.95692
ENSG00000102387	TAF7L	TRUE	3.20572	0.916095	3.49933	0.000466428	0.000881189	0	0.999813	2.40957	9.37593	10.2084	10.8815
ENSG00000274414	AL121772.1	FALSE	3.20323	0.363028	8.82364	1.10794e-18	3.81438e-18	7.65524	12.9976	8.4335	87.2683	89.8342	93.9768
ENSG00000236377	AC084809.2	FALSE	3.20279	1.11088	2.88312	0.0039376	0.00678444	0	0	3.61436	10.8184	12.2501	7.91383
ENSG00000162241	SLC25A45	TRUE	3.20254	0.145828	21.961	6.79598e-107	1.0351e-105	49.2122	52.9901	56.6249	496.924	475.713	485.711
ENSG00000226690	AC013470.2	TRUE	3.20196	0.643983	4.97212	6.62261e-07	1.49931e-06	2.18721	2.99944	3.61436	31.0127	22.4586	26.7092
ENSG00000206532	AC117402.1	FALSE	3.19941	0.627036	5.10244	3.35311e-07	7.70685e-07	2.18721	0.999813	3.61436	21.6368	21.4377	16.8169
ENSG00000103184	SEC14L5	TRUE	3.19892	0.849492	3.76569	0.000166091	0.000326066	2.18721	0.999813	1.20479	12.2608	10.2084	17.8061
ENSG00000012504	NR1H4	TRUE	3.19571	1.5889	2.01127	0.044297	0.0659066	0	0	0	0.721226	1.02084	3.95692
ENSG00000134376	CRB1	TRUE	3.19228	1.35213	2.36092	0.0182295	0.028795	0	0.999813	0	2.8849	3.06253	4.94614
ENSG00000237813	AC002066.1	FALSE	3.19009	0.445045	7.16802	7.60891e-13	2.18687e-12	6.56163	1.99963	6.02393	42.5523	52.063	35.6122
ENSG00000182557	SPNS3	TRUE	3.18778	1.27218	2.50575	0.0122192	0.0197626	1.09361	0	0	2.16368	2.04169	6.9246
ENSG00000204540	PSORS1C1	TRUE	3.18729	0.393641	8.09695	5.63546e-16	1.79034e-15	8.74884	7.9985	1.20479	46.8797	65.334	58.3645
ENSG00000241544	LINC02029	FALSE	3.18728	0.520485	6.12367	9.1445e-10	2.34917e-09	5.46803	1.99963	6.02393	49.0433	32.667	37.5907
ENSG00000275294	LINC02340	FALSE	3.18502	0.469873	6.77847	1.21458e-11	3.35781e-11	7.65524	3.99925	2.40957	41.8311	43.8963	43.5261
ENSG00000169306	IL1RAPL1	TRUE	3.18479	0.765144	4.16234	3.15009e-05	6.49538e-05	0	0.999813	3.61436	15.867	11.2293	11.8707
ENSG00000257252	AC124947.1	FALSE	3.17985	1.26631	2.51112	0.0120348	0.0194784	2.18721	0	0	8.65471	2.04169	8.90306
ENSG00000284738	AL358472.5	FALSE	3.1783	0.527679	6.02316	1.7104e-09	4.34785e-09	3.28082	2.99944	6.02393	36.7825	39.8129	32.6446
ENSG00000276850	AC245041.2	FALSE	3.17728	0.990252	3.20856	0.00133401	0.00242227	1.09361	1.99963	0	9.37593	11.2293	8.90306
ENSG00000232352	SEMA3B-AS1	FALSE	3.17696	1.44827	2.19363	0.0282621	0.043374	0	0	0	0.721226	1.02084	3.95692
ENSG00000261105	LMO7-AS1	FALSE	3.17531	0.850428	3.73378	0.000188627	0.00036839	4.37442	0	1.20479	20.1943	17.3543	11.8707
ENSG00000172638	EFEMP2	TRUE	3.17347	0.787547	4.02956	5.58816e-05	0.000113752	4.37442	0.999813	0	15.1457	18.3752	15.8277
ENSG00000162894	FCMR	TRUE	3.1721	0.470969	6.73526	1.63642e-11	4.49656e-11	2.18721	6.99869	4.81914	50.4858	34.7087	41.5476
ENSG00000260941	LINC00622	FALSE	3.16878	1.32008	2.40045	0.016375	0.0260435	0	1.99963	0	7.21226	4.08337	7.91383
ENSG00000243635	AC091804.1	FALSE	3.16504	0.343485	9.2145	3.12747e-20	1.12443e-19	9.84245	5.99888	8.4335	72.1226	72.4799	71.2245
ENSG00000213304	AC008481.2	FALSE	3.16127	1.25097	2.52705	0.0115025	0.0186673	1.09361	0	1.20479	5.7698	6.12506	7.91383
ENSG00000267731	AC005332.3	FALSE	3.16017	1.37114	2.30477	0.0211796	0.0331362	0	0	0	0.721226	2.04169	2.96769
ENSG00000129204	USP6	TRUE	3.15899	0.762649	4.14213	3.44096e-05	7.07795e-05	2.18721	2.99944	2.40957	11.5396	29.6045	27.6984
ENSG00000273143	AL355512.1	FALSE	3.15713	0.659553	4.78677	1.69491e-06	3.76597e-06	1.09361	3.99925	1.20479	20.9155	15.3127	21.763
ENSG00000180573	HIST1H2AC	TRUE	3.15539	0.0741648	42.5457	0	0	357.609	331.938	302.401	3054.39	2679.71	3114.09
ENSG00000226900	AL451069.1	FALSE	3.15227	1.41786	2.22326	0.0261985	0.0404049	0	0	0	1.44245	3.06253	0.989229
ENSG00000121653	MAPK8IP1	TRUE	3.15202	0.165951	18.9937	1.9239e-80	2.06093e-79	33.9018	34.9934	36.1436	338.255	284.815	304.683
ENSG00000104826	LHB	TRUE	3.15115	1.43053	2.20279	0.0276094	0.0424171	0	0	0	1.44245	2.04169	1.97846
ENSG00000235267	AC074117.2	FALSE	3.15015	1.02411	3.07598	0.00209814	0.00373157	0	1.99963	1.20479	10.8184	7.1459	10.8815
ENSG00000261392	AC087190.2	FALSE	3.15003	1.33918	2.3522	0.0186628	0.0294293	0	0	0	0.721226	4.08337	0.989229
ENSG00000130377	ACSBG2	TRUE	3.14504	1.37391	2.28912	0.0220726	0.0344592	0	0	0	1.44245	1.02084	2.96769
ENSG00000189410	SH2D5	TRUE	3.14473	0.536651	5.85991	4.63107e-09	1.15743e-08	1.09361	4.99906	2.40957	24.5217	23.4794	29.6769
ENSG00000124942	AHNAK	TRUE	3.14213	0.0597926	52.5506	0	0	3008.51	3035.43	2977.02	26611.8	27662.8	25371.7
ENSG00000258590	NBEAP1	FALSE	3.141	1.32664	2.36764	0.0179018	0.0283148	0	0	0	1.44245	3.06253	0.989229
ENSG00000071794	HLTF	TRUE	3.14039	1.31819	2.38236	0.0172022	0.0272845	0	0	0	0	4.08337	1.97846
ENSG00000225339	AL354740.1	FALSE	3.14004	0.426657	7.35964	1.844e-13	5.40538e-13	6.56163	2.99944	8.4335	54.0919	43.8963	56.3861
ENSG00000145623	OSMR	TRUE	3.13924	1.31803	2.38177	0.0172297	0.0273238	0	0	0	2.16368	3.06253	0
ENSG00000213937	CLDN9	TRUE	3.13629	1.33313	2.35258	0.0186439	0.0294039	0	0	0	2.16368	0	2.96769
ENSG00000260476	AC104794.3	FALSE	3.13251	1.05754	2.96208	0.00305569	0.00533443	2.18721	0.999813	0	8.65471	7.1459	12.86
ENSG00000196754	S100A2	TRUE	3.13019	0.0832005	37.6223	0	0	203.411	210.96	221.681	1825.42	1796.68	1941.86
ENSG00000081277	PKP1	TRUE	3.12947	0.849936	3.68201	0.000231401	0.000448615	2.18721	0.999813	2.40957	12.2608	16.3335	19.7846
ENSG00000130287	NCAN	TRUE	3.12679	0.569944	5.48613	4.10828e-08	9.81936e-08	5.46803	2.99944	1.20479	26.6853	31.6461	27.6984
ENSG00000144642	RBMS3	TRUE	3.12606	1.40204	2.22965	0.0257704	0.039799	0	0	0	2.16368	0	2.96769
ENSG00000006327	TNFRSF12A	TRUE	3.12564	0.0534261	58.504	0	0	1830.7	1791.66	1642.12	15513.6	14297.9	16167
ENSG00000243978	RTL9	TRUE	3.11386	0.920925	3.38123	0.000721627	0.00133983	1.09361	2.99944	0	12.2608	12.2501	12.86
ENSG00000228033	AC010967.1	FALSE	3.11164	0.559595	5.56051	2.68986e-08	6.48087e-08	5.46803	1.99963	6.02393	38.9462	32.667	42.5368
ENSG00000240875	LINC00886	FALSE	3.10957	0.243859	12.7515	3.05839e-37	1.62127e-36	21.8721	19.9963	8.4335	142.081	135.772	165.201
ENSG00000008311	AASS	TRUE	3.10762	0.477888	6.50281	7.88314e-11	2.11561e-10	5.46803	3.99925	2.40957	31.7339	49.0005	23.7415
ENSG00000198580	AC073343.1	FALSE	3.107	0.929835	3.34145	0.000833414	0.00153994	2.18721	0	1.20479	10.0972	10.2084	7.91383
ENSG00000140986	RPL3L	TRUE	3.1067	1.41113	2.20157	0.0276955	0.0425364	0	0	0	2.8849	1.02084	0.989229
ENSG00000090006	LTBP4	TRUE	3.10181	0.0696394	44.541	0	0	288.712	284.947	280.715	2475.97	2390.82	2468.13
ENSG00000186466	AQP7P1	FALSE	3.09985	0.433303	7.154	8.42849e-13	2.4188e-12	6.56163	7.9985	7.22871	60.5829	71.459	55.3968
ENSG00000197776	KLHDC1	TRUE	3.09586	0.404752	7.64879	2.02882e-14	6.13163e-14	7.65524	3.99925	10.8431	63.4678	54.1047	70.2353
ENSG00000087074	PPP1R15A	TRUE	3.09487	0.0649841	47.6249	0	0	1204.06	1228.77	1281.89	11353.5	9510.18	10853.8
ENSG00000231473	RB1-DT	FALSE	3.09331	0.941346	3.28606	0.00101601	0.00186313	1.09361	1.99963	1.20479	19.4731	10.2084	6.9246
ENSG00000145244	CORIN	TRUE	3.09293	0.489411	6.31969	2.62094e-10	6.90552e-10	5.46803	4.99906	2.40957	30.2915	38.792	43.5261
ENSG00000229656	ITGB1-DT	FALSE	3.09264	0.469569	6.58612	4.51469e-11	1.22127e-10	6.56163	2.99944	3.61436	37.5037	40.8337	33.6338
ENSG00000228201	AL022341.1	FALSE	3.08462	0.510029	6.04793	1.4672e-09	3.73943e-09	4.37442	5.99888	3.61436	33.1764	52.063	35.6122
ENSG00000258947	TUBB3	TRUE	3.07908	0.691646	4.45182	8.51452e-06	1.82055e-05	1.09361	2.99944	1.20479	15.867	14.2918	15.8277
ENSG00000188177	ZC3H6	TRUE	3.07261	0.0727915	42.2111	0	0	288.712	271.949	261.438	2331	2331.61	2258.41
ENSG00000176040	TMPRSS7	TRUE	3.06731	1.65813	1.84986	0.064334	0.0930385	0	0	0	2.8849	1.02084	0.989229
ENSG00000279355	AGPAT4-IT1	FALSE	3.06618	1.39197	2.20276	0.0276117	0.0424173	1.09361	0	0	2.8849	5.10422	1.97846
ENSG00000232160	RAP2C-AS1	FALSE	3.06413	0.407794	7.51391	5.73862e-14	1.71e-13	2.18721	9.99813	6.02393	54.0919	56.1464	44.5153
ENSG00000100154	TTC28	TRUE	3.06362	1.20225	2.54824	0.0108268	0.0176353	0	1.99963	0	8.65471	5.10422	3.95692
ENSG00000144460	NYAP2	TRUE	3.06221	0.528875	5.79005	7.03658e-09	1.74216e-08	5.46803	4.99906	6.02393	42.5523	62.2714	32.6446
ENSG00000172382	PRSS27	TRUE	3.06103	0.264096	11.5906	4.5996e-31	2.1602e-30	16.4041	17.9966	15.6622	143.524	140.876	134.535
ENSG00000160712	IL6R	TRUE	3.05807	0.101689	30.0727	1.10386e-198	4.50482e-197	111.548	100.981	112.045	923.169	860.571	909.101
ENSG00000183831	ANKRD45	TRUE	3.05735	1.3213	2.31389	0.0206739	0.0323998	0	0.999813	0	2.8849	2.04169	4.94614
ENSG00000235448	LURAP1L-AS1	FALSE	3.05642	0.484117	6.31338	2.73008e-10	7.17915e-10	1.09361	6.99869	4.81914	33.8976	38.792	36.6015
ENSG00000236404	VLDLR-AS1	FALSE	3.05438	0.165573	18.4473	5.47688e-76	5.48334e-75	60.1483	65.9876	45.7818	512.791	449.171	474.83
ENSG00000149043	SYT8	TRUE	3.05256	1.19746	2.54919	0.0107972	0.0175914	2.18721	0	0	4.32735	7.1459	6.9246
ENSG00000258279	LINC00592	FALSE	3.04978	0.943615	3.23202	0.00122919	0.00223933	2.18721	0	1.20479	10.8184	10.2084	5.93537
ENSG00000230699	AL645608.3	FALSE	3.04585	1.39362	2.18557	0.028847	0.0442017	0	0.999813	0	3.60613	5.10422	0.989229
ENSG00000224853	LINC00393	FALSE	3.04463	0.549824	5.53747	3.06879e-08	7.37118e-08	3.28082	4.99906	6.02393	38.225	35.7295	43.5261
ENSG00000229848	AC139149.1	FALSE	3.04359	0.424608	7.16801	7.60959e-13	2.18687e-12	5.46803	8.99831	6.02393	56.2556	57.1672	57.3753
ENSG00000118503	TNFAIP3	TRUE	3.04309	0.161076	18.8923	1.32017e-79	1.40313e-78	37.1826	50.9904	31.3244	373.595	298.086	320.51
ENSG00000232104	RFX3-AS1	FALSE	3.04261	0.430637	7.06536	1.60197e-12	4.55431e-12	5.46803	6.99869	6.02393	50.4858	54.1047	48.4722
ENSG00000271743	AF287957.1	FALSE	3.04239	1.37966	2.20518	0.0274416	0.0421784	0	0	1.20479	3.60613	3.06253	2.96769
ENSG00000112183	RBM24	TRUE	3.03897	0.540863	5.61875	1.92348e-08	4.66806e-08	3.28082	2.99944	2.40957	25.9641	23.4794	21.763
ENSG00000102001	CACNA1F	TRUE	3.0381	1.02845	2.95407	0.00313617	0.00546264	1.09361	2.99944	0	6.49103	10.2084	18.7954
ENSG00000237499	AL357060.1	FALSE	3.03718	0.701495	4.32959	1.4939e-05	3.14534e-05	1.09361	1.99963	4.81914	16.5882	16.3335	30.6661
ENSG00000163975	MELTF	TRUE	3.03633	0.0616333	49.2643	0	0	499.778	450.915	479.505	3738.11	4127.27	3862.94
ENSG00000184224	C11orf72	FALSE	3.03539	0.858908	3.53401	0.000409301	0.000776432	1.09361	1.99963	2.40957	16.5882	15.3127	12.86
ENSG00000249345	LINC02405	FALSE	3.03457	0.208536	14.5518	5.68915e-48	3.66742e-47	29.5273	33.9936	24.0957	256.035	245.002	221.587
ENSG00000183023	SLC8A1	TRUE	3.03331	0.249024	12.1808	3.93304e-34	1.96017e-33	32.8082	20.9961	18.0718	201.943	192.939	194.878
ENSG00000274584	AP001282.2	FALSE	3.03317	1.5783	1.9218	0.0546312	0.0800828	1.09361	0	0	7.21226	2.04169	0
ENSG00000272379	AL008729.2	FALSE	3.03316	1.37243	2.21006	0.0271009	0.0416894	2.18721	0	0	2.16368	6.12506	9.89229
ENSG00000132031	MATN3	TRUE	3.03316	0.9891	3.06658	0.00216523	0.00384451	0	1.99963	2.40957	10.8184	12.2501	12.86
ENSG00000199347	RNU5E-1	FALSE	3.03196	1.25509	2.41572	0.0157041	0.0250292	0	1.99963	0	6.49103	6.12506	4.94614
ENSG00000124194	GDAP1L1	TRUE	3.03057	1.06648	2.84165	0.00448813	0.00768036	1.09361	0	2.40957	10.0972	5.10422	11.8707
ENSG00000228063	LYPLAL1-DT	FALSE	3.03008	1.14197	2.65337	0.00796919	0.0132078	1.09361	0.999813	0	5.7698	7.1459	4.94614
ENSG00000162772	ATF3	TRUE	3.02897	0.0560263	54.0633	0	0	684.597	685.871	748.172	5888.09	5369.64	6004.62
ENSG00000158406	HIST1H4H	TRUE	3.02855	0.130693	23.1731	8.51412e-119	1.50898e-117	75.4588	90.9829	83.1302	711.128	628.84	698.396
ENSG00000067082	KLF6	TRUE	3.02815	0.0506595	59.7747	0	0	4284.75	4105.23	4179.4	35252.8	31626.7	35643.9
ENSG00000172139	SLC9C1	TRUE	3.02744	1.00585	3.00981	0.00261407	0.00459618	1.09361	1.99963	0	5.7698	12.2501	8.90306
ENSG00000248846	LINC02065	FALSE	3.02494	1.3474	2.24502	0.024767	0.0383745	0	0	1.20479	4.32735	1.02084	3.95692
ENSG00000225506	CYP4A22-AS1	FALSE	3.02287	0.751242	4.02383	5.7259e-05	0.000116474	0	0.999813	4.81914	9.37593	19.396	16.8169
ENSG00000274213	AC015912.3	FALSE	3.02146	0.220451	13.7058	9.36881e-43	5.51406e-42	33.9018	18.9964	21.6861	196.895	186.814	220.598
ENSG00000251379	AC099550.1	FALSE	3.01657	1.34404	2.24441	0.0248062	0.0384294	0	1.99963	0	7.21226	3.06253	6.9246
ENSG00000196860	TOMM20L	TRUE	3.01292	1.01972	2.95465	0.00313024	0.00545381	1.09361	1.99963	1.20479	15.867	5.10422	13.8492
ENSG00000108932	SLC16A6	TRUE	3.01239	0.34171	8.81565	1.18993e-18	4.0925e-18	15.3105	1.99963	4.81914	67.7952	52.063	53.4184
ENSG00000167103	PIP5KL1	TRUE	3.00954	0.18781	16.0244	8.63359e-58	6.47091e-57	39.3698	35.9933	21.6861	246.659	275.628	270.06
ENSG00000254230	AC037459.4	FALSE	3.00858	1.31545	2.28712	0.0221888	0.0346274	0	0	1.20479	5.7698	1.02084	1.97846
ENSG00000178093	TSSK6	TRUE	3.00698	0.162344	18.5223	1.36467e-76	1.38191e-75	42.6506	72.9863	44.5771	408.214	468.567	428.336
ENSG00000226310	AL022157.1	FALSE	3.00678	0.729876	4.11957	3.79574e-05	7.79355e-05	2.18721	1.99963	2.40957	19.4731	13.271	19.7846
ENSG00000189433	GJB4	TRUE	3.00663	0.147497	20.3844	2.30175e-92	2.86684e-91	55.7739	63.988	79.5158	540.919	506.338	545.065
ENSG00000166448	TMEM130	TRUE	3.00336	1.55413	1.93251	0.0532972	0.0782737	0	0	0	4.32735	0	0
ENSG00000227533	SLC2A1-AS1	FALSE	3.0027	0.427629	7.02174	2.19129e-12	6.20459e-12	5.46803	5.99888	9.63828	50.4858	78.6049	38.5799
ENSG00000135046	ANXA1	TRUE	2.99993	0.0449112	66.7969	0	0	3637.33	3507.34	3326.41	27551.5	27236.1	29007.2
ENSG00000127528	KLF2	TRUE	2.99105	0.0991081	30.1797	4.3756e-200	1.82218e-198	112.641	111.979	101.202	902.253	847.3	842.823
ENSG00000255325	AC108136.1	FALSE	2.98564	1.16577	2.56108	0.0104348	0.0170358	1.09361	0.999813	1.20479	10.8184	7.1459	7.91383
ENSG00000257038	AP002761.3	FALSE	2.98047	0.677404	4.39983	1.08335e-05	2.2995e-05	1.09361	3.99925	1.20479	17.3094	21.4377	12.86
ENSG00000260976	LINC01633	FALSE	2.9776	1.02494	2.90516	0.00367068	0.00634493	0	2.99944	1.20479	16.5882	9.18759	7.91383
ENSG00000184908	CLCNKB	TRUE	2.97544	0.839476	3.5444	0.000393505	0.000747793	3.28082	0	1.20479	7.93348	13.271	13.8492
ENSG00000231683	AL033397.1	FALSE	2.9748	0.968915	3.07024	0.00213884	0.00380032	0	0.999813	3.61436	7.93348	16.3335	10.8815
ENSG00000166546	BEAN1	TRUE	2.97378	0.972739	3.05712	0.00223474	0.00396069	0	0	3.61436	11.5396	9.18759	4.94614
ENSG00000272079	AC004233.3	FALSE	2.97298	0.519796	5.71951	1.06831e-08	2.62679e-08	4.37442	5.99888	2.40957	32.4551	30.6253	39.5692
ENSG00000105388	CEACAM5	TRUE	2.97241	0.0996035	29.8424	1.10272e-195	4.36033e-194	160.76	188.965	159.032	1350.13	1341.39	1314.69
ENSG00000124575	HIST1H1D	TRUE	2.97103	0.197665	15.0306	4.62618e-51	3.13503e-50	44.8378	28.9946	54.2153	313.733	337.899	341.284
ENSG00000173715	C11orf80	TRUE	2.9688	0.173592	17.1022	1.42807e-65	1.21475e-64	34.9954	44.9916	28.9149	281.999	315.441	266.103
ENSG00000261040	WFDC21P	FALSE	2.9683	0.564365	5.25954	1.4442e-07	3.37035e-07	5.46803	0	3.61436	27.4066	16.3335	23.7415
ENSG00000255364	SMILR	FALSE	2.96788	0.790664	3.75365	0.000174277	0.000341446	0	3.99925	3.61436	16.5882	26.5419	16.8169
ENSG00000011590	ZBTB32	TRUE	2.96682	0.578694	5.12674	2.94798e-07	6.79486e-07	2.18721	6.99869	3.61436	32.4551	39.8129	29.6769
ENSG00000204175	GPRIN2	TRUE	2.96526	0.261399	11.3438	7.96202e-30	3.63458e-29	16.4041	29.9944	13.2526	168.046	133.73	172.126
ENSG00000179406	LINC00174	FALSE	2.96441	0.17985	16.4827	4.88544e-61	3.85758e-60	39.3698	37.9929	34.9388	263.969	322.587	294.79
ENSG00000163661	PTX3	TRUE	2.96058	0.85177	3.47579	0.000509345	0.000958889	0	3.99925	0	11.5396	10.2084	11.8707
ENSG00000285219	AL591485.1	FALSE	2.959	0.251642	11.7587	6.36823e-32	3.03422e-31	22.9657	13.9974	20.4814	149.294	149.043	144.427
ENSG00000173269	MMRN2	TRUE	2.95548	0.76703	3.85315	0.000116607	0.000231644	2.18721	0	2.40957	7.21226	10.2084	17.8061
ENSG00000238120	LINC01589	FALSE	2.95545	1.08741	2.71788	0.00657023	0.0109939	0	0.999813	1.20479	4.32735	9.18759	3.95692
ENSG00000076344	RGS11	TRUE	2.95529	0.787267	3.75386	0.000174134	0.0003412	1.09361	4.99906	1.20479	17.3094	23.4794	17.8061
ENSG00000230091	TMEM254-AS1	FALSE	2.95277	0.395597	7.4641	8.38737e-14	2.48582e-13	5.46803	6.99869	7.22871	57.698	52.063	41.5476
ENSG00000125872	LRRN4	TRUE	2.94886	1.30741	2.2555	0.0241021	0.0374354	0	0.999813	0	0.721226	5.10422	3.95692
ENSG00000256234	AC022509.2	FALSE	2.94778	0.487751	6.04362	1.50695e-09	3.83834e-09	5.46803	7.9985	6.02393	57.698	36.7504	56.3861
ENSG00000266304	LIVAR	FALSE	2.94691	1.10833	2.65887	0.00784025	0.0130068	0	0.999813	1.20479	5.7698	5.10422	5.93537
ENSG00000244998	AC100803.1	FALSE	2.94632	1.1864	2.48341	0.013013	0.0209849	0	0	2.40957	5.04858	8.16675	3.95692
ENSG00000225680	AL163953.1	FALSE	2.94396	0.189179	15.5618	1.32292e-54	9.47592e-54	32.8082	49.9906	46.9866	337.534	336.878	325.456
ENSG00000264864	MIR3613	FALSE	2.94353	0.851736	3.45592	0.000548428	0.00102847	1.09361	0.999813	2.40957	11.5396	15.3127	6.9246
ENSG00000254139	AC104051.2	FALSE	2.94197	1.20994	2.43151	0.0150362	0.0240268	2.18721	0.999813	0	10.8184	5.10422	8.90306
ENSG00000188107	EYS	TRUE	2.93795	1.37612	2.13496	0.0327647	0.0497753	0	0	1.20479	2.16368	4.08337	2.96769
ENSG00000162849	KIF26B	TRUE	2.93605	0.6905	4.25207	2.11806e-05	4.4125e-05	2.18721	1.99963	1.20479	12.9821	15.3127	13.8492
ENSG00000231858	AC067945.3	FALSE	2.92871	1.64016	1.78563	0.0741599	0.105771	0	0	0	0.721226	2.04169	1.97846
ENSG00000263639	MSMB	TRUE	2.92783	0.829666	3.52893	0.000417247	0.000790622	4.37442	0.999813	1.20479	15.867	17.3543	16.8169
ENSG00000282995	FRG1EP	FALSE	2.92536	0.818616	3.57354	0.000352186	0.00067222	1.09361	2.99944	1.20479	12.2608	15.3127	13.8492
ENSG00000279742	AP000974.1	FALSE	2.92519	1.38247	2.11591	0.0343522	0.0519995	1.09361	0.999813	0	7.21226	6.12506	2.96769
ENSG00000278561	PTPN20CP	FALSE	2.92159	2.56499	1.13903	0.254692	0.32317	3.28082	0	0	10.8184	6.12506	7.91383
ENSG00000168062	BATF2	TRUE	2.92068	1.27313	2.29409	0.0217854	0.034037	0	0.999813	0	1.44245	4.08337	3.95692
ENSG00000135077	HAVCR2	TRUE	2.91763	1.51153	1.93026	0.0535752	0.0786594	0	0	0	0.721226	3.06253	0.989229
ENSG00000120278	PLEKHG1	TRUE	2.9168	0.0913266	31.9381	7.90146e-224	4.19024e-222	202.317	183.966	155.417	1402.06	1341.39	1359.2
ENSG00000230373	GOLGA6L5P	FALSE	2.9168	1.37938	2.11457	0.034467	0.0521538	0	0	1.20479	2.8849	3.06253	2.96769
ENSG00000110375	UPK2	TRUE	2.91656	1.36025	2.14414	0.0320219	0.0487292	0	0	1.20479	2.8849	3.06253	2.96769
ENSG00000167759	KLK13	TRUE	2.91636	1.41532	2.06057	0.0393443	0.058975	0	0	0	0	2.04169	2.96769
ENSG00000267649	AC010327.4	FALSE	2.91583	0.711331	4.09912	4.14723e-05	8.4964e-05	1.09361	2.99944	2.40957	13.7033	13.271	22.7523
ENSG00000275476	AC009318.4	FALSE	2.91568	0.639448	4.55968	5.12315e-06	1.10881e-05	2.18721	4.99906	3.61436	22.358	24.5002	35.6122
ENSG00000263006	ROCK1P1	FALSE	2.91525	0.156413	18.6382	1.57502e-77	1.61824e-76	65.6163	83.9843	53.0106	515.676	507.359	519.345
ENSG00000085662	AKR1B1	TRUE	2.91513	1.26409	2.30611	0.0211043	0.0330286	0	0.999813	0	1.44245	5.10422	2.96769
ENSG00000196352	CD55	TRUE	2.91494	0.0481999	60.4761	0	0	1233.59	1102.79	1244.54	9174.71	8878.28	8906.03
ENSG00000135299	ANKRD6	TRUE	2.91457	1.26642	2.30142	0.021368	0.0334233	0	0	1.20479	2.8849	2.04169	3.95692
ENSG00000236780	LINC01829	FALSE	2.91349	1.13464	2.56777	0.0102356	0.016738	2.18721	0	1.20479	7.93348	7.1459	9.89229
ENSG00000278611	ZNF426-DT	FALSE	2.9126	0.748463	3.89144	9.96523e-05	0.000199187	4.37442	2.99944	0	18.0306	16.3335	22.7523
ENSG00000137501	SYTL2	TRUE	2.91249	0.109609	26.5717	1.44163e-155	3.93002e-154	122.484	123.977	108.431	901.532	903.446	874.478
ENSG00000175197	DDIT3	TRUE	2.91182	0.0687066	42.3805	0	0	565.394	583.891	497.576	4285.52	3739.35	4392.18
ENSG00000108176	DNAJC12	TRUE	2.9114	0.247822	11.7479	7.23772e-32	3.44447e-31	15.3105	16.9968	22.8909	135.59	142.918	133.546
ENSG00000094796	KRT31	TRUE	2.91125	0.90039	3.23332	0.00122361	0.00222975	2.18721	0.999813	0	10.8184	7.1459	5.93537
ENSG00000134668	SPOCD1	TRUE	2.90973	0.384965	7.55842	4.07996e-14	1.22039e-13	5.46803	5.99888	7.22871	44.716	43.8963	51.4399
ENSG00000207725	MIR222	FALSE	2.90947	1.22935	2.36667	0.0179488	0.0283803	1.09361	0	1.20479	2.8849	4.08337	9.89229
ENSG00000267073	AC005256.1	FALSE	2.908	0.254759	11.4147	3.52965e-30	1.62619e-29	18.5913	14.9972	10.8431	120.445	108.209	105.848
ENSG00000102349	KLF8	TRUE	2.90729	0.632515	4.5964	4.29858e-06	9.33919e-06	1.09361	2.99944	3.61436	20.9155	21.4377	14.8384
ENSG00000187583	PLEKHN1	TRUE	2.90612	0.13056	22.2589	9.24299e-110	1.46023e-108	68.8971	65.9876	79.5158	544.525	517.568	536.162
ENSG00000154608	CEP170P1	FALSE	2.90327	0.936373	3.10055	0.00193163	0.00344718	0	0.999813	2.40957	10.0972	10.2084	3.95692
ENSG00000274808	TBC1D3B	TRUE	2.90209	1.22181	2.37524	0.0175375	0.0277774	1.09361	0.999813	0	4.32735	7.1459	4.94614
ENSG00000169282	KCNAB1	TRUE	2.89988	1.12993	2.56641	0.0102756	0.016798	0	0	2.40957	8.65471	2.04169	4.94614
ENSG00000079385	CEACAM1	TRUE	2.8998	0.129907	22.3221	2.257e-110	3.59074e-109	119.203	100.981	107.226	769.548	896.301	777.534
ENSG00000224090	AC097468.1	FALSE	2.89892	1.42477	2.03467	0.0418843	0.0625821	0	0	0	0.721226	2.04169	1.97846
ENSG00000251359	WWC2-AS2	FALSE	2.89781	0.492031	5.88949	3.87387e-09	9.7176e-09	3.28082	3.99925	6.02393	19.4731	42.8754	37.5907
ENSG00000274602	PI4KAP1	FALSE	2.89769	0.125784	23.037	1.98696e-117	3.45833e-116	111.548	118.978	93.9733	780.366	732.966	917.015
ENSG00000267882	AL031666.2	FALSE	2.89735	1.15973	2.4983	0.0124791	0.0201574	2.18721	0	0	3.60613	5.10422	7.91383
ENSG00000131400	NAPSA	TRUE	2.89559	0.437515	6.61827	3.63419e-11	9.85441e-11	8.74884	4.99906	3.61436	33.8976	42.8754	54.4076
ENSG00000259868	AL163952.1	FALSE	2.89158	0.95179	3.03804	0.0023812	0.00420634	1.09361	1.99963	1.20479	9.37593	9.18759	13.8492
ENSG00000247363	AC090061.1	FALSE	2.88887	0.428959	6.73459	1.64389e-11	4.51649e-11	4.37442	7.9985	4.81914	33.1764	52.063	45.5045
ENSG00000273301	AC016717.2	FALSE	2.88838	0.487923	5.91975	3.22431e-09	8.11818e-09	6.56163	4.99906	7.22871	51.207	45.938	40.5584
ENSG00000251396	LINC01301	FALSE	2.88683	0.300043	9.62139	6.49492e-22	2.43982e-21	15.3105	10.9979	10.8431	93.7593	89.8342	91.0091
ENSG00000128487	SPECC1	TRUE	2.8858	0.461081	6.25877	3.88036e-10	1.01385e-09	9.84245	0	2.40957	28.1278	36.7504	24.7307
ENSG00000206538	VGLL3	TRUE	2.88101	1.34918	2.13538	0.0327303	0.0497291	0	0	0	0	5.10422	0
ENSG00000169248	CXCL11	TRUE	2.88077	0.89044	3.23523	0.00121546	0.00221571	3.28082	0.999813	1.20479	12.2608	14.2918	13.8492
ENSG00000162572	SCNN1D	TRUE	2.88068	0.428411	6.72409	1.76687e-11	4.84914e-11	6.56163	6.99869	3.61436	31.7339	46.9588	51.4399
ENSG00000165495	PKNOX2	TRUE	2.88028	1.42679	2.01871	0.0435173	0.0648556	0	0	0	1.44245	3.06253	0
ENSG00000232871	SEC1P	FALSE	2.87942	1.40582	2.04821	0.040539	0.0606833	0	0	0	1.44245	3.06253	0
ENSG00000136449	MYCBPAP	TRUE	2.87936	0.908661	3.16879	0.00153073	0.00276371	3.28082	1.99963	0	10.8184	16.3335	12.86
ENSG00000225742	LINC02036	FALSE	2.87841	1.42594	2.0186	0.0435286	0.0648677	0	0	0	1.44245	2.04169	0.989229
ENSG00000184507	NUTM1	TRUE	2.87822	1.41653	2.03187	0.0421664	0.0629806	0	0	0	1.44245	2.04169	0.989229
ENSG00000189001	SBSN	TRUE	2.87762	1.39052	2.06945	0.0385034	0.057802	0	0	0	1.44245	2.04169	0.989229
ENSG00000142449	FBN3	TRUE	2.87751	1.36496	2.10812	0.0350203	0.0529321	0	0	0	1.44245	3.06253	0
ENSG00000166897	ELFN2	TRUE	2.8775	1.3447	2.13988	0.0323643	0.0492208	0	0	0	0	3.06253	1.97846
ENSG00000088854	C20orf194	TRUE	2.87737	1.3463	2.13724	0.0325788	0.0495175	0	0	0	0.721226	1.02084	2.96769
ENSG00000248360	LINC00504	FALSE	2.87718	0.843166	3.41235	0.000644053	0.00120006	4.37442	0.999813	1.20479	15.1457	17.3543	15.8277
ENSG00000277287	AL109976.1	FALSE	2.877	1.30455	2.20537	0.0274283	0.0421611	1.09361	0	0	5.7698	0	1.97846
ENSG00000205078	SYCE1L	TRUE	2.87679	1.35843	2.11773	0.0341982	0.0517837	0	0	0	1.44245	2.04169	0.989229
ENSG00000100055	CYTH4	TRUE	2.87671	1.35557	2.12214	0.0338264	0.0512606	0	0	0	1.44245	2.04169	0.989229
ENSG00000232194	Z99943.1	FALSE	2.8767	1.53791	1.87052	0.0614112	0.0891487	0	0	0	1.44245	1.02084	1.97846
ENSG00000158270	COLEC12	TRUE	2.87668	1.50496	1.91147	0.0559443	0.0818839	0	0	0	1.44245	1.02084	1.97846
ENSG00000215160	OR7E122P	FALSE	2.87668	1.49225	1.92774	0.0538876	0.079061	0	0	0	1.44245	1.02084	1.97846
ENSG00000100311	PDGFB	TRUE	2.87638	1.34468	2.13908	0.0324291	0.0493082	0	0	0	1.44245	2.04169	0.989229
ENSG00000166173	LARP6	TRUE	2.8758	1.34508	2.13801	0.032516	0.0494294	0	0	0	2.16368	2.04169	0
ENSG00000264269	AC016866.1	FALSE	2.87479	0.951025	3.02283	0.0025042	0.00441291	3.28082	0	1.20479	9.37593	8.16675	14.8384
ENSG00000148408	CACNA1B	TRUE	2.87444	1.34917	2.13052	0.0331287	0.0502819	0	0	0	2.16368	0	1.97846
ENSG00000262429	AC004771.4	FALSE	2.87375	0.651885	4.40837	1.0415e-05	2.21297e-05	6.56163	1.99963	1.20479	20.9155	29.6045	21.763
ENSG00000265190	ANXA8	TRUE	2.87356	1.50618	1.90785	0.0564104	0.0825186	0	0	0	1.44245	0	2.96769
ENSG00000230992	FAM201B	FALSE	2.87323	1.53158	1.87599	0.0606573	0.0881234	0	0	0	1.44245	0	2.96769
ENSG00000237693	IRGM	TRUE	2.87204	1.10269	2.60458	0.00919875	0.0151409	2.18721	0	0	5.04858	4.08337	6.9246
ENSG00000143382	ADAMTSL4	TRUE	2.86921	1.09287	2.62539	0.00865496	0.0142884	1.09361	0.999813	0	5.7698	4.08337	5.93537
ENSG00000149633	KIAA1755	TRUE	2.86807	1.37709	2.0827	0.0372782	0.0560867	0	0	0	2.16368	2.04169	0
ENSG00000130294	KIF1A	TRUE	2.86738	1.38024	2.07745	0.0377602	0.0567657	0	0	0	2.16368	2.04169	0
ENSG00000197753	LHFPL5	TRUE	2.86507	0.943762	3.0358	0.002399	0.00423507	1.09361	0	2.40957	7.93348	10.2084	5.93537
ENSG00000184985	SORCS2	TRUE	2.86049	1.40759	2.03219	0.0421342	0.0629371	0	0	0	2.16368	1.02084	0.989229
ENSG00000233901	LINC01503	FALSE	2.86005	1.09939	2.60148	0.00928213	0.0152621	0	0	2.40957	6.49103	7.1459	1.97846
ENSG00000244219	TMEM225B	TRUE	2.85959	1.40543	2.03467	0.0418841	0.0625821	0	0	0	2.16368	0	1.97846
ENSG00000196890	HIST3H2BB	TRUE	2.85857	0.294164	9.71758	2.5373e-22	9.63986e-22	63.4291	49.9906	91.5637	484.664	459.38	536.162
ENSG00000025708	TYMP	TRUE	2.85781	0.357271	7.99901	1.25428e-15	3.94049e-15	7.65524	6.99869	6.02393	44.716	49.0005	58.3645
ENSG00000227477	STK4-AS1	FALSE	2.85733	0.56234	5.08114	3.75182e-07	8.59125e-07	4.37442	2.99944	2.40957	31.7339	20.4169	17.8061
ENSG00000160219	GAB3	TRUE	2.85621	1.4294	1.99819	0.0456964	0.067807	0	0	0	2.16368	1.02084	0.989229
ENSG00000165555	NOXRED1	TRUE	2.85201	0.439039	6.49602	8.24741e-11	2.21162e-10	8.74884	6.99869	3.61436	36.0613	59.2089	47.483
ENSG00000264235	AP005329.1	FALSE	2.84866	0.563658	5.05388	4.32918e-07	9.88335e-07	0	3.99925	7.22871	29.5702	18.3752	30.6661
ENSG00000148677	ANKRD1	TRUE	2.84821	0.360915	7.89164	2.98243e-15	9.2484e-15	6.56163	5.99888	14.4574	56.2556	56.1464	78.1491
ENSG00000111305	GSG1	TRUE	2.84742	1.48255	1.92063	0.0547785	0.0802929	0	0	0	2.16368	1.02084	0.989229
ENSG00000230524	COL6A4P1	FALSE	2.84521	0.361287	7.87521	3.40171e-15	1.05229e-14	8.74884	8.99831	12.0479	63.4678	76.5633	73.2029
ENSG00000204758	AC008429.1	FALSE	2.84518	0.37829	7.52115	5.42978e-14	1.61892e-13	10.9361	8.99831	7.22871	62.0254	56.1464	78.1491
ENSG00000172432	GTPBP2	TRUE	2.84478	0.0533726	53.3004	0	0	2082.22	1994.63	1725.25	13589.3	13844.7	14297.3
ENSG00000285269	AL160269.1	TRUE	2.84393	0.354812	8.01531	1.09861e-15	3.45783e-15	8.74884	12.9976	12.0479	65.6315	79.6258	98.9229
ENSG00000173838	MARCH10	TRUE	2.84264	1.49596	1.90021	0.057405	0.0838355	0	0	0	2.16368	0	1.97846
ENSG00000188760	TMEM198	TRUE	2.84142	0.158339	17.9452	5.22819e-72	4.95195e-71	38.2762	47.991	46.9866	323.109	309.316	322.489
ENSG00000143816	WNT9A	TRUE	2.83862	0.162431	17.4758	2.18968e-68	1.95659e-67	36.089	35.9933	42.1675	276.229	254.19	281.93
ENSG00000262585	LINC01979	FALSE	2.83797	0.230607	12.3065	8.35495e-35	4.22709e-34	33.9018	28.9946	24.0957	196.173	208.252	220.598
ENSG00000243279	PRAF2	TRUE	2.83744	0.47707	5.94765	2.72023e-09	6.8728e-09	4.37442	4.99906	2.40957	23.0792	27.5628	36.6015
ENSG00000105974	CAV1	TRUE	2.83695	0.0430329	65.9252	0	0	963.466	876.836	907.203	6570.36	6500.73	6545.73
ENSG00000263818	AC091178.1	FALSE	2.83681	0.352948	8.03747	9.17103e-16	2.89504e-15	10.9361	9.99813	10.8431	75.7287	81.6675	69.246
ENSG00000261787	TCF24	TRUE	2.83629	0.483409	5.86727	4.43031e-09	1.1082e-08	12.0297	4.99906	3.61436	46.8797	45.938	55.3968
ENSG00000007350	TKTL1	TRUE	2.8361	1.19935	2.36469	0.0180452	0.0285238	1.09361	0	1.20479	6.49103	3.06253	5.93537
ENSG00000243220	AC006159.2	FALSE	2.83497	1.55142	1.82734	0.0676488	0.0972675	0	0	0	2.16368	0	1.97846
ENSG00000155849	ELMO1	TRUE	2.83431	1.43131	1.98022	0.0476792	0.0705369	0	0	0	2.8849	0	0.989229
ENSG00000254995	STX16-NPEPL1	TRUE	2.83402	1.39594	2.03019	0.0423373	0.0632127	1.09361	0.999813	0	7.21226	4.08337	3.95692
ENSG00000138131	LOXL4	TRUE	2.83052	0.0824246	34.3407	1.93988e-258	1.39097e-256	249.342	224.958	233.728	1685.5	1661.93	1684.66
ENSG00000165125	TRPV6	TRUE	2.8304	0.107945	26.2208	1.53845e-151	4.02687e-150	168.415	142.973	132.526	1032.79	1074.95	1055.51
ENSG00000148057	IDNK	TRUE	2.82833	0.150601	18.7802	1.09621e-78	1.14595e-77	51.3995	50.9904	73.4919	424.802	406.296	405.584
ENSG00000164675	IQUB	TRUE	2.82656	0.419998	6.72992	1.69756e-11	4.66141e-11	6.56163	8.99831	2.40957	52.6495	33.6878	43.5261
ENSG00000228293	AL049712.1	FALSE	2.82629	1.26084	2.2416	0.0249875	0.0386955	0	0.999813	1.20479	7.21226	5.10422	2.96769
ENSG00000234690	AC106869.1	FALSE	2.82404	0.842653	3.35137	0.000804127	0.00148731	0	0.999813	3.61436	10.0972	10.2084	10.8815
ENSG00000105711	SCN1B	TRUE	2.82107	0.888702	3.17437	0.00150164	0.00271334	2.18721	0.999813	0	5.7698	7.1459	10.8815
ENSG00000245888	AC106739.1	FALSE	2.81956	0.416183	6.77481	1.24571e-11	3.44249e-11	5.46803	7.9985	7.22871	45.4372	49.0005	52.4291
ENSG00000204173	LRRC37A5P	FALSE	2.81878	0.687467	4.10024	4.12714e-05	8.45695e-05	1.09361	3.99925	1.20479	15.867	13.271	16.8169
ENSG00000089847	ANKRD24	TRUE	2.81849	0.420946	6.69562	2.14753e-11	5.87642e-11	4.37442	6.99869	3.61436	32.4551	42.8754	33.6338
ENSG00000130751	NPAS1	TRUE	2.8095	0.207488	13.5405	9.01615e-42	5.21324e-41	27.3401	28.9946	21.6861	183.191	189.877	178.061
ENSG00000229931	AL137003.1	FALSE	2.80765	0.338921	8.2841	1.19007e-16	3.86086e-16	20.7785	10.9979	7.22871	93.0381	85.7508	95.9552
ENSG00000253130	AC114550.1	FALSE	2.80607	1.51938	1.84685	0.0647685	0.0935888	0	0	0	2.8849	0	0.989229
ENSG00000204947	ZNF425	TRUE	2.80138	0.142824	19.6143	1.1684e-85	1.33147e-84	48.1186	54.9897	56.6249	390.904	375.67	343.262
ENSG00000110031	LPXN	TRUE	2.79735	0.14208	19.6886	2.70001e-86	3.10814e-85	59.0547	56.9893	66.2632	441.39	407.317	411.519
ENSG00000101188	NTSR1	TRUE	2.79611	0.0659142	42.4204	0	0	331.362	302.943	322.883	2245.18	2197.88	2193.12
ENSG00000273901	AC012313.9	FALSE	2.79568	0.947404	2.95089	0.00316863	0.00551739	2.18721	0.999813	1.20479	9.37593	10.2084	10.8815
ENSG00000264548	AC132872.2	FALSE	2.79558	1.37356	2.03528	0.0418232	0.0625046	1.09361	0	0	1.44245	3.06253	3.95692
ENSG00000104154	SLC30A4	TRUE	2.79508	0.240139	11.6394	2.59804e-31	1.22582e-30	19.6849	18.9964	10.8431	107.463	112.293	130.578
ENSG00000136155	SCEL	TRUE	2.79321	0.398161	7.01527	2.29497e-12	6.49185e-12	4.37442	11.9978	18.0718	75.0075	68.3965	92.9875
ENSG00000206195	DUXAP8	FALSE	2.79032	1.08367	2.57488	0.0100276	0.016415	0	0	2.40957	3.60613	7.1459	4.94614
ENSG00000272645	GTF2IP20	FALSE	2.78951	0.140066	19.9157	2.97251e-88	3.49695e-87	89.6757	57.9891	74.6967	531.543	492.047	504.507
ENSG00000112531	QKI	TRUE	2.7884	1.07996	2.58195	0.00982434	0.0161081	0	0	2.40957	4.32735	3.06253	7.91383
ENSG00000091513	TF	TRUE	2.78772	1.61909	1.72179	0.0851079	0.119857	0	0	0	2.8849	1.02084	0
ENSG00000228013	IL6R-AS1	FALSE	2.78702	0.885411	3.14771	0.00164555	0.00295946	3.28082	0	1.20479	9.37593	7.1459	13.8492
ENSG00000149527	PLCH2	TRUE	2.78674	1.11203	2.506	0.0122105	0.0197502	0	1.99963	0	5.7698	6.12506	2.96769
ENSG00000232023	LINC01807	FALSE	2.78544	0.271037	10.277	8.94908e-25	3.60727e-24	22.9657	18.9964	10.8431	121.887	129.647	116.729
ENSG00000251361	AC012625.1	FALSE	2.7833	0.565348	4.92316	8.51595e-07	1.91962e-06	3.28082	2.99944	2.40957	21.6368	15.3127	22.7523
ENSG00000148942	SLC5A12	TRUE	2.781	1.28949	2.15667	0.0310312	0.0473029	0	2.99944	0	8.65471	7.1459	5.93537
ENSG00000131379	C3orf20	TRUE	2.77827	0.503304	5.52005	3.38896e-08	8.12297e-08	6.56163	1.99963	4.81914	28.1278	37.7712	24.7307
ENSG00000274528	AC090970.3	FALSE	2.77826	0.876955	3.16807	0.00153454	0.00276984	1.09361	1.99963	1.20479	7.21226	10.2084	12.86
ENSG00000105523	FAM83E	TRUE	2.77724	0.215757	12.872	6.46636e-38	3.48178e-37	41.557	29.9944	32.5292	233.677	230.711	248.296
ENSG00000133477	FAM83F	TRUE	2.77568	0.0953917	29.0977	3.834e-186	1.39421e-184	108.267	130.975	127.707	814.985	838.112	864.586
ENSG00000266714	MYO15B	TRUE	2.77503	0.232873	11.9165	9.7096e-33	4.69659e-32	19.6849	19.9963	12.0479	126.936	122.501	107.826
ENSG00000076706	MCAM	TRUE	2.77391	0.178574	15.5337	2.05316e-54	1.46396e-53	30.621	28.9946	27.7101	204.828	190.898	200.813
ENSG00000205209	SCGB2B2	TRUE	2.7733	0.912932	3.0378	0.00238316	0.00420871	1.09361	1.99963	1.20479	11.5396	8.16675	9.89229
ENSG00000257046	AC011604.2	TRUE	2.77116	0.34854	7.95076	1.85374e-15	5.79781e-15	15.3105	10.9979	12.0479	93.0381	90.8551	77.1599
ENSG00000130270	ATP8B3	TRUE	2.77028	0.266956	10.3773	3.14668e-25	1.28621e-24	16.4041	12.9976	9.63828	82.2197	99.0218	89.0306
ENSG00000247199	AC091948.1	FALSE	2.76795	0.630559	4.38967	1.13521e-05	2.40657e-05	5.46803	1.99963	2.40957	20.9155	27.5628	18.7954
ENSG00000255363	AP001189.5	FALSE	2.76715	0.916554	3.01908	0.00253541	0.00446675	0	1.99963	1.20479	6.49103	6.12506	9.89229
ENSG00000270460	AC106900.2	FALSE	2.76653	0.85139	3.24943	0.00115638	0.00211122	2.18721	1.99963	0	12.9821	10.2084	5.93537
ENSG00000204136	GGTA1P	FALSE	2.76582	0.901183	3.0691	0.00214702	0.00381352	0	0.999813	3.61436	7.21226	13.271	9.89229
ENSG00000123329	ARHGAP9	TRUE	2.76499	0.515745	5.36116	8.26911e-08	1.95034e-07	4.37442	2.99944	7.22871	31.0127	31.6461	34.623
ENSG00000262903	AC027796.4	FALSE	2.76466	0.959211	2.88223	0.00394876	0.00680194	1.09361	0.999813	2.40957	4.32735	12.2501	13.8492
ENSG00000155974	GRIP1	TRUE	2.76381	0.48758	5.66841	1.44129e-08	3.52007e-08	3.28082	10.9979	4.81914	41.1099	46.9588	44.5153
ENSG00000212124	TAS2R19	TRUE	2.76221	0.647223	4.26779	1.97419e-05	4.12417e-05	1.09361	8.99831	0	25.2429	19.396	27.6984
ENSG00000173253	DMRT2	TRUE	2.75979	0.123096	22.4198	2.52208e-111	4.07616e-110	112.641	110.979	110.84	793.348	724.799	744.889
ENSG00000272720	AL022322.1	FALSE	2.75963	1.35679	2.03393	0.0419583	0.062679	0	0	1.20479	2.8849	4.08337	0.989229
ENSG00000227220	AL133346.1	FALSE	2.7593	1.0659	2.58871	0.00963369	0.0158146	1.09361	0	2.40957	2.8849	11.2293	8.90306
ENSG00000250903	GMDS-DT	FALSE	2.75873	0.184631	14.9419	1.75934e-50	1.1832e-49	49.2122	37.9929	49.3962	295.702	299.107	325.456
ENSG00000156509	FBXO43	TRUE	2.75755	1.37256	2.00906	0.0445309	0.0661773	0	0.999813	0	2.8849	3.06253	1.97846
ENSG00000234772	LINC00412	FALSE	2.75688	0.910152	3.02903	0.00245336	0.00432856	3.28082	0	1.20479	7.93348	6.12506	15.8277
ENSG00000189136	UBE2Q2P1	FALSE	2.75648	0.3485	7.90955	2.58311e-15	8.03581e-15	10.9361	7.9985	10.8431	69.9589	54.1047	75.1814
ENSG00000204929	AC007389.1	FALSE	2.75499	0.511283	5.38839	7.10934e-08	1.68128e-07	4.37442	4.99906	3.61436	27.4066	29.6045	31.6553
ENSG00000205323	SARNP	TRUE	2.75133	0.306727	8.96997	2.96597e-19	1.03654e-18	19.6849	12.9976	8.4335	103.135	93.9176	81.1168
ENSG00000170579	DLGAP1	TRUE	2.74931	0.579852	4.74141	2.1224e-06	4.68516e-06	1.09361	2.99944	4.81914	18.0306	19.396	21.763
ENSG00000228791	THRB-AS1	FALSE	2.74923	0.972151	2.82798	0.00468422	0.00799375	1.09361	0.999813	2.40957	8.65471	9.18759	11.8707
ENSG00000110492	MDK	TRUE	2.74897	0.0660384	41.6268	0	0	333.55	327.939	342.159	2214.88	2158.06	2369.2
ENSG00000185774	KCNIP4	TRUE	2.74771	1.20567	2.27899	0.0226677	0.035318	1.09361	0.999813	1.20479	7.93348	8.16675	5.93537
ENSG00000227258	SMIM2-AS1	FALSE	2.7477	0.153662	17.8814	1.64596e-71	1.54748e-70	76.5524	59.9888	63.8536	437.063	484.901	423.39
ENSG00000277406	AC245407.1	FALSE	2.7471	0.942135	2.91582	0.00354756	0.00614098	2.18721	0.999813	1.20479	9.37593	8.16675	11.8707
ENSG00000272465	AL031768.1	FALSE	2.74692	1.15404	2.38027	0.0173	0.027429	1.09361	0.999813	1.20479	7.93348	7.1459	6.9246
ENSG00000241749	RPSAP52	FALSE	2.74349	0.647328	4.23817	2.25348e-05	4.68598e-05	1.09361	2.99944	2.40957	19.4731	10.2084	12.86
ENSG00000187642	PERM1	TRUE	2.74312	1.22579	2.23785	0.0252308	0.0390456	1.09361	0	1.20479	6.49103	3.06253	4.94614
ENSG00000146556	WASH2P	FALSE	2.74282	0.197338	13.8991	6.41159e-44	3.84809e-43	29.5273	38.9927	34.9388	208.434	232.752	255.221
ENSG00000228353	AL450322.1	FALSE	2.74087	0.458954	5.97199	2.34372e-09	5.93479e-09	5.46803	3.99925	10.8431	39.6674	41.8546	51.4399
ENSG00000197872	FAM49A	TRUE	2.7391	0.427507	6.40715	1.48263e-10	3.93899e-10	4.37442	5.99888	9.63828	53.3707	33.6878	43.5261
ENSG00000266306	AC061975.5	FALSE	2.73904	1.17567	2.32978	0.0198179	0.0311277	1.09361	0	1.20479	7.21226	2.04169	4.94614
ENSG00000228719	AL022313.2	FALSE	2.73898	0.684826	3.99953	6.34676e-05	0.000128692	1.09361	4.99906	2.40957	21.6368	15.3127	20.7738
ENSG00000172748	ZNF596	TRUE	2.73843	0.108541	25.2294	1.90665e-140	4.42726e-139	100.612	127.976	108.431	690.213	806.466	767.642
ENSG00000188199	NUTM2B	TRUE	2.73835	0.78992	3.46662	0.000527053	0.000990029	2.18721	0	3.61436	14.4245	12.2501	9.89229
ENSG00000272341	AL137003.2	FALSE	2.73761	0.21076	12.9892	1.40824e-38	7.69242e-38	27.3401	31.994	25.3005	192.567	189.877	184.986
ENSG00000228409	CCT6P1	FALSE	2.73742	0.0887322	30.8504	5.53813e-209	2.52301e-207	176.07	208.961	180.718	1316.24	1191.32	1273.14
ENSG00000205312	KRT17P4	FALSE	2.7364	0.914785	2.99131	0.00277788	0.00487073	1.09361	1.99963	1.20479	10.8184	9.18759	8.90306
ENSG00000245522	AC026250.1	FALSE	2.73373	0.218243	12.5261	5.37616e-36	2.78839e-35	18.5913	18.9964	26.5053	150.736	145.981	123.654
ENSG00000272824	AC245100.7	FALSE	2.73359	0.63969	4.2733	1.92597e-05	4.02509e-05	1.09361	3.99925	4.81914	19.4731	25.5211	20.7738
ENSG00000170477	KRT4	TRUE	2.73353	0.122232	22.3635	8.92827e-111	1.42824e-109	118.109	112.979	112.045	802.003	741.132	736.976
ENSG00000012171	SEMA3B	TRUE	2.7332	0.110467	24.7422	3.76379e-135	8.07649e-134	146.543	127.976	136.141	798.397	1031.05	905.145
ENSG00000243629	LINC00880	FALSE	2.73103	0.21916	12.4613	1.21338e-35	6.24443e-35	36.089	19.9963	24.0957	183.191	169.46	177.072
ENSG00000236204	LINC01376	FALSE	2.73056	0.274569	9.9449	2.65429e-23	1.03409e-22	14.2169	29.9944	18.0718	153.621	151.085	112.772
ENSG00000166432	ZMAT1	TRUE	2.72887	0.145693	18.7303	2.80428e-78	2.92104e-77	74.3652	109.979	78.3111	575.538	593.11	584.634
ENSG00000154451	GBP5	TRUE	2.72633	1.34977	2.01985	0.0433992	0.0646843	0	0.999813	0	4.32735	2.04169	0.989229
ENSG00000274372	AC239803.3	FALSE	2.72141	1.04006	2.61659	0.00888126	0.0146503	1.09361	1.99963	0	6.49103	4.08337	10.8815
ENSG00000184451	CCR10	TRUE	2.71829	1.13528	2.39439	0.0166481	0.026453	0	0	2.40957	2.8849	6.12506	5.93537
ENSG00000105419	MEIS3	TRUE	2.71508	0.451368	6.01522	1.79643e-09	4.56199e-09	5.46803	1.99963	6.02393	28.1278	23.4794	34.623
ENSG00000137878	GCOM1	TRUE	2.7143	0.936206	2.89925	0.00374052	0.00645908	1.09361	1.99963	0	6.49103	11.2293	3.95692
ENSG00000273703	HIST1H2BM	TRUE	2.7128	0.442278	6.13369	8.58646e-10	2.20832e-09	36.089	23.9955	53.0106	217.089	252.148	269.07
ENSG00000274653	AC106782.6	FALSE	2.71272	0.5687	4.77003	1.84197e-06	4.08293e-06	6.56163	1.99963	2.40957	24.5217	18.3752	28.6876
ENSG00000259347	AC087482.1	FALSE	2.71025	0.964436	2.81019	0.00495116	0.00842528	1.09361	0.999813	1.20479	6.49103	10.2084	4.94614
ENSG00000239774	AC125618.1	FALSE	2.70745	0.732778	3.69478	0.00022008	0.000427439	2.18721	1.99963	2.40957	9.37593	15.3127	18.7954
ENSG00000257176	AC009318.1	FALSE	2.70435	0.212671	12.7161	4.81212e-37	2.542e-36	55.7739	42.9919	21.6861	264.69	259.294	269.07
ENSG00000228775	WEE2-AS1	FALSE	2.70377	0.235716	11.4705	1.85621e-30	8.58502e-30	18.5913	19.9963	37.3484	152.9	176.606	158.277
ENSG00000253408	AC083973.1	FALSE	2.70346	1.42929	1.89146	0.0585624	0.0853552	1.09361	0	0	4.32735	1.02084	1.97846
ENSG00000074047	GLI2	TRUE	2.7028	0.690262	3.91561	9.01761e-05	0.000180832	1.09361	0.999813	3.61436	10.0972	17.3543	8.90306
ENSG00000169035	KLK7	TRUE	2.7005	0.770185	3.5063	0.00045438	0.000858986	1.09361	0.999813	2.40957	9.37593	7.1459	11.8707
ENSG00000099954	CECR2	TRUE	2.69908	0.166609	16.2001	5.03261e-59	3.86004e-58	38.2762	50.9904	40.9627	287.048	252.148	310.618
ENSG00000158125	XDH	TRUE	2.69663	0.204633	13.1779	1.17638e-39	6.52924e-39	42.6506	31.994	39.7579	245.938	257.253	235.437
ENSG00000234076	TPRG1-AS1	FALSE	2.69364	1.38829	1.94025	0.052349	0.0769533	0	0.999813	0	5.04858	1.02084	0.989229
ENSG00000283154	IQCJ-SCHIP1	TRUE	2.69297	0.232535	11.5809	5.14877e-31	2.41477e-30	22.9657	17.9966	14.4574	112.511	134.751	114.751
ENSG00000138166	DUSP5	TRUE	2.69184	0.0888245	30.3052	9.80402e-202	4.19431e-200	153.105	148.972	174.694	1024.86	1043.3	1000.11
ENSG00000268879	IGFL1P1	FALSE	2.68976	0.503987	5.33696	9.4516e-08	2.22229e-07	9.84245	3.99925	6.02393	38.9462	55.1255	33.6338
ENSG00000150551	LYPD1	TRUE	2.68678	2.53598	1.05947	0.289387	0.362419	0	0	0	0	0	3.95692
ENSG00000276966	HIST1H4E	TRUE	2.68675	0.395314	6.79649	1.072e-11	2.97027e-11	174.977	118.978	169.875	879.895	987.156	1117.83
ENSG00000226321	CROCC2	TRUE	2.68276	0.323328	8.29733	1.06479e-16	3.45828e-16	20.7785	12.9976	13.2526	106.741	90.8551	103.869
ENSG00000177340	AC024940.1	FALSE	2.68238	0.827564	3.2413	0.00118987	0.00216964	0	0.999813	4.81914	11.5396	8.16675	15.8277
ENSG00000258512	LINC00239	FALSE	2.68231	0.242556	11.0585	1.9934e-28	8.84971e-28	24.0593	35.9933	15.6622	157.227	178.648	159.266
ENSG00000167601	AXL	TRUE	2.67818	0.169326	15.8167	2.38615e-56	1.75358e-55	36.089	27.9948	32.5292	212.04	189.877	211.695
ENSG00000205754	SLCO1B7	TRUE	2.67653	0.377488	7.09037	1.3375e-12	3.81041e-12	10.9361	15.997	7.22871	72.1226	79.6258	70.2353
ENSG00000272508	AL136982.6	FALSE	2.67571	1.90847	1.40202	0.16091	0.21414	0	0	0	0	2.04169	1.97846
ENSG00000196260	SFTA2	TRUE	2.67561	0.881122	3.0366	0.00239263	0.00422465	4.37442	0.999813	1.20479	12.9821	11.2293	17.8061
ENSG00000230415	LINC01786	FALSE	2.67266	0.809168	3.30297	0.000956661	0.00175794	2.18721	0	3.61436	16.5882	8.16675	9.89229
ENSG00000165807	PPP1R36	TRUE	2.67214	0.170644	15.6592	2.87541e-55	2.07862e-54	67.8035	57.9891	51.8058	382.25	348.108	403.605
ENSG00000197863	ZNF790	TRUE	2.66978	0.12902	20.6928	4.02461e-95	5.21688e-94	109.361	99.9813	130.117	750.075	730.924	666.74
ENSG00000159712	ANKRD18CP	FALSE	2.66896	0.318632	8.37629	5.46227e-17	1.78861e-16	12.0297	14.9972	16.867	85.8258	103.105	90.0198
ENSG00000137449	CPEB2	TRUE	2.66848	0.0707975	37.6917	0	0	631.01	745.86	707.209	4641.09	4144.62	4466.37
ENSG00000176463	SLCO3A1	TRUE	2.6674	0.491459	5.42751	5.71462e-08	1.35822e-07	5.46803	2.99944	2.40957	20.1943	27.5628	22.7523
ENSG00000137801	THBS1	TRUE	2.66691	0.0818655	32.5768	8.74841e-233	5.00429e-231	182.632	162.969	184.332	1091.94	1118.84	1147.51
ENSG00000162520	SYNC	TRUE	2.66666	0.260025	10.2554	1.11894e-24	4.50317e-24	19.6849	17.9966	18.0718	112.511	117.397	124.643
ENSG00000153292	ADGRF1	TRUE	2.6663	0.0452672	58.9013	0	0	1363.73	1314.75	1305.99	8625.14	8426.04	8239.29
ENSG00000261790	AC005606.2	FALSE	2.6609	0.879353	3.02597	0.00247836	0.0043704	1.09361	2.99944	0	5.7698	12.2501	9.89229
ENSG00000259315	ACTG1P17	FALSE	2.66004	1.24253	2.14083	0.032288	0.0491121	0	1.99963	0	7.21226	3.06253	2.96769
ENSG00000164304	CAGE1	TRUE	2.65918	0.571726	4.65114	3.30104e-06	7.2158e-06	3.28082	3.99925	3.61436	20.9155	30.6253	17.8061
ENSG00000176840	MIR7-3HG	FALSE	2.651	1.08368	2.44629	0.0144336	0.0231237	2.18721	0.999813	0	6.49103	5.10422	8.90306
ENSG00000260046	AL162632.3	FALSE	2.65063	1.23817	2.14076	0.0322934	0.0491166	1.09361	0.999813	0	7.21226	3.06253	2.96769
ENSG00000175318	GRAMD2A	TRUE	2.64661	0.270123	9.79778	1.1509e-22	4.40543e-22	15.3105	9.99813	13.2526	82.9409	96.9801	59.3537
ENSG00000121742	GJB6	TRUE	2.64655	1.23598	2.14126	0.0322534	0.0490631	0	2.99944	0	11.5396	5.10422	2.96769
ENSG00000259592	PRELID1P4	FALSE	2.64548	0.495567	5.33829	9.38296e-08	2.20666e-07	8.74884	3.99925	6.02393	38.225	43.8963	34.623
ENSG00000248027	AP001351.1	FALSE	2.64387	0.749933	3.52547	0.000422736	0.000800874	5.46803	2.99944	0	14.4245	9.18759	30.6661
ENSG00000258620	AL135838.1	FALSE	2.64151	1.6715	1.58032	0.114033	0.156713	0	0	0	0	1.02084	2.96769
ENSG00000164236	ANKRD33B	TRUE	2.64092	0.414231	6.37547	1.82408e-10	4.83163e-10	1.09361	9.99813	3.61436	21.6368	39.8129	37.5907
ENSG00000197140	ADAM32	TRUE	2.63893	0.731371	3.60819	0.000308338	0.000591111	0	3.99925	1.20479	10.0972	11.2293	12.86
ENSG00000132141	CCT6B	TRUE	2.63866	0.124902	21.1258	4.6039e-99	6.31764e-98	104.986	101.981	96.3828	640.448	634.965	615.3
ENSG00000224165	DNAJC27-AS1	FALSE	2.63797	0.338993	7.78178	7.15134e-15	2.18927e-14	8.74884	12.9976	7.22871	59.8617	57.1672	66.2783
ENSG00000181404	WASHC1	TRUE	2.63522	0.123778	21.2899	1.40805e-100	1.97612e-99	87.4884	106.98	83.1302	589.962	536.964	606.397
ENSG00000171658	NMRAL2P	FALSE	2.63418	0.305916	8.61082	7.25391e-18	2.43559e-17	22.9657	16.9968	13.2526	124.051	100.043	106.837
ENSG00000273199	AP000692.2	FALSE	2.63283	0.395061	6.66436	2.65821e-11	7.24171e-11	2.18721	6.99869	13.2526	48.3221	40.8337	46.4938
ENSG00000134571	MYBPC3	TRUE	2.63265	0.648892	4.05714	4.96765e-05	0.000101364	2.18721	2.99944	2.40957	14.4245	20.4169	12.86
ENSG00000157087	ATP2B2	TRUE	2.63172	1.61578	1.62876	0.103364	0.143327	0	0	0	0	1.02084	2.96769
ENSG00000248383	PCDHAC1	TRUE	2.62856	0.471365	5.57649	2.4542e-08	5.9271e-08	10.9361	0	2.40957	30.2915	21.4377	28.6876
ENSG00000120337	TNFSF18	TRUE	2.62814	1.354	1.94101	0.0522569	0.0768346	1.09361	0	0	0.721226	2.04169	4.94614
ENSG00000229732	AC019349.1	FALSE	2.62566	1.56801	1.67451	0.0940295	0.131386	0	0	0	0	2.04169	1.97846
ENSG00000262583	AC009163.5	FALSE	2.62334	0.628197	4.17598	2.96703e-05	6.1266e-05	2.18721	3.99925	4.81914	23.0792	27.5628	16.8169
ENSG00000131951	LRRC9	TRUE	2.62254	0.979875	2.6764	0.00744184	0.0123802	2.18721	0.999813	2.40957	7.21226	8.16675	18.7954
ENSG00000180481	GLIPR1L2	TRUE	2.62199	0.410407	6.38875	1.67251e-10	4.43535e-10	8.74884	7.9985	4.81914	36.7825	46.9588	51.4399
ENSG00000278811	LINC00624	FALSE	2.62126	1.12271	2.33476	0.0195558	0.0307517	0	1.99963	0	3.60613	6.12506	3.95692
ENSG00000231274	SBK3	TRUE	2.61578	0.809227	3.23244	0.00122737	0.00223641	2.18721	0.999813	1.20479	7.93348	13.271	5.93537
ENSG00000008300	CELSR3	TRUE	2.61459	0.0754329	34.6611	3.03844e-263	2.23375e-261	305.116	339.936	313.244	2051.17	1896.73	1925.04
ENSG00000185437	SH3BGR	TRUE	2.61345	0.140933	18.5439	9.12831e-77	9.28052e-76	59.0547	70.9867	50.601	385.856	353.212	373.929
ENSG00000233299	HIGD1AP4	FALSE	2.61224	1.51885	1.71988	0.0854537	0.120278	0	0	0	0	2.04169	1.97846
ENSG00000224409	AC114489.1	FALSE	2.61195	1.52951	1.7077	0.0876914	0.123283	0	0	0	0	1.02084	2.96769
ENSG00000115705	TPO	TRUE	2.61111	1.13892	2.29262	0.0218697	0.0341634	1.09361	0.999813	0	4.32735	3.06253	5.93537
ENSG00000164674	SYTL3	TRUE	2.6103	0.249987	10.4417	1.59858e-25	6.59109e-25	24.0593	4.99906	14.4574	102.414	90.8551	62.3214
ENSG00000267308	LINC01764	FALSE	2.61004	1.31131	1.99041	0.0465459	0.0689654	0	0	1.20479	0.721226	3.06253	3.95692
ENSG00000253741	AC108002.1	FALSE	2.60973	0.170876	15.2727	1.16347e-52	8.1001e-52	31.7146	37.9929	50.601	224.301	264.398	242.361
ENSG00000075399	VPS9D1	TRUE	2.60937	0.131176	19.8922	4.75729e-88	5.58372e-87	102.799	88.9833	71.0823	528.658	506.338	576.721
ENSG00000231307	RPS3P2	FALSE	2.60892	0.865481	3.01442	0.00257473	0.00453014	6.56163	0	0	6.49103	12.2501	21.763
ENSG00000285091	AL109840.2	FALSE	2.60623	1.11991	2.32718	0.0199559	0.0313325	1.09361	0	2.40957	3.60613	5.10422	11.8707
ENSG00000169085	VXN	TRUE	2.60608	1.31588	1.98049	0.0476488	0.070497	0	0.999813	0	1.44245	6.12506	0
ENSG00000271427	AL358072.1	FALSE	2.6053	1.08361	2.40428	0.0162043	0.02578	3.28082	0	0	5.04858	9.18759	5.93537
ENSG00000223725	AC009226.1	FALSE	2.60519	0.603528	4.3166	1.58448e-05	3.33055e-05	4.37442	1.99963	4.81914	18.0306	27.5628	21.763
ENSG00000100060	MFNG	TRUE	2.60316	1.3097	1.9876	0.0468558	0.0693892	1.09361	0	0	1.44245	5.10422	0.989229
ENSG00000085741	WNT11	TRUE	2.60094	0.158128	16.4483	8.61885e-61	6.77139e-60	66.7099	59.9888	78.3111	410.377	408.337	418.444
ENSG00000197054	ZNF763	TRUE	2.59992	0.31527	8.24664	1.62906e-16	5.26574e-16	20.7785	18.9964	12.0479	109.626	96.9801	109.804
ENSG00000131849	ZNF132	TRUE	2.59952	1.35617	1.91681	0.0552619	0.0809606	1.09361	0	0	2.16368	4.08337	0.989229
ENSG00000123240	OPTN	TRUE	2.59948	0.0750334	34.6443	5.43429e-263	3.98072e-261	351.047	339.936	328.906	2245.9	1870.19	2058.59
ENSG00000260156	AC020763.1	FALSE	2.59799	1.39536	1.86188	0.0626201	0.0907742	0	0.999813	0	2.16368	2.04169	2.96769
ENSG00000260910	LINC00565	FALSE	2.59734	1.34369	1.93299	0.0532375	0.0781973	0	0.999813	0	2.16368	3.06253	1.97846
ENSG00000196209	SIRPB2	TRUE	2.59555	1.70936	1.51843	0.128905	0.175154	0	0	0	0.721226	2.04169	0.989229
ENSG00000247809	NR2F2-AS1	FALSE	2.59316	0.784592	3.30511	0.00094939	0.0017452	2.18721	0.999813	1.20479	12.9821	5.10422	6.9246
ENSG00000134321	RSAD2	TRUE	2.59004	0.160184	16.1692	8.31666e-59	6.34547e-58	66.7099	62.9882	67.468	414.705	379.754	389.756
ENSG00000170801	HTRA3	TRUE	2.58873	1.44362	1.79322	0.0729382	0.104189	0	0	0	0	4.08337	0
ENSG00000226510	UPK1A-AS1	FALSE	2.58619	0.914587	2.82771	0.0046882	0.00799987	1.09361	0	2.40957	4.32735	8.16675	7.91383
ENSG00000211798	TRAV18	TRUE	2.58283	1.55992	1.65574	0.0977743	0.136207	0	0	0	0.721226	2.04169	0.989229
ENSG00000258884	LINC02321	FALSE	2.58252	0.389259	6.63444	3.2573e-11	8.84658e-11	9.84245	3.99925	9.63828	48.3221	41.8546	47.483
ENSG00000106089	STX1A	TRUE	2.57855	0.0717195	35.9532	4.5102e-283	3.82691e-281	460.408	444.917	438.542	2727.67	2551.09	2748.08
ENSG00000248971	KRT8P46	FALSE	2.57845	0.286511	8.99946	2.26828e-19	7.95988e-19	17.4977	13.9974	14.4574	103.135	82.6883	87.0522
ENSG00000144834	TAGLN3	TRUE	2.57736	1.30505	1.97491	0.0482783	0.0713299	0	0.999813	0	4.32735	1.02084	0.989229
ENSG00000183067	IGSF5	TRUE	2.57594	1.32387	1.94576	0.0516832	0.076046	0	0.999813	0	3.60613	2.04169	0.989229
ENSG00000198576	ARC	TRUE	2.5754	0.208818	12.3332	5.9987e-35	3.04177e-34	25.1529	22.9957	19.2766	155.785	122.501	120.686
ENSG00000219986	BTF3P7	FALSE	2.57528	0.923201	2.78951	0.00527873	0.00894832	3.28082	0	2.40957	13.7033	10.2084	8.90306
ENSG00000241322	CDRT1	TRUE	2.57497	0.450005	5.72209	1.05222e-08	2.58816e-08	7.65524	7.9985	7.22871	43.2735	51.0422	42.5368
ENSG00000249931	GOLGA8K	TRUE	2.57469	1.42329	1.80897	0.0704552	0.100918	1.09361	0	0	2.8849	2.04169	1.97846
ENSG00000158077	NLRP14	TRUE	2.57418	1.32647	1.94063	0.0523034	0.0768974	1.09361	0	0	3.60613	1.02084	1.97846
ENSG00000151838	CCDC175	TRUE	2.57352	0.833211	3.08868	0.00201046	0.00358096	3.28082	1.99963	1.20479	13.7033	14.2918	10.8815
ENSG00000234719	NPIPB2	TRUE	2.57303	0.423501	6.07562	1.23512e-09	3.15701e-09	6.56163	7.9985	2.40957	35.3401	29.6045	38.5799
ENSG00000224316	GTF2IP5	FALSE	2.57199	0.683307	3.76404	0.000167193	0.000328071	2.18721	0.999813	3.61436	12.9821	16.3335	9.89229
ENSG00000196381	ZNF781	TRUE	2.57025	1.17331	2.19061	0.0284802	0.0436848	0	1.99963	1.20479	3.60613	3.06253	12.86
ENSG00000225265	TAF1A-AS1	FALSE	2.56957	0.200334	12.8264	1.16605e-37	6.22911e-37	33.9018	38.9927	22.8909	185.355	198.044	192.9
ENSG00000251985	RNU6-1161P	FALSE	2.56784	0.533602	4.81227	1.49229e-06	3.32556e-06	4.37442	4.99906	3.61436	31.7339	20.4169	24.7307
ENSG00000137747	TMPRSS13	TRUE	2.56714	0.581276	4.41639	1.00365e-05	2.13545e-05	3.28082	5.99888	1.20479	20.1943	23.4794	20.7738
ENSG00000205847	OR7E91P	FALSE	2.56589	1.43791	1.78446	0.0743494	0.106019	0	0	0	0.721226	2.04169	0.989229
ENSG00000167077	MEI1	TRUE	2.56533	1.02866	2.49386	0.0126363	0.0204065	1.09361	1.99963	0	7.93348	7.1459	3.95692
ENSG00000162426	SLC45A1	TRUE	2.5653	0.370833	6.91768	4.59101e-12	1.28882e-11	4.37442	3.99925	12.0479	36.0613	40.8337	40.5584
ENSG00000188112	C6orf132	TRUE	2.56499	0.0561005	45.7214	0	0	1985.99	1904.64	2092.71	12116.6	11511	11752
ENSG00000100453	GZMB	TRUE	2.56421	1.21045	2.1184	0.0341416	0.0517037	0	0.999813	1.20479	6.49103	5.10422	0.989229
ENSG00000262823	AC127521.1	FALSE	2.56413	1.3988	1.83309	0.066789	0.0961604	0	0	0	0	2.04169	1.97846
ENSG00000108797	CNTNAP1	TRUE	2.56342	0.338768	7.56689	3.82268e-14	1.14529e-13	6.56163	6.99869	12.0479	39.6674	59.2089	52.4291
ENSG00000131016	AKAP12	TRUE	2.56279	0.0522781	49.0222	0	0	1091.42	1074.8	1214.42	6812.7	6523.19	6602.11
ENSG00000254991	AC124276.1	FALSE	2.56184	1.41616	1.809	0.070451	0.100918	0	0	0	0.721226	2.04169	0.989229
ENSG00000145283	SLC10A6	TRUE	2.56178	0.90992	2.81539	0.00487186	0.00829659	0	4.99906	0	5.7698	12.2501	13.8492
ENSG00000272894	AC004982.2	FALSE	2.56106	0.362104	7.07271	1.51935e-12	4.32185e-12	12.0297	12.9976	7.22871	75.0075	64.3131	52.4291
ENSG00000141404	GNAL	TRUE	2.55876	0.359723	7.11314	1.13433e-12	3.24022e-12	6.56163	5.99888	8.4335	43.9948	31.6461	45.5045
ENSG00000226051	ZNF503-AS1	FALSE	2.55771	1.38773	1.84309	0.0653165	0.0942334	0	0	0	0	0	3.95692
ENSG00000104892	KLC3	TRUE	2.55728	0.223666	11.4335	2.84461e-30	1.31177e-29	17.4977	21.9959	16.867	93.0381	129.647	116.729
ENSG00000151640	DPYSL4	TRUE	2.55716	1.38561	1.84551	0.0649628	0.093783	0	0	0	0	4.08337	0
ENSG00000144583	MARCH4	TRUE	2.55652	1.38536	1.84538	0.0649819	0.0937973	0	0	0	0	0	3.95692
ENSG00000164520	RAET1E	TRUE	2.55648	1.38453	1.84646	0.0648247	0.0936462	0	0	0	0	4.08337	0
ENSG00000188523	CFAP77	TRUE	2.55629	1.39072	1.8381	0.0660475	0.0951668	0	0	0	0.721226	1.02084	1.97846
ENSG00000091592	NLRP1	TRUE	2.5561	1.38871	1.84063	0.0656762	0.0946987	0	0	0	0.721226	2.04169	0.989229
ENSG00000131459	GFPT2	TRUE	2.55607	1.38431	1.84645	0.0648267	0.0936462	0	0	0	0	1.02084	2.96769
ENSG00000146950	SHROOM2	TRUE	2.55586	1.38379	1.847	0.0647475	0.093565	0	0	0	0	2.04169	1.97846
ENSG00000167889	MGAT5B	TRUE	2.55479	1.38345	1.84668	0.0647928	0.0936172	0	0	0	0.721226	0	2.96769
ENSG00000161638	ITGA5	TRUE	2.55455	1.38211	1.84831	0.0645581	0.0933443	0	0	0	0.721226	0	2.96769
ENSG00000112541	PDE10A	TRUE	2.55447	0.161781	15.7897	3.66488e-56	2.68647e-55	55.7739	50.9904	69.8776	365.661	325.649	337.327
ENSG00000184185	KCNJ12	TRUE	2.55414	1.38315	1.84661	0.0648037	0.0936262	0	0	0	1.44245	0	1.97846
ENSG00000187957	DNER	TRUE	2.55402	0.779577	3.27616	0.0010523	0.00192703	2.18721	0	2.40957	10.0972	6.12506	8.90306
ENSG00000226312	CFLAR-AS1	FALSE	2.55294	1.3985	1.82548	0.067929	0.0976428	0	0	0	1.44245	2.04169	0
ENSG00000248245	AC010307.2	FALSE	2.55273	1.3964	1.82808	0.0675374	0.0971347	0	0	0	1.44245	1.02084	0.989229
ENSG00000131738	KRT33B	TRUE	2.5513	1.40461	1.81638	0.0693121	0.0993853	0	0	0	1.44245	0	1.97846
ENSG00000167772	ANGPTL4	TRUE	2.55108	0.393935	6.47588	9.42601e-11	2.52004e-10	10.9361	4.99906	1.20479	29.5702	33.6878	40.5584
ENSG00000163075	CFAP221	TRUE	2.55058	1.4175	1.79935	0.071963	0.102875	0	0	0	1.44245	1.02084	0.989229
ENSG00000169302	STK32A	TRUE	2.55025	1.41301	1.80484	0.0711002	0.101742	0	0	0	1.44245	0	1.97846
ENSG00000227634	LINC01714	FALSE	2.54923	1.39431	1.82831	0.0675037	0.0970932	0	0	0	2.16368	1.02084	0
ENSG00000253326	AL606534.4	FALSE	2.54908	1.45226	1.75524	0.079218	0.112308	0	0	0	1.44245	2.04169	0
ENSG00000154016	GRAP	TRUE	2.549	1.45346	1.75375	0.0794734	0.112639	0	0	0	1.44245	2.04169	0
ENSG00000144218	AFF3	TRUE	2.54877	1.43691	1.77379	0.0760984	0.108293	0	0	0	1.44245	1.02084	0.989229
ENSG00000158865	SLC5A11	TRUE	2.54841	1.44084	1.7687	0.0769439	0.109374	0	0	0	1.44245	1.02084	0.989229
ENSG00000125531	FNDC11	TRUE	2.54841	1.39645	1.82492	0.0680134	0.0977539	0	0	0	2.16368	1.02084	0
ENSG00000282836	AC068544.1	FALSE	2.5475	1.22222	2.08431	0.0371316	0.0558826	1.09361	0	2.40957	9.37593	5.10422	4.94614
ENSG00000198353	HOXC4	TRUE	2.5474	1.43743	1.77219	0.0763632	0.108624	0	0	0	1.44245	0	1.97846
ENSG00000117586	TNFSF4	TRUE	2.54705	0.514896	4.94672	7.54735e-07	1.7043e-06	2.18721	3.99925	4.81914	21.6368	19.396	22.7523
ENSG00000108417	KRT37	TRUE	2.54698	1.45777	1.74717	0.080608	0.114096	0	0	0	1.44245	1.02084	0.989229
ENSG00000205277	MUC12	TRUE	2.54658	1.49593	1.70233	0.0886927	0.124561	0	0	0	1.44245	2.04169	0
ENSG00000259495	AC016705.2	FALSE	2.54602	1.4028	1.81495	0.0695316	0.0996861	0	0	0	2.16368	1.02084	0
ENSG00000056487	PHF21B	TRUE	2.54448	1.49027	1.7074	0.0877482	0.123345	0	0	0	1.44245	1.02084	0.989229
ENSG00000116014	KISS1R	TRUE	2.54439	0.480647	5.29368	1.19878e-07	2.80662e-07	6.56163	2.99944	2.40957	14.4245	33.6878	24.7307
ENSG00000187498	COL4A1	TRUE	2.54382	1.49969	1.69623	0.089842	0.125984	0	0	0	1.44245	1.02084	0.989229
ENSG00000258457	AL132780.2	FALSE	2.54363	0.28703	8.8619	7.86648e-19	2.72113e-18	13.1233	12.9976	21.6861	96.6442	88.8134	89.0306
ENSG00000237489	C10orf143	TRUE	2.54326	0.218385	11.6458	2.4108e-31	1.13906e-30	30.621	34.9934	38.5531	196.895	179.668	229.501
ENSG00000101098	RIMS4	TRUE	2.54164	1.6153	1.57348	0.115608	0.158653	0	0	0	1.44245	2.04169	0
ENSG00000228157	AC007952.2	FALSE	2.54162	1.53331	1.65761	0.0973971	0.135717	0	0	0	1.44245	1.02084	0.989229
ENSG00000145113	MUC4	TRUE	2.54054	0.596404	4.25976	2.04649e-05	4.27039e-05	4.37442	1.99963	1.20479	13.7033	18.3752	12.86
ENSG00000162511	LAPTM5	TRUE	2.54019	1.66348	1.52703	0.126753	0.17246	0	0	0	1.44245	2.04169	0
ENSG00000186446	ZNF501	TRUE	2.53965	0.127192	19.9671	1.0649e-88	1.25932e-87	100.612	123.977	112.045	650.545	640.069	670.697
ENSG00000204936	CD177	TRUE	2.53859	1.72669	1.47021	0.141506	0.190597	0	0	0	1.44245	2.04169	0
ENSG00000232536	AL365436.2	FALSE	2.53847	0.923487	2.74878	0.00598166	0.0100578	5.46803	0	0	7.93348	10.2084	13.8492
ENSG00000020577	SAMD4A	TRUE	2.53815	0.0783322	32.4024	2.53693e-230	1.4232e-228	227.47	232.956	234.933	1384.03	1368.95	1282.04
ENSG00000164879	CA3	TRUE	2.53781	0.367518	6.90526	5.0112e-12	1.40485e-11	16.4041	7.9985	12.0479	51.9282	74.5216	85.0737
ENSG00000236347	AL513123.1	FALSE	2.53734	0.879586	2.8847	0.00391791	0.00675223	3.28082	0.999813	2.40957	12.2608	13.271	12.86
ENSG00000189325	C6orf222	TRUE	2.53623	1.03042	2.46135	0.0138416	0.0222261	1.09361	0.999813	1.20479	8.65471	5.10422	4.94614
ENSG00000167094	TTC16	TRUE	2.53569	1.5715	1.61354	0.106626	0.147279	0	0	0	1.44245	0	1.97846
ENSG00000138316	ADAMTS14	TRUE	2.53564	0.494305	5.12971	2.90186e-07	6.69236e-07	6.56163	2.99944	1.20479	14.4245	24.5002	26.7092
ENSG00000236242	MYO16-AS1	FALSE	2.53422	0.498115	5.08762	3.62586e-07	8.31404e-07	4.37442	8.99831	3.61436	29.5702	33.6878	37.5907
ENSG00000259349	AC011921.1	FALSE	2.53267	0.372469	6.7997	1.04839e-11	2.90586e-11	8.74884	6.99869	7.22871	46.1584	37.7712	48.4722
ENSG00000267778	AC004221.1	FALSE	2.53261	1.40072	1.80808	0.0705945	0.101082	1.09361	0	0	4.32735	1.02084	0.989229
ENSG00000179148	ALOXE3	TRUE	2.53077	0.244434	10.3536	4.02984e-25	1.6416e-24	15.3105	14.9972	15.6622	92.3169	81.6675	90.0198
ENSG00000183506	PI4KAP2	FALSE	2.53037	0.106055	23.859	8.17544e-126	1.57061e-124	121.39	115.978	119.274	668.576	682.944	709.277
ENSG00000181264	TMEM136	TRUE	2.52866	0.159139	15.8896	7.48151e-57	5.53812e-56	28.4337	43.9918	51.8058	250.265	243.982	216.641
ENSG00000259448	LINC02352	FALSE	2.52441	0.553323	4.56228	5.06008e-06	1.09527e-05	6.56163	2.99944	4.81914	23.0792	32.667	26.7092
ENSG00000255402	AC027451.1	FALSE	2.52437	1.11778	2.25839	0.0239215	0.0371634	3.28082	0	1.20479	6.49103	8.16675	10.8815
ENSG00000067798	NAV3	TRUE	2.52302	0.249613	10.1077	5.10692e-24	2.02527e-23	12.0297	15.997	19.2766	94.4805	75.5424	98.9229
ENSG00000226476	LINC01748	FALSE	2.52185	0.167427	15.0624	2.86194e-51	1.94723e-50	61.2419	61.9884	63.8536	372.874	334.837	365.025
ENSG00000126337	KRT36	TRUE	2.52108	1.48174	1.70143	0.0888627	0.12474	0	0	0	2.16368	1.02084	0
ENSG00000179088	C12orf42	TRUE	2.52092	0.715554	3.52303	0.00042664	0.000807743	2.18721	3.99925	3.61436	14.4245	23.4794	18.7954
ENSG00000168356	SCN11A	TRUE	2.52091	1.43933	1.75145	0.0798678	0.113117	0	0	1.20479	4.32735	1.02084	0.989229
ENSG00000259539	AC051619.6	FALSE	2.52053	1.30074	1.93777	0.0526517	0.077376	1.09361	0.999813	0	4.32735	7.1459	0.989229
ENSG00000165046	LETM2	TRUE	2.51633	0.188785	13.3291	1.56782e-40	8.84161e-40	33.9018	28.9946	19.2766	178.864	131.689	159.266
ENSG00000181016	LSMEM1	TRUE	2.51557	0.22725	11.0696	1.76158e-28	7.83079e-28	25.1529	24.9953	28.9149	142.081	144.96	164.212
ENSG00000256116	AP001453.1	FALSE	2.51502	0.602113	4.17699	2.95395e-05	6.10084e-05	2.18721	3.99925	3.61436	17.3094	13.271	25.72
ENSG00000130224	LRCH2	TRUE	2.51354	1.50138	1.67415	0.0941008	0.131476	0	0	0	2.16368	0	0.989229
ENSG00000129596	CDO1	TRUE	2.51138	1.31946	1.90334	0.0569958	0.0833031	2.18721	0	0	0	2.04169	10.8815
ENSG00000177409	SAMD9L	TRUE	2.50999	0.149966	16.7371	7.03431e-63	5.723e-62	85.3012	81.9846	84.335	494.039	511.443	426.358
ENSG00000236675	MTX1P1	FALSE	2.50841	0.895196	2.80208	0.00507742	0.00862501	1.09361	0.999813	3.61436	5.7698	13.271	12.86
ENSG00000183813	CCR4	TRUE	2.50776	0.910897	2.75307	0.00590398	0.0099338	2.18721	0	1.20479	5.7698	2.04169	10.8815
ENSG00000115194	SLC30A3	TRUE	2.50737	0.775371	3.23376	0.00122171	0.0022267	3.28082	0.999813	0	9.37593	9.18759	5.93537
ENSG00000114923	SLC4A3	TRUE	2.50592	0.186753	13.4184	4.72107e-41	2.68697e-40	31.7146	27.9948	27.7101	170.209	157.21	168.169
ENSG00000134954	ETS1	TRUE	2.50428	0.186649	13.417	4.80628e-41	2.73471e-40	31.7146	21.9959	28.9149	165.882	168.439	128.6
ENSG00000203688	LINC02487	FALSE	2.50294	0.775474	3.22763	0.00124822	0.00227258	3.28082	0.999813	3.61436	13.7033	16.3335	13.8492
ENSG00000185345	PRKN	TRUE	2.50155	0.362447	6.90183	5.1336e-12	1.43857e-11	6.56163	13.9974	13.2526	61.3042	66.3548	64.2999
ENSG00000179388	EGR3	TRUE	2.49965	0.18223	13.717	8.03205e-43	4.73415e-42	48.1186	36.9931	33.734	231.513	225.606	215.652
ENSG00000205364	MT1M	TRUE	2.49957	0.92085	2.71441	0.00663935	0.0110996	1.09361	1.99963	3.61436	8.65471	8.16675	20.7738
ENSG00000143507	DUSP10	TRUE	2.49924	0.0702318	35.5856	2.33687e-277	1.90352e-275	494.31	459.914	552.997	2831.53	2728.71	2937.02
ENSG00000203711	C6orf99	FALSE	2.49892	0.196565	12.713	5.01065e-37	2.64619e-36	28.4337	24.9953	27.7101	153.621	157.21	146.406
ENSG00000218014	KRT19P1	FALSE	2.49715	0.861836	2.89747	0.00376185	0.00649315	1.09361	0.999813	2.40957	8.65471	6.12506	9.89229
ENSG00000104081	BMF	TRUE	2.49642	0.36943	6.75748	1.40409e-11	3.87175e-11	8.74884	8.99831	8.4335	58.4193	36.7504	51.4399
ENSG00000204889	KRT40	TRUE	2.4961	1.57491	1.58492	0.112985	0.155367	0	0	0	2.16368	0	0.989229
ENSG00000185596	WASH3P	FALSE	2.49204	0.0878298	28.3735	4.29612e-177	1.41793e-175	239.5	238.955	227.704	1355.18	1220.93	1397.78
ENSG00000134755	DSC2	TRUE	2.48967	0.0542682	45.8772	0	0	991.9	1060.8	1104.79	6017.18	6029.1	5675.21
ENSG00000254944	ATP5PBP5	FALSE	2.48861	1.18742	2.09582	0.0360984	0.0544282	0	0.999813	1.20479	5.04858	3.06253	3.95692
ENSG00000125966	MMP24	TRUE	2.48813	0.546764	4.55064	5.34824e-06	1.15593e-05	5.46803	0.999813	4.81914	23.0792	11.2293	26.7092
ENSG00000169962	TAS1R3	TRUE	2.48749	1.6186	1.53681	0.124339	0.169491	0	0	0	2.16368	0	0.989229
ENSG00000267922	AC007785.1	FALSE	2.48712	0.581108	4.27997	1.86918e-05	3.91081e-05	4.37442	5.99888	4.81914	28.1278	36.7504	20.7738
ENSG00000224791	KRT18P39	FALSE	2.4861	1.33041	1.86867	0.0616685	0.0894967	1.09361	0	1.20479	7.93348	2.04169	1.97846
ENSG00000272735	AC007881.3	FALSE	2.48531	0.796	3.12225	0.00179473	0.00321498	3.28082	0.999813	2.40957	6.49103	9.18759	21.763
ENSG00000122877	EGR2	TRUE	2.48508	0.305106	8.14498	3.79347e-16	1.21329e-15	8.74884	5.99888	21.6861	63.4678	74.5216	59.3537
ENSG00000116701	NCF2	TRUE	2.48453	0.0718177	34.5949	3.01101e-262	2.19771e-260	475.718	429.919	483.119	2678.63	2565.38	2510.66
ENSG00000253394	LINC00534	FALSE	2.48446	0.470343	5.28223	1.27624e-07	2.98557e-07	8.74884	7.9985	7.22871	47.6009	53.0839	33.6338
ENSG00000225969	ABHD11-AS1	FALSE	2.4844	0.593398	4.18674	2.82994e-05	5.85065e-05	4.37442	2.99944	3.61436	13.7033	29.6045	18.7954
ENSG00000260498	AC126696.3	FALSE	2.48359	0.231826	10.7131	8.83195e-27	3.76342e-26	28.4337	24.9953	31.3244	160.112	149.043	162.234
ENSG00000105479	CCDC114	TRUE	2.48096	0.735111	3.37495	0.000738304	0.00137029	1.09361	1.99963	2.40957	7.93348	13.271	9.89229
ENSG00000268869	ESPNP	FALSE	2.48001	0.726384	3.41419	0.000639717	0.00119275	0	2.99944	2.40957	7.93348	12.2501	10.8815
ENSG00000118308	LRMP	TRUE	2.47825	0.95003	2.60861	0.00909118	0.0149723	4.37442	0	1.20479	8.65471	13.271	8.90306
ENSG00000260219	AC106782.2	FALSE	2.47821	0.214336	11.5622	6.40254e-31	2.99796e-30	22.9657	28.9946	33.734	142.803	165.377	169.158
ENSG00000176907	TCIM	TRUE	2.47759	0.183229	13.5218	1.16253e-41	6.70267e-41	53.5867	63.988	44.5771	299.309	318.503	291.823
ENSG00000177606	JUN	TRUE	2.4771	0.0487854	50.7754	0	0	2018.8	1950.63	2043.32	11427.8	10424.9	11605.6
ENSG00000278090	AC036108.4	FALSE	2.47604	0.666181	3.71677	0.000201786	0.000393449	4.37442	4.99906	1.20479	14.4245	22.4586	23.7415
ENSG00000099812	MISP	TRUE	2.47599	0.0594522	41.6467	0	0	2461.71	2182.59	2507.16	13730.7	12583.9	13439.7
ENSG00000205464	ATP6AP1L	TRUE	2.47587	0.137764	17.9718	3.2396e-72	3.08421e-71	60.1483	61.9884	63.8536	318.06	374.65	345.241
ENSG00000181722	ZBTB20	TRUE	2.47392	0.181357	13.6412	2.27914e-42	1.33216e-41	91.8629	92.9826	78.3111	460.142	548.193	458.013
ENSG00000260300	AC009119.2	TRUE	2.47349	0.575361	4.29903	1.7155e-05	3.59705e-05	4.37442	3.99925	2.40957	15.1457	17.3543	28.6876
ENSG00000153531	ADPRHL1	TRUE	2.46669	0.145856	16.9118	3.68298e-64	3.07055e-63	54.6803	36.9931	53.0106	287.769	243.982	255.221
ENSG00000265055	AC145343.1	FALSE	2.46547	0.690917	3.5684	0.000359173	0.000684721	4.37442	0.999813	3.61436	16.5882	10.2084	21.763
ENSG00000272732	AC004982.1	FALSE	2.46174	0.638927	3.85293	0.000116712	0.00023183	3.28082	3.99925	3.61436	24.5217	20.4169	14.8384
ENSG00000278946	AC005609.4	FALSE	2.4609	0.849911	2.89548	0.00378577	0.00653223	2.18721	0.999813	4.81914	10.8184	21.4377	10.8815
ENSG00000257507	LINC02373	FALSE	2.45725	1.33102	1.84615	0.0648706	0.093683	0	1.99963	0	2.8849	4.08337	4.94614
ENSG00000268324	LRRC2-AS1	FALSE	2.45608	0.925748	2.65308	0.00797619	0.0132173	3.28082	0.999813	1.20479	7.21226	9.18759	13.8492
ENSG00000105550	FGF21	TRUE	2.45604	0.429207	5.72229	1.05098e-08	2.58543e-08	12.0297	6.99869	7.22871	41.8311	59.2089	43.5261
ENSG00000235865	GSN-AS1	FALSE	2.4538	0.896662	2.73659	0.00620796	0.010416	1.09361	1.99963	3.61436	9.37593	9.18759	17.8061
ENSG00000261664	TTC39A-AS1	FALSE	2.45119	0.837726	2.926	0.00343349	0.00595313	2.18721	0.999813	2.40957	14.4245	8.16675	6.9246
ENSG00000221947	XKR9	TRUE	2.44698	0.865968	2.82572	0.00471745	0.00804642	0	3.99925	1.20479	9.37593	11.2293	8.90306
ENSG00000271826	PLS3-AS1	FALSE	2.44653	0.609767	4.01224	6.01457e-05	0.000122163	5.46803	3.99925	1.20479	13.7033	23.4794	22.7523
ENSG00000029534	ANK1	TRUE	2.44564	0.426253	5.73754	9.60629e-09	2.36631e-08	6.56163	9.99813	1.20479	36.7825	30.6253	32.6446
ENSG00000186976	EFCAB6	TRUE	2.44324	0.47942	5.09625	3.46449e-07	7.95747e-07	5.46803	0.999813	9.63828	42.5523	24.5002	14.8384
ENSG00000104237	RP1	TRUE	2.44116	0.572361	4.26507	1.99843e-05	4.17181e-05	2.18721	6.99869	7.22871	28.849	28.5836	31.6553
ENSG00000099365	STX1B	TRUE	2.44009	0.865554	2.81911	0.00481576	0.00820791	0	0.999813	3.61436	8.65471	10.2084	4.94614
ENSG00000138100	TRIM54	TRUE	2.4397	1.3915	1.75329	0.0795518	0.112742	1.09361	0	0	0.721226	3.06253	2.96769
ENSG00000158482	SNX29P1	FALSE	2.43831	0.872164	2.7957	0.00517873	0.00878978	2.18721	1.99963	1.20479	12.2608	5.10422	11.8707
ENSG00000223695	FO393418.1	FALSE	2.43765	1.30621	1.8662	0.0620132	0.0899649	0	0.999813	1.20479	6.49103	3.06253	1.97846
ENSG00000196878	LAMB3	TRUE	2.43642	0.060823	40.0575	0	0	2100.82	1879.65	2152.95	11179	10650.5	11343.5
ENSG00000240401	AC012358.3	FALSE	2.43151	0.449721	5.40669	6.41984e-08	1.52211e-07	5.46803	13.9974	4.81914	44.716	38.792	50.4507
ENSG00000243176	AC092944.1	FALSE	2.43089	0.268978	9.03749	1.60308e-19	5.64209e-19	20.7785	22.9957	15.6622	100.972	102.084	120.686
ENSG00000163618	CADPS	TRUE	2.4302	0.503205	4.82943	1.36923e-06	3.05903e-06	8.74884	3.99925	9.63828	45.4372	28.5836	44.5153
ENSG00000083817	ZNF416	TRUE	2.42633	0.0877516	27.6499	2.79555e-168	8.58653e-167	197.943	212.96	249.391	1241.95	1132.12	1158.39
ENSG00000095739	BAMBI	TRUE	2.42233	0.0593216	40.8338	0	0	1163.6	1035.81	1103.58	6134.74	5605.45	5948.23
ENSG00000271503	CCL5	TRUE	2.42228	0.559941	4.32595	1.51874e-05	3.19665e-05	8.74884	0.999813	8.4335	33.8976	26.5419	34.623
ENSG00000263280	AC003965.1	FALSE	2.42184	0.635495	3.81095	0.000138437	0.000273277	4.37442	1.99963	2.40957	12.2608	16.3335	18.7954
ENSG00000107159	CA9	TRUE	2.42115	0.441379	5.48541	4.12511e-08	9.85843e-08	77.646	29.9944	27.7101	147.13	265.419	313.586
ENSG00000254851	AP005018.2	FALSE	2.42054	1.32159	1.83154	0.0670202	0.096459	1.09361	0	0	0	4.08337	2.96769
ENSG00000197540	GZMM	TRUE	2.42016	1.33516	1.81264	0.0698876	0.100147	0	0	1.20479	0.721226	4.08337	1.97846
ENSG00000243083	LINC00870	FALSE	2.41847	1.42012	1.70301	0.0885665	0.124393	0	0	1.20479	1.44245	1.02084	3.95692
ENSG00000259848	AC097374.1	FALSE	2.41847	1.32993	1.8185	0.0689883	0.0989839	0	0.999813	0	0.721226	5.10422	0.989229
ENSG00000245281	AC124242.1	FALSE	2.41835	0.527802	4.58192	4.60723e-06	9.98953e-06	1.09361	8.99831	3.61436	25.9641	26.5419	22.7523
ENSG00000061455	PRDM6	TRUE	2.41798	0.506111	4.77756	1.77431e-06	3.93681e-06	3.28082	5.99888	6.02393	31.0127	28.5836	21.763
ENSG00000162510	MATN1	TRUE	2.41754	1.00262	2.41123	0.015899	0.02532	0	0.999813	2.40957	6.49103	2.04169	8.90306
ENSG00000188596	CFAP54	TRUE	2.41733	0.809862	2.98487	0.00283702	0.00496929	4.37442	0	1.20479	13.7033	6.12506	8.90306
ENSG00000214922	HLA-F-AS1	FALSE	2.41623	1.33022	1.81642	0.0693067	0.0993846	0	0	1.20479	0.721226	2.04169	3.95692
ENSG00000285458	AC093827.5	TRUE	2.41264	0.802155	3.0077	0.00263233	0.00462669	1.09361	2.99944	2.40957	10.8184	11.2293	12.86
ENSG00000171346	KRT15	TRUE	2.40841	0.404136	5.9594	2.53172e-09	6.40605e-09	5.46803	6.99869	3.61436	30.2915	29.6045	26.7092
ENSG00000260103	AC012435.1	FALSE	2.40728	0.491102	4.9018	9.4963e-07	2.13753e-06	3.28082	4.99906	3.61436	15.1457	22.4586	27.6984
ENSG00000235724	AC009299.3	FALSE	2.40652	0.323501	7.439	1.01451e-13	3.00109e-13	10.9361	13.9974	16.867	65.6315	76.5633	79.1383
ENSG00000105641	SLC5A5	TRUE	2.4064	1.32261	1.81943	0.0688457	0.0988141	1.09361	0	0	1.44245	3.06253	1.97846
ENSG00000250522	AC004066.2	FALSE	2.40638	0.2973	8.09411	5.76852e-16	1.83175e-15	20.7785	15.997	24.0957	108.905	111.272	99.9121
ENSG00000176678	FOXL1	TRUE	2.40564	0.20983	11.4647	1.98435e-30	9.17144e-30	28.4337	31.994	24.0957	140.639	164.356	147.395
ENSG00000268743	AC008737.1	FALSE	2.40507	1.30182	1.84746	0.0646799	0.0934938	0	0.999813	1.20479	3.60613	3.06253	4.94614
ENSG00000257261	AC008014.1	FALSE	2.40445	0.274291	8.76607	1.85005e-18	6.33184e-18	13.1233	11.9978	16.867	75.0075	80.6466	64.2999
ENSG00000172478	C2orf54	TRUE	2.4034	0.459145	5.2345	1.65435e-07	3.85505e-07	4.37442	3.99925	4.81914	21.6368	26.5419	21.763
ENSG00000225968	ELFN1	TRUE	2.40322	0.166156	14.4636	2.05677e-47	1.31422e-46	48.1186	31.994	28.9149	199.779	178.648	197.846
ENSG00000099984	GSTT2	TRUE	2.40193	1.19707	2.00652	0.0448011	0.0665593	1.09361	0	1.20479	3.60613	6.12506	1.97846
ENSG00000169245	CXCL10	TRUE	2.40162	0.876654	2.73953	0.00615278	0.0103268	0	1.99963	6.02393	12.2608	11.2293	17.8061
ENSG00000118898	PPL	TRUE	2.39988	0.0486683	49.3108	0	0	868.323	822.846	885.517	4577.62	4535.61	4465.38
ENSG00000144130	NT5DC4	TRUE	2.39985	0.629105	3.81471	0.000136346	0.000269227	1.09361	4.99906	1.20479	18.0306	12.2501	8.90306
ENSG00000185433	LINC00158	FALSE	2.39897	1.56408	1.53379	0.125081	0.1704	1.09361	0	0	2.16368	3.06253	0.989229
ENSG00000165716	FAM69B	TRUE	2.39896	1.30096	1.844	0.0651835	0.0940549	1.09361	0	0	2.8849	1.02084	1.97846
ENSG00000144278	GALNT13	TRUE	2.39844	1.34708	1.78047	0.0749997	0.106886	0	0.999813	0	2.16368	2.04169	1.97846
ENSG00000174498	IGDCC3	TRUE	2.39834	1.35061	1.77574	0.0757756	0.107901	0	0.999813	0	2.16368	2.04169	1.97846
ENSG00000068971	PPP2R5B	TRUE	2.39715	0.0804916	29.7814	6.80999e-195	2.66178e-193	243.874	231.957	250.595	1284.5	1210.72	1323.59
ENSG00000232133	IMPDH1P10	FALSE	2.39693	1.10563	2.16793	0.0301637	0.0460875	2.18721	0	0	5.04858	1.02084	4.94614
ENSG00000261118	AC092123.1	FALSE	2.3955	0.976768	2.45247	0.0141878	0.0227531	0	1.99963	1.20479	3.60613	6.12506	7.91383
ENSG00000207110	RNU1-106P	FALSE	2.39503	0.606256	3.95052	7.79806e-05	0.00015729	3.28082	3.99925	1.20479	17.3094	14.2918	13.8492
ENSG00000161594	KLHL10	TRUE	2.39411	1.44158	1.66076	0.0967623	0.134927	0	0.999813	0	2.16368	1.02084	2.96769
ENSG00000187556	NANOS3	TRUE	2.39274	0.796516	3.004	0.00266454	0.00468137	1.09361	3.99925	1.20479	10.0972	13.271	10.8815
ENSG00000153814	JAZF1	TRUE	2.39258	0.259281	9.22774	2.76407e-20	9.95184e-20	26.2465	14.9972	9.63828	101.693	83.7092	82.106
ENSG00000010379	SLC6A13	TRUE	2.39236	1.42313	1.68106	0.0927514	0.129814	0	0	1.20479	2.16368	0	3.95692
ENSG00000169783	LINGO1	TRUE	2.39223	0.383604	6.2362	4.48341e-10	1.16767e-09	3.28082	4.99906	10.8431	34.6188	32.667	29.6769
ENSG00000271361	HTATSF1P2	FALSE	2.39085	1.32727	1.80133	0.0716515	0.102473	0	0.999813	0	2.8849	1.02084	1.97846
ENSG00000272347	AC116351.2	FALSE	2.3903	0.41859	5.71035	1.12743e-08	2.76882e-08	5.46803	13.9974	10.8431	41.8311	68.3965	50.4507
ENSG00000163612	FAM86KP	FALSE	2.39023	1.0152	2.35444	0.0185506	0.0292704	2.18721	0.999813	0	4.32735	5.10422	7.91383
ENSG00000144115	THNSL2	TRUE	2.38958	0.167788	14.2416	5.05308e-46	3.1526e-45	68.8971	63.988	67.468	319.503	356.274	374.918
ENSG00000208037	MIR320A	FALSE	2.38934	0.721754	3.31046	0.000931434	0.00171312	3.28082	1.99963	2.40957	12.9821	17.3543	9.89229
ENSG00000156265	MAP3K7CL	TRUE	2.38908	0.214808	11.1219	9.81328e-29	4.39204e-28	37.1826	37.9929	34.9388	204.107	187.835	184.986
ENSG00000206559	ZCWPW2	TRUE	2.38831	1.00871	2.3677	0.0178989	0.0283124	1.09361	0.999813	1.20479	4.32735	9.18759	3.95692
ENSG00000125122	LRRC29	TRUE	2.38668	0.515908	4.62618	3.7248e-06	8.11509e-06	3.28082	5.99888	6.02393	30.2915	28.5836	20.7738
ENSG00000086717	PPEF1	TRUE	2.38566	0.36906	6.46415	1.01868e-10	2.72094e-10	15.3105	13.9974	9.63828	76.4499	74.5216	53.4184
ENSG00000243004	AC005062.1	FALSE	2.38531	0.466316	5.11521	3.13387e-07	7.21598e-07	5.46803	5.99888	8.4335	40.3886	21.4377	40.5584
ENSG00000230873	STMND1	TRUE	2.38266	0.521154	4.57188	4.83357e-06	1.04714e-05	3.28082	6.99869	6.02393	28.1278	27.5628	29.6769
ENSG00000115221	ITGB6	TRUE	2.38161	0.134035	17.7686	1.23778e-70	1.1421e-69	103.893	122.977	115.659	561.835	656.402	570.785
ENSG00000198879	SFMBT2	TRUE	2.38075	0.615078	3.87065	0.000108544	0.00021609	3.28082	8.99831	2.40957	22.358	28.5836	27.6984
ENSG00000110324	IL10RA	TRUE	2.38059	0.462052	5.15221	2.57435e-07	5.95254e-07	6.56163	4.99906	2.40957	17.3094	31.6461	26.7092
ENSG00000116141	MARK1	TRUE	2.3795	0.699142	3.40346	0.000665381	0.00123878	1.09361	0.999813	3.61436	8.65471	12.2501	7.91383
ENSG00000139364	TMEM132B	TRUE	2.37933	0.513135	4.63684	3.53779e-06	7.71593e-06	4.37442	4.99906	3.61436	19.4731	22.4586	26.7092
ENSG00000230295	GTF2IP23	FALSE	2.37868	0.446358	5.32908	9.87132e-08	2.31917e-07	4.37442	8.99831	4.81914	34.6188	29.6045	31.6553
ENSG00000251138	AC090502.1	FALSE	2.37771	0.587379	4.048	5.16568e-05	0.000105363	7.65524	0.999813	2.40957	15.1457	28.5836	13.8492
ENSG00000229021	AL450992.1	FALSE	2.37695	1.09377	2.17317	0.0297674	0.0455161	0	0	3.61436	7.21226	5.10422	4.94614
ENSG00000124882	EREG	TRUE	2.37589	0.0488126	48.6736	0	0	18474.3	21453	20275.3	105879	103795	102823
ENSG00000232234	AL355499.1	FALSE	2.37586	1.32517	1.79288	0.0729924	0.104259	0	0	2.40957	3.60613	3.06253	4.94614
ENSG00000258458	AL160314.2	FALSE	2.37581	0.493127	4.81784	1.45121e-06	3.23755e-06	4.37442	6.99869	3.61436	22.358	30.6253	26.7092
ENSG00000143001	TMEM61	TRUE	2.37299	0.37507	6.32679	2.50318e-10	6.59952e-10	7.65524	8.99831	8.4335	33.1764	56.1464	42.5368
ENSG00000124788	ATXN1	TRUE	2.37184	0.0603171	39.3229	0	0	679.129	795.851	709.619	3955.92	3765.89	3597.83
ENSG00000008516	MMP25	TRUE	2.37096	0.758675	3.12513	0.00177724	0.00318449	2.18721	2.99944	0	5.7698	13.271	9.89229
ENSG00000137285	TUBB2B	TRUE	2.37089	0.225535	10.5123	7.586e-26	3.14946e-25	30.621	38.9927	25.3005	182.47	156.189	155.309
ENSG00000197935	ZNF311	TRUE	2.36848	0.162298	14.5934	3.09179e-48	1.99814e-47	131.233	75.9858	90.3589	567.604	493.067	470.873
ENSG00000274678	AC106886.3	FALSE	2.36726	1.20292	1.96793	0.0490756	0.0724132	1.09361	0.999813	1.20479	8.65471	4.08337	3.95692
ENSG00000162148	PPP1R32	TRUE	2.36522	0.932845	2.53549	0.0112289	0.0182537	2.18721	0	1.20479	5.04858	4.08337	7.91383
ENSG00000185168	LINC00482	FALSE	2.36403	0.54636	4.32687	1.51241e-05	3.18365e-05	4.37442	3.99925	2.40957	12.2608	18.3752	26.7092
ENSG00000230615	AL139220.2	FALSE	2.36318	0.44201	5.34644	8.97009e-08	2.11127e-07	7.65524	4.99906	9.63828	40.3886	38.792	33.6338
ENSG00000148935	GAS2	TRUE	2.36222	0.273945	8.62297	6.52375e-18	2.19369e-17	19.6849	20.9961	32.5292	116.117	135.772	121.675
ENSG00000144935	TRPC1	TRUE	2.36214	0.173465	13.6174	3.1574e-42	1.8418e-41	41.557	50.9904	33.734	210.598	228.669	217.63
ENSG00000231952	DPY19L1P2	FALSE	2.36045	0.782001	3.01848	0.00254048	0.00447413	1.09361	1.99963	3.61436	10.8184	10.2084	12.86
ENSG00000198753	PLXNB3	TRUE	2.3595	0.428406	5.50763	3.63698e-08	8.70617e-08	6.56163	2.99944	8.4335	33.8976	36.7504	18.7954
ENSG00000234614	AL450992.2	FALSE	2.35947	0.517654	4.55801	5.16394e-06	1.11704e-05	9.84245	4.99906	4.81914	31.7339	36.7504	32.6446
ENSG00000105464	GRIN2D	TRUE	2.35825	0.0904072	26.0847	5.43296e-150	1.39166e-148	165.134	179.966	202.404	914.514	982.051	905.145
ENSG00000250326	AC104596.1	FALSE	2.35539	0.279182	8.43674	3.26317e-17	1.07387e-16	13.1233	16.9968	20.4814	82.9409	99.0218	76.1706
ENSG00000135749	PCNX2	TRUE	2.34662	0.0620034	37.8466	0	0	656.163	680.872	701.185	3498.66	3584.18	3278.3
ENSG00000177374	HIC1	TRUE	2.34423	0.305595	7.67102	1.70631e-14	5.16995e-14	14.2169	14.9972	18.0718	82.2197	70.4382	86.0629
ENSG00000267042	AC100793.2	FALSE	2.34122	1.4489	1.61586	0.106125	0.146676	1.09361	0	0	3.60613	1.02084	0.989229
ENSG00000227496	AC099066.2	FALSE	2.33892	1.03561	2.25849	0.0239149	0.037156	2.18721	0.999813	0	7.21226	4.08337	4.94614
ENSG00000106701	FSD1L	TRUE	2.33878	0.0862658	27.1113	7.24026e-162	2.10931e-160	217.627	255.952	204.814	1179.92	1106.59	1158.39
ENSG00000158486	DNAH3	TRUE	2.3378	0.226582	10.3177	5.86241e-25	2.37434e-24	25.1529	16.9968	20.4814	116.117	86.7717	109.804
ENSG00000066185	ZMYND12	TRUE	2.33753	0.23821	9.81289	9.90899e-23	3.79941e-22	31.7146	19.9963	25.3005	139.197	126.585	120.686
ENSG00000104419	NDRG1	TRUE	2.33648	0.0708573	32.9745	1.88588e-238	1.13621e-236	435.255	460.914	474.685	2276.19	2107.02	2537.37
ENSG00000145794	MEGF10	TRUE	2.33624	0.749528	3.11694	0.00182736	0.00326883	4.37442	3.99925	1.20479	21.6368	16.3335	10.8815
ENSG00000185519	FAM131C	TRUE	2.33579	0.290622	8.03722	9.18971e-16	2.90048e-15	8.74884	18.9964	7.22871	57.698	65.334	59.3537
ENSG00000227110	LMCD1-AS1	FALSE	2.33566	0.371964	6.27926	3.40185e-10	8.90656e-10	21.8721	9.99813	10.8431	93.7593	51.0422	69.246
ENSG00000234817	AL136309.2	FALSE	2.33516	0.754854	3.09353	0.00197792	0.00352577	4.37442	0.999813	2.40957	10.8184	17.3543	10.8815
ENSG00000165507	DEPP1	TRUE	2.33475	0.396827	5.88354	4.01588e-09	1.00676e-08	8.74884	6.99869	8.4335	41.8311	42.8754	36.6015
ENSG00000170500	LONRF2	TRUE	2.33435	0.344781	6.77053	1.28316e-11	3.54356e-11	5.46803	12.9976	7.22871	40.3886	46.9588	45.5045
ENSG00000285509	AP000646.1	TRUE	2.3339	0.916888	2.54546	0.0109133	0.0177606	1.09361	1.99963	1.20479	8.65471	10.2084	2.96769
ENSG00000245468	LINC02447	FALSE	2.33252	0.912608	2.55589	0.0105918	0.0172774	1.09361	1.99963	1.20479	4.32735	8.16675	9.89229
ENSG00000237133	AC020594.1	FALSE	2.33193	0.950984	2.45213	0.0142015	0.0227715	1.09361	0.999813	2.40957	7.21226	2.04169	12.86
ENSG00000240541	TM4SF1-AS1	FALSE	2.33193	0.813389	2.86693	0.00414471	0.00712261	1.09361	4.99906	2.40957	17.3094	9.18759	16.8169
ENSG00000258586	LINC02274	FALSE	2.33158	0.893362	2.60989	0.00905718	0.0149212	4.37442	1.99963	0	11.5396	11.2293	9.89229
ENSG00000271937	AC104187.1	FALSE	2.33133	0.802963	2.90341	0.00369117	0.00637928	4.37442	0.999813	1.20479	10.8184	18.3752	3.95692
ENSG00000122862	SRGN	TRUE	2.33002	0.652982	3.56828	0.000359337	0.00068497	3.28082	6.99869	2.40957	26.6853	15.3127	22.7523
ENSG00000078401	EDN1	TRUE	2.32991	0.173917	13.3966	6.32685e-41	3.59386e-40	45.9314	52.9901	48.1914	250.265	260.315	230.49
ENSG00000184374	COLEC10	TRUE	2.32664	0.842226	2.76248	0.00573635	0.00966932	0	2.99944	4.81914	14.4245	13.271	10.8815
ENSG00000125744	RTN2	TRUE	2.3263	0.109393	21.2655	2.36925e-100	3.31142e-99	109.361	113.979	118.069	561.113	585.964	564.85
ENSG00000174015	SPERT	TRUE	2.32558	1.13094	2.05633	0.0397509	0.0595518	0	2.99944	1.20479	6.49103	10.2084	4.94614
ENSG00000254876	SUGT1P4-STRA6LP	FALSE	2.32445	0.307263	7.56502	3.87814e-14	1.16156e-13	8.74884	12.9976	18.0718	68.5164	64.3131	64.2999
ENSG00000239908	RN7SL75P	FALSE	2.32241	0.80294	2.89238	0.00382336	0.00659597	2.18721	2.99944	1.20479	8.65471	15.3127	8.90306
ENSG00000111254	AKAP3	TRUE	2.31952	0.114326	20.2887	1.61847e-91	1.99507e-90	91.8629	112.979	96.3828	503.415	520.63	485.711
ENSG00000128872	TMOD2	TRUE	2.31934	0.190822	12.1544	5.43509e-34	2.69886e-33	26.2465	37.9929	21.6861	144.245	163.335	128.6
ENSG00000228878	SEPT7-AS1	FALSE	2.316	0.29212	7.92824	2.22273e-15	6.93059e-15	12.0297	22.9957	19.2766	85.1046	95.9593	91.0091
ENSG00000172006	ZNF554	TRUE	2.31413	0.142426	16.248	2.30847e-59	1.77999e-58	42.6506	56.9893	55.4201	263.969	248.065	258.189
ENSG00000235863	B3GALT4	TRUE	2.3133	0.307317	7.5274	5.17623e-14	1.54423e-13	16.4041	17.9966	22.8909	75.0075	91.8759	117.718
ENSG00000266521	AC021549.1	FALSE	2.31129	0.803437	2.87675	0.00401795	0.00691236	4.37442	0.999813	1.20479	8.65471	15.3127	8.90306
ENSG00000232876	AL353596.1	FALSE	2.31069	0.685838	3.36914	0.00075402	0.00139831	3.28082	1.99963	3.61436	14.4245	15.3127	13.8492
ENSG00000179477	ALOX12B	TRUE	2.30942	0.232446	9.93529	2.92339e-23	1.13697e-22	21.8721	21.9959	22.8909	117.56	98.001	113.761
ENSG00000139194	RBP5	TRUE	2.30676	0.828414	2.78455	0.00536026	0.00907594	3.28082	0.999813	3.61436	12.2608	11.2293	14.8384
ENSG00000226856	AC093901.1	FALSE	2.30526	0.389834	5.91345	3.35025e-09	8.4259e-09	6.56163	12.9976	4.81914	44.716	34.7087	43.5261
ENSG00000197837	HIST4H4	TRUE	2.30394	0.31014	7.42871	1.09664e-13	3.23933e-13	139.982	127.976	113.25	604.387	605.36	673.665
ENSG00000125731	SH2D3A	TRUE	2.30321	0.0675271	34.108	5.62265e-255	3.90783e-253	791.77	737.862	851.783	4006.41	3720.97	4004.4
ENSG00000134871	COL4A2	TRUE	2.30153	0.353802	6.50513	7.76286e-11	2.08415e-10	6.56163	17.9966	16.867	70.6801	66.3548	67.2676
ENSG00000224884	AC034187.1	FALSE	2.29883	0.88511	2.59722	0.00939812	0.0154478	4.37442	2.99944	0	10.0972	14.2918	12.86
ENSG00000137502	RAB30	TRUE	2.29845	0.0998317	23.0233	2.72694e-117	4.74221e-116	190.287	167.969	183.127	939.036	855.467	860.629
ENSG00000155749	ALS2CR12	TRUE	2.2967	0.649911	3.53387	0.000409529	0.000776794	4.37442	2.99944	3.61436	15.867	16.3335	21.763
ENSG00000257839	AC011611.4	FALSE	2.29558	0.494257	4.64452	3.40871e-06	7.44316e-06	2.18721	9.99813	3.61436	27.4066	29.6045	22.7523
ENSG00000182492	BGN	TRUE	2.29529	0.729846	3.1449	0.00166144	0.00298698	3.28082	5.99888	1.20479	19.4731	17.3543	15.8277
ENSG00000279255	Z97653.2	FALSE	2.29523	2.42868	0.945053	0.344632	0.421692	0	0	0	0	3.06253	0
ENSG00000230102	LINC02028	FALSE	2.29394	0.733044	3.12934	0.00175201	0.00314095	0	2.99944	6.02393	15.1457	11.2293	16.8169
ENSG00000123096	SSPN	TRUE	2.29072	0.108423	21.1277	4.42615e-99	6.07783e-98	184.819	193.964	192.766	957.066	947.343	891.295
ENSG00000232546	AC027644.1	FALSE	2.29062	0.498892	4.59141	4.40269e-06	9.56131e-06	5.46803	6.99869	2.40957	25.2429	20.4169	28.6876
ENSG00000273980	AL592071.1	FALSE	2.28914	0.986033	2.32157	0.0202563	0.0317747	2.18721	1.99963	0	7.93348	9.18759	3.95692
ENSG00000183569	SERHL2	TRUE	2.28779	0.826835	2.76692	0.0056588	0.00954412	3.28082	1.99963	0	9.37593	8.16675	8.90306
ENSG00000213963	AC019080.1	FALSE	2.28766	0.301205	7.59503	3.0773e-14	9.25097e-14	17.4977	9.99813	9.63828	59.8617	70.4382	51.4399
ENSG00000154102	C16orf74	TRUE	2.28708	1.10587	2.06813	0.0386273	0.0579624	1.09361	0.999813	0	2.8849	5.10422	2.96769
ENSG00000104883	PEX11G	TRUE	2.28662	0.142625	16.0324	7.59376e-58	5.70204e-57	90.7693	76.9856	63.8536	375.758	382.816	375.907
ENSG00000257443	AC068305.2	FALSE	2.28617	0.68383	3.34318	0.000828234	0.00153059	0	9.99813	2.40957	17.3094	29.6045	15.8277
ENSG00000128510	CPA4	TRUE	2.28601	0.901262	2.53646	0.0111981	0.0182051	0	0	3.61436	4.32735	6.12506	5.93537
ENSG00000271913	AL035530.2	FALSE	2.28545	0.946583	2.41442	0.0157603	0.0251129	0	1.99963	1.20479	5.7698	8.16675	1.97846
ENSG00000233221	AC133785.1	FALSE	2.28204	1.14427	1.99433	0.0461164	0.0683638	0	1.99963	0	4.32735	3.06253	2.96769
ENSG00000105971	CAV2	TRUE	2.28129	0.0471199	48.4146	0	0	1164.69	1168.78	1260.21	5694.8	5882.1	5878
ENSG00000275142	AL132821.1	FALSE	2.28122	0.945441	2.41286	0.0158278	0.0252146	1.09361	2.99944	2.40957	8.65471	16.3335	6.9246
ENSG00000132950	ZMYM5	TRUE	2.27993	0.0636998	35.7918	1.47917e-280	1.23958e-278	567.581	589.889	490.348	2739.21	2605.19	2678.83
ENSG00000143375	CGN	TRUE	2.27838	0.0871555	26.1415	1.23095e-150	3.20141e-149	162.947	191.964	186.742	884.222	922.842	822.049
ENSG00000204177	BMS1P1	FALSE	2.27826	0.19842	11.482	1.62441e-30	7.52149e-30	42.6506	30.9942	27.7101	175.979	153.127	162.234
ENSG00000059804	SLC2A3	TRUE	2.27443	0.235159	9.67185	3.97143e-22	1.49934e-21	28.4337	26.9949	16.867	124.772	91.8759	135.524
ENSG00000165269	AQP7	TRUE	2.27375	0.678424	3.35151	0.000803719	0.00148677	2.18721	1.99963	7.22871	16.5882	18.3752	18.7954
ENSG00000149260	CAPN5	TRUE	2.27369	0.170249	13.3551	1.10606e-40	6.2549e-40	31.7146	44.9916	36.1436	201.943	165.377	178.061
ENSG00000058091	CDK14	TRUE	2.26988	0.385558	5.88727	3.92627e-09	9.8442e-09	2.18721	5.99888	10.8431	31.0127	26.5419	31.6553
ENSG00000107282	APBA1	TRUE	2.26976	0.26172	8.67249	4.22767e-18	1.43129e-17	22.9657	22.9957	19.2766	120.445	92.8968	100.901
ENSG00000227486	AL445472.1	FALSE	2.2679	0.387635	5.85061	4.89768e-09	1.22271e-08	10.9361	8.99831	12.0479	46.8797	57.1672	49.4614
ENSG00000178852	EFCAB13	TRUE	2.26742	0.618211	3.66772	0.000244723	0.00047354	3.28082	1.99963	10.8431	23.0792	30.6253	21.763
ENSG00000179818	PCBP1-AS1	FALSE	2.26695	0.0764395	29.6568	2.77253e-193	1.06931e-191	291.993	274.948	281.92	1417.21	1285.24	1376.02
ENSG00000073282	TP63	TRUE	2.26686	0.744122	3.04636	0.00231629	0.00409773	0	1.99963	7.22871	10.0972	13.271	19.7846
ENSG00000260777	AC061975.1	FALSE	2.26679	1.01788	2.22698	0.0259486	0.0400494	3.28082	0	0	6.49103	7.1459	1.97846
ENSG00000103742	IGDCC4	TRUE	2.26658	0.361151	6.27598	3.47431e-10	9.0916e-10	5.46803	6.99869	10.8431	33.1764	33.6878	44.5153
ENSG00000268439	EMG1	TRUE	2.26648	0.651974	3.47634	0.000508313	0.000957123	3.28082	0.999813	6.02393	19.4731	9.18759	18.7954
ENSG00000172086	KRCC1	TRUE	2.26558	0.0503328	45.0121	0	0	968.934	963.819	885.517	4435.54	4482.52	4655.31
ENSG00000232197	AL596442.1	FALSE	2.26427	1.6431	1.37805	0.168187	0.222747	1.09361	0	0	4.32735	0	0.989229
ENSG00000164266	SPINK1	TRUE	2.26315	0.587429	3.85263	0.000116856	0.000232094	4.37442	3.99925	8.4335	31.0127	21.4377	26.7092
ENSG00000285212	AL009178.3	FALSE	2.26248	0.367373	6.15854	7.34179e-10	1.89467e-09	13.1233	14.9972	12.0479	64.9103	64.3131	64.2999
ENSG00000172403	SYNPO2	TRUE	2.26153	0.509397	4.43961	9.01211e-06	1.92351e-05	0	3.99925	8.4335	18.7519	19.396	19.7846
ENSG00000260317	AC009812.4	FALSE	2.26088	0.785007	2.88008	0.00397577	0.00684557	3.28082	0.999813	1.20479	10.8184	3.06253	11.8707
ENSG00000240567	LINC02067	FALSE	2.26056	1.10873	2.03888	0.0414624	0.0620064	1.09361	1.99963	1.20479	5.7698	10.2084	4.94614
ENSG00000176428	VPS37D	TRUE	2.26042	0.170361	13.2684	3.52949e-40	1.9762e-39	45.9314	42.9919	43.3723	211.319	233.773	188.943
ENSG00000130234	ACE2	TRUE	2.26006	0.511689	4.41687	1.0014e-05	2.13088e-05	5.46803	8.99831	4.81914	33.1764	28.5836	31.6553
ENSG00000277075	HIST1H2AE	TRUE	2.25828	0.219887	10.2702	9.60083e-25	3.86921e-24	276.682	198.963	301.196	1148.91	1276.05	1286.99
ENSG00000112182	BACH2	TRUE	2.25746	0.158153	14.2739	3.18293e-46	1.9907e-45	55.7739	75.9858	65.0584	349.794	280.732	310.618
ENSG00000173210	ABLIM3	TRUE	2.25688	0.136755	16.5031	3.48816e-61	2.76607e-60	72.178	70.9867	69.8776	343.303	371.587	303.693
ENSG00000145777	TSLP	TRUE	2.2567	0.181776	12.4147	2.17445e-35	1.11174e-34	60.1483	55.9895	62.6488	261.805	275.628	316.553
ENSG00000267519	AC020916.1	FALSE	2.25587	0.193174	11.6779	1.6526e-31	7.82821e-31	53.5867	50.9904	39.7579	235.12	225.606	231.48
ENSG00000169964	TMEM42	TRUE	2.25578	0.0870908	25.9015	6.41379e-148	1.59281e-146	246.061	246.954	197.585	1099.87	1075.97	1136.62
ENSG00000129451	KLK10	TRUE	2.25548	0.149443	15.0926	1.81231e-51	1.23555e-50	53.5867	43.9918	57.8297	235.12	261.336	242.361
ENSG00000187837	HIST1H1C	TRUE	2.25291	0.0624472	36.077	5.19757e-285	4.52321e-283	790.677	767.856	815.64	3795.81	3542.33	3967.8
ENSG00000267394	AC004596.1	FALSE	2.25283	0.749613	3.00532	0.00265301	0.00466183	2.18721	2.99944	3.61436	20.1943	7.1459	13.8492
ENSG00000171931	FBXW10	TRUE	2.25079	0.495345	4.54389	5.52262e-06	1.19223e-05	7.65524	4.99906	8.4335	23.8004	36.7504	39.5692
ENSG00000139112	GABARAPL1	TRUE	2.25074	0.0614242	36.6426	5.99961e-294	5.40602e-292	497.591	486.909	508.419	2447.12	2264.23	2382.06
ENSG00000170837	GPR27	TRUE	2.25042	1.85966	1.21013	0.22623	0.290165	0	0	0	0	3.06253	0
ENSG00000174370	C11orf45	TRUE	2.25034	0.257309	8.74567	2.21702e-18	7.57127e-18	16.4041	16.9968	18.0718	85.1046	77.5841	81.1168
ENSG00000187867	PALM3	TRUE	2.24995	0.305829	7.35687	1.88268e-13	5.51559e-13	14.2169	9.99813	7.22871	52.6495	42.8754	54.4076
ENSG00000275832	ARHGAP23	TRUE	2.24951	0.077524	29.017	4.01482e-185	1.43184e-183	254.81	323.939	281.92	1448.22	1380.18	1270.17
ENSG00000276805	AL133216.2	FALSE	2.24924	0.161989	13.8851	7.79695e-44	4.67129e-43	51.3995	34.9934	48.1914	217.089	204.169	212.684
ENSG00000248079	DPH6-DT	FALSE	2.24893	0.337588	6.66176	2.70572e-11	7.3662e-11	21.8721	13.9974	16.867	90.1532	105.147	54.4076
ENSG00000258857	AL359397.1	FALSE	2.24813	0.643249	3.49495	0.000474144	0.000895186	4.37442	3.99925	0	15.867	8.16675	16.8169
ENSG00000188747	NOXA1	TRUE	2.24542	0.247071	9.08816	1.00734e-19	3.56816e-19	12.0297	25.9951	22.8909	78.6136	104.126	109.804
ENSG00000184254	ALDH1A3	TRUE	2.24392	0.0692462	32.405	2.33447e-230	1.31324e-228	265.746	230.957	266.258	1175.6	1208.68	1220.71
ENSG00000148516	ZEB1	TRUE	2.243	0.323383	6.93605	4.03221e-12	1.13336e-11	10.9361	10.9979	6.02393	49.7646	30.6253	52.4291
ENSG00000250284	AC109439.2	FALSE	2.24291	0.288386	7.77746	7.3994e-15	2.2635e-14	17.4977	30.9942	21.6861	119.002	109.23	105.848
ENSG00000166592	RRAD	TRUE	2.24258	0.660124	3.39721	0.000680778	0.00126606	0	3.99925	2.40957	11.5396	11.2293	7.91383
ENSG00000133246	PRAM1	TRUE	2.24187	1.57301	1.42521	0.154097	0.206057	1.09361	0	0	5.04858	0	0
ENSG00000271225	BNIP3P4	FALSE	2.24063	1.20744	1.85569	0.0634975	0.0919152	1.09361	2.99944	0	5.04858	10.2084	4.94614
ENSG00000272622	AC010735.2	FALSE	2.24032	0.404681	5.53602	3.09428e-08	7.4289e-08	9.84245	8.99831	6.02393	41.8311	38.792	37.5907
ENSG00000136040	PLXNC1	TRUE	2.23917	0.116186	19.2724	9.16158e-83	1.00956e-81	150.918	157.97	127.707	689.492	692.132	687.514
ENSG00000272256	AC044849.1	FALSE	2.23889	0.577371	3.87773	0.000105437	0.000210214	5.46803	6.99869	1.20479	23.0792	18.3752	24.7307
ENSG00000135362	PRR5L	TRUE	2.23835	0.0954633	23.4472	1.41028e-121	2.57338e-120	241.687	252.953	234.933	1078.95	1158.66	1212.79
ENSG00000273151	AC073957.3	FALSE	2.23822	0.456713	4.9007	9.54953e-07	2.14904e-06	5.46803	10.9979	4.81914	30.2915	40.8337	31.6553
ENSG00000149591	TAGLN	TRUE	2.23774	0.0831102	26.9249	1.12147e-159	3.18517e-158	405.728	334.937	368.664	1731.66	1693.58	1800.4
ENSG00000260765	CES1P2	FALSE	2.23689	1.77092	1.26313	0.206543	0.26722	0	0	0	0	3.06253	0
[truncated: 19,007 more rows]

## Sheet: CRC119_C.vs.CRC16_159_C
GeneID	GeneName	IsCoding	logFC (CRC119_C / CRC16_159_C)	lfcSE	stat	pvalue	padj	CRC119.C1	CRC119.C2	CRC119.C3	CRC16.159.C1	CRC16.159.C2	CRC16.159.C3
[truncated: 20,364 more rows]

[truncated: 1 more sheets: CRC119_T.vs.CRC16_159_T]
